# Supplementary material for: DeDoc2 Identifies and Characterizes the Hierarchy and Dynamics of Chromatin TAD‐Like Domains in the Single Cells
Source: Adv Sci (Weinh). 2023 May 10;10(20):2300366. doi: 10.1002/advs.202300366 (PMC10369259; doi:10.1002/advs.202300366)
Supplement: Supplementary file 4 — Supporting Information [file ADVS-10-2300366-s007.xlsx]

## Sheet: No imputation
Supplementary Table 3. Information of TLDs detected by different tools on Lee's data (length: average and standard deviation, number: total).
	deDoc2.w_TLDs_length (Mb)	deDoc2.w_TLDs_number	deDoc2.s_TLDs_length (Mb)	deDoc2.s_TLDs_number	HiCS_de_TLDs_length (Mb)	HiCS_de_TLDs_number	HiCS_sl_TLDs_length (Mb)	HiCS_sl_TLDs_number	deTOKI_TLDs_length (Mb)	deTOKI_TLDs_number	scHiCluster_TLDs_length (Mb)	scHiCluster_TLDs_number	IS_TLDs_length (Mb)	IS_TLDs_number	SpectralTAD_TLDs_length (Mb)	SpectralTAD_TLDs_number	Higashi_TLDs_length (Mb)	Higashi_TLDs_number	GRiNCH_TLDs_length (Mb)	GRiNCH_TLDs_number	deDoc_TLDs_length (Mb)	deDoc_TLDs_number
GSM3748108_181218_snm3Cseq_hs_21yr_BA10_UMB5577_1_UMB5577_2_A10_AD012_indexed_contacts(L5)	0.48(0.60)	5012	0.24(0.21)	8207	1.67(0.90)	1797	0.81(0.49)	3689	0.75(0.88)	4033	0.50(0.90)	4691	0.50(0.77)	6067	0.37(0.21)	3296	0.94(1.12)	3245	1.24(1.72)	2427	0.13(0.13)	5596
GSM3748117_181218_snm3Cseq_hs_21yr_BA10_UMB5577_1_UMB5577_2_A12_AD006_indexed_contacts(MP)	0.32(0.43)	6735	0.19(0.17)	8321	1.73(0.94)	1732	0.84(0.47)	3555	0.74(0.89)	4098	0.50(0.94)	4514	0.56(0.85)	5352	0.38(0.22)	2666	0.91(1.12)	3341	1.22(1.77)	2461	0.11(0.10)	5091
GSM3748119_181218_snm3Cseq_hs_21yr_BA10_UMB5577_1_UMB5577_2_A12_AD008_indexed_contacts(MG)	0.34(0.45)	6060	0.20(0.18)	7097	1.81(0.96)	1654	0.88(0.50)	3421	0.75(0.90)	4054	0.48(0.90)	4791	0.61(0.91)	4936	0.41(0.24)	2692	0.91(1.12)	3320	1.24(1.75)	2438	0.11(0.12)	4936
GSM3748124_181218_snm3Cseq_hs_21yr_BA10_UMB5577_1_UMB5577_2_A1_AD006_indexed_contacts(L6)	0.46(0.54)	4944	0.24(0.21)	7558	1.68(0.87)	1789	0.83(0.48)	3616	0.75(0.89)	4075	0.52(0.93)	4636	0.50(0.79)	6019	0.38(0.21)	3295	0.92(1.12)	3313	1.43(2.22)	2098	0.14(0.13)	5771
GSM3748130_181218_snm3Cseq_hs_21yr_BA10_UMB5577_1_UMB5577_2_A2_AD006_indexed_contacts(Pvalb)	0.45(0.60)	5417	0.22(0.19)	8660	1.72(0.91)	1746	0.85(0.49)	3528	0.76(0.89)	4015	0.49(0.90)	4554	0.50(0.78)	6073	0.38(0.21)	3087	0.92(1.13)	3286	1.26(1.75)	2393	0.12(0.12)	5304
GSM3748139_181218_snm3Cseq_hs_21yr_BA10_UMB5577_1_UMB5577_2_A3_AD010_indexed_contacts(L5)	0.49(0.61)	4634	0.24(0.22)	6941	1.72(0.88)	1744	0.85(0.49)	3534	0.75(0.90)	4044	0.50(0.92)	4673	0.53(0.84)	5752	0.41(0.24)	3170	0.92(1.12)	3296	1.39(1.83)	2155	0.13(0.15)	5157
GSM3748140_181218_snm3Cseq_hs_21yr_BA10_UMB5577_1_UMB5577_2_A3_AD012_indexed_contacts(Ndnf)	0.46(0.59)	4671	0.24(0.22)	6612	1.79(0.98)	1679	0.86(0.51)	3471	0.74(0.90)	4092	0.50(0.91)	4734	0.57(0.83)	5330	0.41(0.25)	3022	0.92(1.13)	3303	1.42(1.84)	2115	0.13(0.13)	4904
GSM3748144_181218_snm3Cseq_hs_21yr_BA10_UMB5577_1_UMB5577_2_A4_AD007_indexed_contacts(Vip)	0.51(0.67)	4306	0.24(0.22)	6507	1.78(0.96)	1688	0.86(0.50)	3487	0.75(0.91)	4053	0.51(0.94)	4702	0.57(0.90)	5354	0.41(0.23)	3007	0.92(1.12)	3290	1.54(2.06)	1948	0.13(0.14)	4797
GSM3748151_181218_snm3Cseq_hs_21yr_BA10_UMB5577_1_UMB5577_2_A5_AD010_indexed_contacts(OPC)	0.55(0.72)	4555	0.24(0.22)	8340	1.68(0.88)	1788	0.83(0.50)	3604	0.77(0.90)	3924	0.53(0.93)	4355	0.51(0.80)	5975	0.38(0.21)	3361	0.92(1.12)	3316	1.25(1.76)	2413	0.13(0.37)	5172
GSM3748152_181218_snm3Cseq_hs_21yr_BA10_UMB5577_1_UMB5577_2_A5_AD012_indexed_contacts(Sst)	0.43(0.54)	5143	0.22(0.20)	7521	1.76(0.94)	1709	0.84(0.48)	3555	0.74(0.89)	4104	0.48(0.86)	4725	0.52(0.79)	5799	0.39(0.22)	3001	0.91(1.12)	3331	1.23(1.71)	2454	0.12(0.12)	5635
GSM3748156_181218_snm3Cseq_hs_21yr_BA10_UMB5577_1_UMB5577_2_A6_AD006_indexed_contacts(Sst)	0.49(0.66)	4751	0.23(0.21)	7456	1.73(0.92)	1734	0.85(0.50)	3538	0.75(0.88)	4064	0.49(0.92)	4554	0.53(0.85)	5701	0.39(0.22)	3016	0.92(1.13)	3291	1.29(2.44)	2327	0.12(0.12)	4992
GSM3748157_181218_snm3Cseq_hs_21yr_BA10_UMB5577_1_UMB5577_2_A6_AD007_indexed_contacts(L5)	0.56(0.69)	4562	0.25(0.22)	8569	1.70(0.87)	1765	0.83(0.49)	3596	0.79(0.91)	3852	0.52(0.92)	4579	0.50(0.75)	6108	0.37(0.19)	3414	0.94(1.13)	3243	1.23(1.80)	2452	0.12(0.14)	5349
GSM3748160_181218_snm3Cseq_hs_21yr_BA10_UMB5577_1_UMB5577_2_A6_AD012_indexed_contacts(L23)	0.61(0.79)	4204	0.26(0.24)	8405	1.71(0.89)	1753	0.85(0.52)	3535	0.79(0.91)	3840	0.53(0.92)	4455	0.50(0.73)	6031	0.38(0.21)	3441	0.93(1.13)	3249	1.25(1.71)	2414	0.13(0.12)	5123
GSM3748171_181218_snm3Cseq_hs_21yr_BA10_UMB5577_1_UMB5577_2_A8_AD006_indexed_contacts(L6)	0.52(0.66)	4818	0.24(0.22)	8374	1.80(0.95)	1666	0.88(0.50)	3402	0.77(0.89)	3963	0.51(0.91)	4475	0.50(0.80)	6023	0.38(0.20)	3328	0.92(1.11)	3292	1.24(1.65)	2430	0.12(0.14)	5244
GSM3748174_181218_snm3Cseq_hs_21yr_BA10_UMB5577_1_UMB5577_2_A8_AD012_indexed_contacts(Endo)	0.46(0.62)	5242	0.23(0.20)	8085	1.69(0.89)	1779	0.82(0.48)	3673	0.76(0.90)	3999	0.53(0.94)	4506	0.51(0.79)	5941	0.38(0.21)	3117	0.92(1.13)	3314	1.25(1.89)	2415	0.11(0.10)	4761
GSM3748175_181218_snm3Cseq_hs_21yr_BA10_UMB5577_1_UMB5577_2_A9_AD001_indexed_contacts(Ndnf)	0.47(0.55)	5056	0.24(0.21)	7876	1.66(0.87)	1807	0.82(0.49)	3680	0.75(0.89)	4056	0.51(0.92)	4713	0.50(0.75)	6110	0.38(0.20)	3214	0.92(1.12)	3295	1.36(1.84)	2211	0.13(0.13)	5708
GSM3748177_181218_snm3Cseq_hs_21yr_BA10_UMB5577_1_UMB5577_2_A9_AD004_indexed_contacts(Pvalb)	0.48(0.65)	4642	0.23(0.21)	7470	1.80(0.97)	1670	0.87(0.50)	3463	0.77(1.14)	3956	0.54(1.26)	4298	0.54(1.07)	5625	0.38(0.21)	3007	0.92(1.11)	3306	1.27(2.45)	2378	0.12(0.13)	4990
GSM3748185_181218_snm3Cseq_hs_21yr_BA10_UMB5577_1_UMB5577_2_B10_AD007_indexed_contacts(Sst)	0.50(0.70)	4798	0.23(0.21)	7898	1.76(0.95)	1700	0.84(0.49)	3579	0.75(0.89)	4033	0.50(0.92)	4598	0.50(0.75)	6023	0.38(0.21)	3111	0.92(1.12)	3299	1.25(1.75)	2403	0.12(0.14)	5051
GSM3748196_181218_snm3Cseq_hs_21yr_BA10_UMB5577_1_UMB5577_2_B11_AD012_indexed_contacts(MG)	0.36(0.58)	3102	0.16(0.24)	2749	1.91(1.08)	1568	0.99(0.59)	3044	0.74(0.89)	4085	0.36(0.82)	5738	1.83(2.30)	1656	0.46(0.24)	942	0.91(1.11)	3332	1.35(1.81)	2232	0.11(0.16)	2561
GSM3748197_181218_snm3Cseq_hs_21yr_BA10_UMB5577_1_UMB5577_2_B12_AD001_indexed_contacts(Astro)	0.47(0.65)	4669	0.23(0.22)	6436	1.85(0.98)	1624	0.89(0.50)	3373	0.74(0.90)	4099	0.51(0.93)	4611	0.66(1.00)	4591	0.43(0.26)	3304	0.91(1.12)	3337	1.41(1.88)	2122	0.11(0.11)	4264
GSM3748199_181218_snm3Cseq_hs_21yr_BA10_UMB5577_1_UMB5577_2_B12_AD007_indexed_contacts(MG)	0.39(0.52)	5837	0.21(0.19)	8211	1.73(0.90)	1732	0.84(0.46)	3583	0.75(0.88)	4067	0.52(0.90)	4574	0.52(0.78)	5819	0.38(0.23)	2919	0.91(1.13)	3332	1.27(1.77)	2368	0.11(0.11)	4862
GSM3748202_181218_snm3Cseq_hs_21yr_BA10_UMB5577_1_UMB5577_2_B12_AD012_indexed_contacts(Astro)	0.52(0.69)	4693	0.24(0.22)	7782	1.82(0.95)	1648	0.88(0.50)	3393	0.75(0.91)	4056	0.54(0.96)	4471	0.50(0.80)	6018	0.38(0.20)	3224	0.91(1.13)	3326	1.37(1.80)	2189	0.12(0.29)	4919
GSM3748208_181218_snm3Cseq_hs_21yr_BA10_UMB5577_1_UMB5577_2_B1_AD008_indexed_contacts(Sst)	0.50(0.68)	4771	0.23(0.22)	8065	1.70(0.92)	1761	0.84(0.50)	3575	0.76(0.89)	4021	0.50(0.90)	4567	0.50(0.79)	6038	0.38(0.21)	3076	0.93(1.13)	3253	1.26(1.78)	2393	0.12(0.11)	5500
GSM3748218_181218_snm3Cseq_hs_21yr_BA10_UMB5577_1_UMB5577_2_B3_AD001_indexed_contacts(Ndnf)	0.54(0.69)	4566	0.24(0.22)	8130	1.68(0.88)	1789	0.83(0.49)	3609	0.76(0.90)	3971	0.52(0.92)	4528	0.50(0.78)	6081	0.37(0.19)	3416	0.92(1.11)	3293	1.28(1.89)	2350	0.13(0.14)	5188
GSM3748221_181218_snm3Cseq_hs_21yr_BA10_UMB5577_1_UMB5577_2_B3_AD006_indexed_contacts(ODC)	0.44(0.62)	5349	0.23(0.21)	8088	1.67(0.88)	1796	0.80(0.48)	3740	0.77(0.92)	3959	0.53(0.97)	4380	0.52(0.84)	5764	0.38(0.22)	3041	0.90(1.11)	3357	1.29(2.25)	2327	0.11(0.12)	4757
GSM3748226_181218_snm3Cseq_hs_21yr_BA10_UMB5577_1_UMB5577_2_B4_AD001_indexed_contacts(Vip)	0.51(0.66)	4693	0.24(0.22)	7725	1.77(0.91)	1695	0.87(0.50)	3458	0.74(0.87)	4080	0.53(0.94)	4545	0.51(0.80)	5904	0.39(0.22)	3140	0.93(1.12)	3269	1.36(2.34)	2204	0.12(0.13)	5274
GSM3748232_181218_snm3Cseq_hs_21yr_BA10_UMB5577_1_UMB5577_2_B4_AD012_indexed_contacts(L5)	0.51(0.65)	4843	0.24(0.21)	8327	1.60(0.81)	1876	0.79(0.48)	3794	0.77(0.90)	3967	0.51(0.92)	4532	0.50(0.80)	6038	0.37(0.20)	3264	0.93(1.12)	3269	1.23(1.70)	2456	0.13(0.15)	5311
GSM3748253_181218_snm3Cseq_hs_21yr_BA10_UMB5577_1_UMB5577_2_B8_AD002_indexed_contacts(Sst)	0.50(0.64)	5036	0.24(0.21)	8897	1.69(0.85)	1779	0.82(0.50)	3636	0.79(0.91)	3856	0.53(0.94)	4448	0.50(0.77)	6073	0.39(0.20)	3400	0.93(1.12)	3275	1.23(1.76)	2446	0.13(0.11)	5730
GSM3748255_181218_snm3Cseq_hs_21yr_BA10_UMB5577_1_UMB5577_2_B8_AD006_indexed_contacts(Vip)	0.66(0.81)	4032	0.26(0.23)	8799	1.70(0.88)	1766	0.84(0.54)	3584	0.84(0.93)	3630	0.54(0.93)	4417	0.50(0.78)	6030	0.41(0.22)	3662	0.93(1.13)	3270	1.25(1.72)	2413	0.12(0.10)	4959
GSM3748269_181218_snm3Cseq_hs_21yr_BA10_UMB5577_1_UMB5577_2_C11_AD001_indexed_contacts(Ndnf)	0.47(0.59)	3805	0.24(0.22)	4857	1.80(0.98)	1665	0.86(0.51)	3478	0.77(1.08)	3928	0.56(1.05)	4631	0.69(1.02)	4415	0.46(0.26)	2178	0.92(1.12)	3284	1.60(2.76)	1871	0.14(0.15)	4173
GSM3748273_181218_snm3Cseq_hs_21yr_BA10_UMB5577_1_UMB5577_2_C11_AD008_indexed_contacts(L23)	0.51(0.65)	4420	0.25(0.22)	6675	1.72(0.90)	1748	0.84(0.48)	3589	0.74(0.90)	4111	0.54(0.95)	4680	0.54(0.84)	5633	0.41(0.23)	3037	0.93(1.12)	3280	1.55(1.94)	1931	0.13(0.16)	4826
GSM3748275_181218_snm3Cseq_hs_21yr_BA10_UMB5577_1_UMB5577_2_C11_AD012_indexed_contacts(OPC)	0.47(0.61)	4884	0.23(0.21)	7407	1.68(0.90)	1785	0.81(0.48)	3681	0.75(0.90)	4065	0.54(0.95)	4512	0.52(0.81)	5859	0.39(0.22)	3060	0.92(1.13)	3307	1.50(1.89)	1999	0.12(0.13)	4969
GSM3748286_181218_snm3Cseq_hs_21yr_BA10_UMB5577_1_UMB5577_2_C1_AD004_indexed_contacts(L23)	0.54(0.67)	4339	0.25(0.22)	7080	1.71(0.88)	1751	0.83(0.48)	3631	0.74(0.90)	4084	0.53(0.93)	4665	0.51(0.82)	5879	0.39(0.22)	3184	0.92(1.12)	3308	1.50(1.94)	1991	0.13(0.16)	4873
GSM3748288_181218_snm3Cseq_hs_21yr_BA10_UMB5577_1_UMB5577_2_C1_AD007_indexed_contacts(L4)	0.47(0.58)	4826	0.24(0.21)	7275	1.71(0.94)	1753	0.84(0.48)	3581	0.74(0.90)	4107	0.53(0.94)	4646	0.53(0.84)	5714	0.39(0.22)	3107	0.92(1.12)	3289	1.52(1.89)	1976	0.13(0.12)	5280
GSM3748289_181218_snm3Cseq_hs_21yr_BA10_UMB5577_1_UMB5577_2_C1_AD008_indexed_contacts(Vip)	0.47(0.59)	4616	0.24(0.21)	6598	1.70(0.90)	1762	0.84(0.48)	3572	0.74(0.89)	4102	0.53(0.93)	4749	0.58(0.89)	5260	0.42(0.25)	2859	0.91(1.12)	3324	1.53(1.92)	1957	0.13(0.15)	5077
GSM3748294_181218_snm3Cseq_hs_21yr_BA10_UMB5577_1_UMB5577_2_C2_AD006_indexed_contacts(Ndnf)	0.54(0.72)	4599	0.24(0.22)	8397	1.65(0.82)	1821	0.83(0.49)	3614	0.76(0.89)	3982	0.53(0.94)	4368	0.50(0.75)	6014	0.37(0.20)	3352	0.93(1.13)	3262	1.25(1.70)	2419	0.13(0.28)	5320
GSM3748295_181218_snm3Cseq_hs_21yr_BA10_UMB5577_1_UMB5577_2_C2_AD007_indexed_contacts(L23)	0.46(0.60)	5085	0.23(0.21)	7967	1.80(0.95)	1666	0.88(0.49)	3400	0.75(0.89)	4039	0.51(0.91)	4581	0.50(0.78)	6052	0.38(0.21)	3303	0.92(1.13)	3286	1.26(1.78)	2398	0.12(0.13)	5320
GSM3748296_181218_snm3Cseq_hs_21yr_BA10_UMB5577_1_UMB5577_2_C2_AD008_indexed_contacts(Pvalb)	0.49(0.66)	4678	0.24(0.22)	7219	1.78(0.95)	1683	0.88(0.50)	3414	0.74(0.88)	4108	0.50(0.93)	4662	0.52(0.77)	5787	0.40(0.22)	3149	0.93(1.12)	3255	1.36(1.91)	2216	0.12(0.12)	4998
GSM3748300_181218_snm3Cseq_hs_21yr_BA10_UMB5577_1_UMB5577_2_C3_AD004_indexed_contacts(L6)	0.59(0.73)	4357	0.25(0.23)	8531	1.60(0.82)	1876	0.79(0.49)	3788	0.79(0.92)	3851	0.52(0.91)	4488	0.51(0.78)	5925	0.38(0.20)	3393	0.93(1.12)	3252	1.25(1.70)	2414	0.13(0.11)	5481
GSM3748305_181218_snm3Cseq_hs_21yr_BA10_UMB5577_1_UMB5577_2_C4_AD001_indexed_contacts(L5)	0.47(0.59)	4364	0.24(0.23)	5790	1.83(0.99)	1635	0.88(0.52)	3400	0.75(0.90)	4071	0.49(0.91)	4919	0.64(0.91)	4743	0.44(0.25)	2685	0.92(1.12)	3292	1.53(1.92)	1963	0.13(0.14)	4572
GSM3748307_181218_snm3Cseq_hs_21yr_BA10_UMB5577_1_UMB5577_2_C4_AD006_indexed_contacts(Ndnf)	0.44(0.56)	5029	0.23(0.20)	7259	1.76(0.91)	1700	0.86(0.50)	3477	0.74(0.88)	4111	0.49(0.90)	4799	0.52(0.81)	5820	0.40(0.24)	2934	0.92(1.11)	3308	1.38(1.81)	2179	0.13(0.13)	5328
GSM3748320_181218_snm3Cseq_hs_21yr_BA10_UMB5577_1_UMB5577_2_C6_AD004_indexed_contacts(Sst)	0.46(0.63)	4589	0.23(0.21)	6602	1.74(0.92)	1728	0.85(0.49)	3510	0.76(1.02)	4008	0.53(1.04)	4504	0.58(1.00)	5182	0.41(0.24)	2764	0.93(1.12)	3253	1.52(2.46)	1971	0.13(0.13)	4878
GSM3748327_181218_snm3Cseq_hs_21yr_BA10_UMB5577_1_UMB5577_2_C7_AD006_indexed_contacts(L4)	0.69(0.84)	3724	0.28(0.27)	7684	1.64(0.84)	1825	0.80(0.50)	3739	0.79(0.91)	3868	0.55(0.94)	4410	0.51(0.76)	5981	0.38(0.20)	3630	0.92(1.12)	3285	1.28(1.77)	2359	0.13(0.14)	4975
GSM3748331_181218_snm3Cseq_hs_21yr_BA10_UMB5577_1_UMB5577_2_C8_AD007_indexed_contacts(Endo)	0.46(0.59)	5229	0.23(0.21)	8110	1.70(0.87)	1762	0.82(0.47)	3648	0.75(0.88)	4030	0.54(0.94)	4449	0.50(0.76)	6082	0.37(0.21)	3236	0.92(1.14)	3311	1.25(1.74)	2401	0.12(0.12)	5049
GSM3748345_181218_snm3Cseq_hs_21yr_BA10_UMB5577_1_UMB5577_2_D10_AD006_indexed_contacts(L5)	0.47(0.60)	4654	0.23(0.22)	6676	1.71(0.92)	1754	0.84(0.51)	3573	0.74(0.90)	4103	0.49(0.91)	4822	0.57(0.88)	5274	0.42(0.25)	2991	0.92(1.11)	3306	1.38(1.86)	2173	0.12(0.12)	4986
GSM3748348_181218_snm3Cseq_hs_21yr_BA10_UMB5577_1_UMB5577_2_D10_AD010_indexed_contacts(L6)	0.45(0.57)	5011	0.23(0.21)	7309	1.71(0.90)	1750	0.84(0.49)	3592	0.75(0.90)	4058	0.50(0.92)	4725	0.52(0.81)	5783	0.40(0.23)	3035	0.92(1.12)	3302	1.37(1.79)	2188	0.12(0.11)	5212
GSM3748355_181218_snm3Cseq_hs_21yr_BA10_UMB5577_1_UMB5577_2_D12_AD001_indexed_contacts(MP)	0.41(0.53)	5170	0.22(0.21)	6532	1.74(0.93)	1723	0.86(0.50)	3481	0.74(0.89)	4089	0.51(0.93)	4699	0.65(0.93)	4689	0.42(0.25)	2814	0.91(1.11)	3336	1.50(1.95)	2004	0.12(0.15)	4539
GSM3748360_181218_snm3Cseq_hs_21yr_BA10_UMB5577_1_UMB5577_2_D12_AD010_indexed_contacts(MG)	0.39(0.52)	5631	0.21(0.19)	7267	1.74(0.90)	1725	0.83(0.47)	3604	0.74(0.88)	4129	0.52(0.94)	4587	0.58(0.88)	5191	0.40(0.23)	2766	0.91(1.12)	3331	1.30(1.76)	2321	0.12(0.14)	4796
GSM3748367_181218_snm3Cseq_hs_21yr_BA10_UMB5577_1_UMB5577_2_D2_AD001_indexed_contacts(L4)	0.48(0.58)	4432	0.25(0.23)	6440	1.67(0.87)	1800	0.82(0.45)	3655	0.75(0.91)	4072	0.52(0.93)	4706	0.55(0.85)	5526	0.42(0.25)	3046	0.93(1.12)	3278	1.54(1.98)	1942	0.13(0.14)	4908
GSM3748368_181218_snm3Cseq_hs_21yr_BA10_UMB5577_1_UMB5577_2_D2_AD002_indexed_contacts(L5)	0.48(0.59)	4454	0.24(0.22)	6308	1.77(0.96)	1692	0.86(0.49)	3481	0.74(0.89)	4098	0.51(0.93)	4810	0.64(0.89)	4770	0.42(0.24)	2972	0.92(1.12)	3300	1.50(1.96)	1993	0.13(0.15)	4851
GSM3748378_181218_snm3Cseq_hs_21yr_BA10_UMB5577_1_UMB5577_2_D3_AD008_indexed_contacts(OPC)	0.58(0.83)	4315	0.25(0.23)	8134	1.73(0.89)	1735	0.86(0.48)	3505	0.78(0.91)	3894	0.52(0.92)	4547	0.51(0.75)	5971	0.38(0.21)	3420	0.92(1.12)	3296	1.24(1.79)	2434	0.12(0.12)	4849
GSM3748381_181218_snm3Cseq_hs_21yr_BA10_UMB5577_1_UMB5577_2_D4_AD001_indexed_contacts(L6)	0.44(0.54)	4383	0.23(0.22)	5720	1.87(1.01)	1608	0.90(0.52)	3349	0.75(0.91)	4074	0.52(0.94)	4767	0.65(0.98)	4679	0.45(0.27)	2590	0.91(1.11)	3340	1.54(2.04)	1941	0.13(0.14)	4742
GSM3748382_181218_snm3Cseq_hs_21yr_BA10_UMB5577_1_UMB5577_2_D4_AD002_indexed_contacts(L5)	0.46(0.55)	4597	0.24(0.22)	6499	1.84(1.00)	1632	0.89(0.50)	3376	0.75(0.90)	4063	0.52(0.92)	4776	0.57(0.91)	5317	0.42(0.24)	2853	0.91(1.11)	3327	1.50(2.06)	1997	0.13(0.12)	5312
GSM3748384_181218_snm3Cseq_hs_21yr_BA10_UMB5577_1_UMB5577_2_D4_AD007_indexed_contacts(Pvalb)	0.48(0.61)	4691	0.24(0.22)	7116	1.77(0.95)	1692	0.85(0.49)	3515	0.75(0.91)	4065	0.52(0.94)	4679	0.54(0.84)	5597	0.39(0.23)	3010	0.92(1.11)	3303	1.50(1.89)	1992	0.13(0.29)	5206
GSM3748392_181218_snm3Cseq_hs_21yr_BA10_UMB5577_1_UMB5577_2_D5_AD008_indexed_contacts(L4)	0.58(0.73)	4101	0.27(0.24)	6883	1.75(0.97)	1712	0.87(0.52)	3437	0.75(0.91)	4030	0.53(0.94)	4572	0.52(0.80)	5857	0.40(0.23)	3317	0.93(1.12)	3259	1.46(1.87)	2052	0.13(0.15)	4834
GSM3748398_181218_snm3Cseq_hs_21yr_BA10_UMB5577_1_UMB5577_2_D6_AD006_indexed_contacts(Vip)	0.50(0.64)	4443	0.25(0.22)	6583	1.75(0.96)	1717	0.84(0.51)	3578	0.74(0.88)	4100	0.49(0.93)	4711	0.55(0.86)	5524	0.41(0.24)	3069	0.93(1.12)	3280	1.28(1.78)	2352	0.13(0.14)	4922
GSM3748411_181218_snm3Cseq_hs_21yr_BA10_UMB5577_1_UMB5577_2_D8_AD002_indexed_contacts(Sst)	0.46(0.61)	4577	0.23(0.21)	6695	1.78(0.93)	1686	0.87(0.49)	3454	0.76(1.01)	4015	0.54(1.06)	4534	0.60(0.97)	5071	0.41(0.23)	2756	0.90(1.11)	3381	1.50(2.57)	1994	0.13(0.13)	5079
GSM3748414_181218_snm3Cseq_hs_21yr_BA10_UMB5577_1_UMB5577_2_D8_AD007_indexed_contacts(Pvalb)	0.48(0.62)	5067	0.23(0.21)	8364	1.71(0.87)	1759	0.85(0.50)	3531	0.75(0.89)	4057	0.52(0.90)	4636	0.51(0.80)	5934	0.38(0.20)	3152	0.92(1.12)	3296	1.30(1.75)	2312	0.12(0.12)	5427
GSM3748421_181218_snm3Cseq_hs_21yr_BA10_UMB5577_1_UMB5577_2_D9_AD007_indexed_contacts(L5)	0.64(0.80)	4047	0.26(0.24)	8351	1.61(0.83)	1863	0.80(0.51)	3764	0.79(0.91)	3851	0.54(0.93)	4551	0.50(0.75)	6063	0.38(0.19)	3662	0.93(1.13)	3257	1.25(1.75)	2406	0.13(0.12)	5159
GSM3748425_181218_snm3Cseq_hs_21yr_BA10_UMB5577_1_UMB5577_2_E10_AD002_indexed_contacts(L6)	0.50(0.59)	4752	0.25(0.22)	7830	1.71(0.94)	1759	0.86(0.52)	3499	0.75(0.90)	4038	0.54(0.94)	4564	0.50(0.80)	6001	0.38(0.21)	3342	0.92(1.12)	3283	1.42(1.92)	2114	0.14(0.13)	5626
GSM3748429_181218_snm3Cseq_hs_21yr_BA10_UMB5577_1_UMB5577_2_E10_AD012_indexed_contacts(L4)	0.55(0.69)	4513	0.24(0.22)	8265	1.69(0.87)	1777	0.82(0.50)	3644	0.78(0.91)	3917	0.53(0.93)	4522	0.50(0.74)	6103	0.38(0.21)	3317	0.93(1.12)	3270	1.30(1.80)	2321	0.13(0.14)	5271
GSM3748435_181218_snm3Cseq_hs_21yr_BA10_UMB5577_1_UMB5577_2_E11_AD010_indexed_contacts(Sst)	0.44(0.60)	4868	0.22(0.21)	6629	1.80(0.95)	1662	0.87(0.49)	3467	0.75(0.90)	4057	0.50(0.92)	4817	0.64(0.88)	4775	0.42(0.24)	2733	0.93(1.12)	3278	1.52(1.96)	1974	0.12(0.11)	4710
GSM3748437_181218_snm3Cseq_hs_21yr_BA10_UMB5577_1_UMB5577_2_E12_AD001_indexed_contacts(MP)	0.40(0.51)	5376	0.22(0.19)	6990	1.73(0.91)	1733	0.84(0.48)	3574	0.73(0.89)	4155	0.52(0.95)	4589	0.59(0.91)	5094	0.41(0.24)	2904	0.91(1.11)	3330	1.49(1.91)	2014	0.12(0.13)	4645
GSM3748450_181218_snm3Cseq_hs_21yr_BA10_UMB5577_1_UMB5577_2_E1_AD012_indexed_contacts(L5)	0.45(0.57)	5014	0.23(0.21)	7403	1.86(1.02)	1613	0.90(0.51)	3326	0.75(0.89)	4062	0.50(0.91)	4727	0.51(0.82)	5874	0.39(0.21)	3103	0.93(1.14)	3273	1.35(1.80)	2222	0.12(0.12)	5248
GSM3748455_181218_snm3Cseq_hs_21yr_BA10_UMB5577_1_UMB5577_2_E2_AD008_indexed_contacts(Pvalb)	0.40(0.52)	4928	0.22(0.20)	6448	1.90(1.04)	1583	0.93(0.52)	3232	0.77(1.11)	3959	0.52(1.20)	4425	0.62(1.11)	4862	0.42(0.24)	2629	0.90(1.11)	3388	1.38(2.92)	2176	0.12(0.13)	4982
GSM3748457_181218_snm3Cseq_hs_21yr_BA10_UMB5577_1_UMB5577_2_E2_AD012_indexed_contacts(L6)	0.51(0.63)	4815	0.24(0.22)	8181	1.66(0.88)	1802	0.81(0.49)	3686	0.76(0.89)	3993	0.53(0.91)	4570	0.50(0.76)	6023	0.38(0.21)	3370	0.92(1.13)	3312	1.31(1.77)	2294	0.13(0.12)	5597
GSM3748459_181218_snm3Cseq_hs_21yr_BA10_UMB5577_1_UMB5577_2_E3_AD002_indexed_contacts(L5)	0.50(0.62)	4511	0.24(0.23)	6688	1.77(0.95)	1693	0.88(0.50)	3404	0.74(0.90)	4098	0.50(0.92)	4788	0.56(0.83)	5374	0.41(0.25)	3027	0.91(1.11)	3325	1.50(1.87)	1997	0.13(0.34)	4996
GSM3748460_181218_snm3Cseq_hs_21yr_BA10_UMB5577_1_UMB5577_2_E3_AD004_indexed_contacts(L5)	0.57(0.71)	4274	0.26(0.23)	7415	1.72(0.91)	1749	0.85(0.52)	3538	0.75(0.90)	4050	0.53(0.91)	4613	0.50(0.77)	6017	0.38(0.21)	3374	0.94(1.12)	3236	1.42(1.84)	2110	0.13(0.12)	5083
GSM3748474_181218_snm3Cseq_hs_21yr_BA10_UMB5577_1_UMB5577_2_E5_AD007_indexed_contacts(MP)	0.31(0.45)	6636	0.19(0.17)	7628	1.63(0.85)	1839	0.79(0.47)	3782	0.73(0.89)	4135	0.52(0.95)	4362	0.66(0.92)	4601	0.39(0.22)	2535	0.91(1.11)	3329	1.24(1.69)	2438	0.11(0.12)	4996
GSM3748478_181218_snm3Cseq_hs_21yr_BA10_UMB5577_1_UMB5577_2_E6_AD002_indexed_contacts(L6)	0.52(0.68)	4717	0.24(0.21)	8262	1.68(0.86)	1781	0.83(0.49)	3609	0.77(0.89)	3968	0.51(0.92)	4562	0.51(0.75)	5918	0.38(0.20)	3297	0.93(1.13)	3282	1.25(1.74)	2417	0.13(0.14)	5461
GSM3748484_181218_snm3Cseq_hs_21yr_BA10_UMB5577_1_UMB5577_2_E7_AD002_indexed_contacts(Astro)	0.41(0.49)	5837	0.23(0.20)	8562	1.58(0.76)	1904	0.78(0.45)	3866	0.76(0.89)	3994	0.53(0.93)	4605	0.49(0.79)	6149	0.38(0.20)	3237	0.92(1.12)	3292	1.28(1.74)	2346	0.12(0.12)	5159
GSM3748486_181218_snm3Cseq_hs_21yr_BA10_UMB5577_1_UMB5577_2_E7_AD007_indexed_contacts(Pvalb)	0.49(0.62)	4999	0.24(0.21)	8243	1.63(0.85)	1839	0.82(0.49)	3660	0.76(0.89)	4007	0.52(0.90)	4578	0.50(0.76)	6054	0.37(0.21)	3394	0.92(1.12)	3304	1.28(1.75)	2344	0.12(0.13)	5379
GSM3748494_181218_snm3Cseq_hs_21yr_BA10_UMB5577_1_UMB5577_2_E8_AD010_indexed_contacts(L5)	0.49(0.62)	4455	0.24(0.22)	6522	1.79(0.97)	1673	0.87(0.50)	3447	0.73(0.88)	4139	0.52(0.94)	4670	0.55(0.85)	5469	0.42(0.25)	3004	0.93(1.13)	3273	1.52(1.94)	1975	0.13(0.13)	4886
GSM3748503_181218_snm3Cseq_hs_21yr_BA10_UMB5577_1_UMB5577_2_F10_AD001_indexed_contacts(Vip)	0.44(0.55)	4457	0.23(0.21)	5749	1.72(0.94)	1746	0.85(0.51)	3543	0.75(0.91)	4059	0.50(0.91)	4969	0.64(0.92)	4743	0.44(0.25)	2718	0.91(1.11)	3320	1.53(1.85)	1955	0.13(0.14)	4740
GSM3748506_181218_snm3Cseq_hs_21yr_BA10_UMB5577_1_UMB5577_2_F10_AD006_indexed_contacts(OPC)	0.55(0.71)	4408	0.26(0.23)	7676	1.73(0.90)	1733	0.85(0.49)	3513	0.76(0.96)	3972	0.54(0.99)	4559	0.50(0.85)	6053	0.38(0.21)	3449	0.92(1.12)	3312	1.48(2.03)	2030	0.13(0.12)	5051
GSM3748510_181218_snm3Cseq_hs_21yr_BA10_UMB5577_1_UMB5577_2_F11_AD001_indexed_contacts(L6)	0.44(0.53)	4501	0.24(0.22)	6075	1.83(1.00)	1639	0.87(0.50)	3441	0.73(0.89)	4138	0.51(0.91)	4886	0.64(0.93)	4737	0.44(0.25)	2721	0.92(1.11)	3313	1.57(1.95)	1901	0.13(0.12)	5084
GSM3748514_181218_snm3Cseq_hs_21yr_BA10_UMB5577_1_UMB5577_2_F11_AD007_indexed_contacts(MG)	0.37(0.51)	5552	0.21(0.20)	6891	1.75(0.98)	1712	0.85(0.50)	3513	0.74(0.90)	4102	0.52(0.93)	4682	0.62(0.93)	4909	0.40(0.23)	2829	0.92(1.13)	3286	1.51(1.95)	1978	0.12(0.12)	4744
GSM3748515_181218_snm3Cseq_hs_21yr_BA10_UMB5577_1_UMB5577_2_F11_AD008_indexed_contacts(Sst)	0.54(0.71)	4330	0.25(0.23)	7057	1.79(0.95)	1680	0.85(0.49)	3509	0.75(0.91)	4029	0.54(0.95)	4560	0.52(0.83)	5863	0.40(0.23)	3105	0.93(1.13)	3279	1.49(1.91)	2008	0.12(0.13)	4746
GSM3748520_181218_snm3Cseq_hs_21yr_BA10_UMB5577_1_UMB5577_2_F12_AD004_indexed_contacts(MG)	0.39(0.53)	6066	0.21(0.19)	8407	1.64(0.86)	1825	0.82(0.47)	3667	0.76(0.89)	4014	0.52(0.95)	4475	0.51(0.79)	5924	0.38(0.20)	2996	0.92(1.12)	3316	1.23(1.70)	2457	0.11(0.09)	4997
GSM3748541_181218_snm3Cseq_hs_21yr_BA10_UMB5577_1_UMB5577_2_F3_AD004_indexed_contacts(L23)	0.49(0.60)	4921	0.24(0.21)	8083	1.73(0.94)	1738	0.82(0.49)	3667	0.75(0.89)	4060	0.50(0.90)	4635	0.50(0.77)	6103	0.37(0.20)	3201	0.93(1.13)	3271	1.22(1.75)	2462	0.13(0.13)	5659
GSM3748542_181218_snm3Cseq_hs_21yr_BA10_UMB5577_1_UMB5577_2_F3_AD006_indexed_contacts(Astro)	0.48(0.66)	4925	0.23(0.21)	8006	1.69(0.85)	1775	0.83(0.49)	3619	0.75(0.90)	4053	0.52(0.93)	4561	0.51(0.81)	5893	0.38(0.22)	3058	0.92(1.12)	3289	1.34(2.14)	2247	0.12(0.14)	5054
GSM3748548_181218_snm3Cseq_hs_21yr_BA10_UMB5577_1_UMB5577_2_F4_AD004_indexed_contacts(L23)	0.65(0.83)	3932	0.27(0.25)	7583	1.72(0.89)	1745	0.84(0.50)	3566	0.77(0.90)	3948	0.52(0.93)	4547	0.50(0.78)	5996	0.38(0.22)	3432	0.92(1.12)	3313	1.27(1.83)	2376	0.13(0.13)	4959
GSM3748549_181218_snm3Cseq_hs_21yr_BA10_UMB5577_1_UMB5577_2_F4_AD008_indexed_contacts(MG)	0.37(0.50)	6072	0.21(0.19)	7971	1.62(0.82)	1848	0.79(0.46)	3809	0.75(0.88)	4070	0.52(0.94)	4576	0.53(0.81)	5690	0.38(0.22)	2848	0.92(1.13)	3295	1.28(1.80)	2345	0.12(0.10)	4912
GSM3748559_181218_snm3Cseq_hs_21yr_BA10_UMB5577_1_UMB5577_2_F5_AD012_indexed_contacts(L4)	0.47(0.61)	4859	0.23(0.21)	7370	1.81(0.92)	1661	0.88(0.51)	3397	0.75(0.89)	4069	0.49(0.88)	4759	0.53(0.85)	5662	0.39(0.22)	3158	0.92(1.12)	3301	1.31(1.93)	2292	0.12(0.11)	5270
GSM3748562_181218_snm3Cseq_hs_21yr_BA10_UMB5577_1_UMB5577_2_F6_AD004_indexed_contacts(MG)	0.37(0.50)	6167	0.21(0.19)	8113	1.80(0.96)	1671	0.86(0.49)	3473	0.75(0.88)	4069	0.49(0.91)	4616	0.53(0.79)	5672	0.38(0.22)	2735	0.92(1.11)	3313	1.25(1.72)	2415	0.11(0.10)	4912
GSM3748567_181218_snm3Cseq_hs_21yr_BA10_UMB5577_1_UMB5577_2_F7_AD001_indexed_contacts(L23)	0.43(0.53)	5067	0.23(0.20)	7267	1.79(0.98)	1679	0.86(0.50)	3505	0.75(0.90)	4026	0.50(0.95)	4627	0.54(0.83)	5564	0.40(0.23)	2945	0.92(1.12)	3293	1.32(2.00)	2270	0.13(0.13)	5375
GSM3748571_181218_snm3Cseq_hs_21yr_BA10_UMB5577_1_UMB5577_2_F7_AD008_indexed_contacts(L4)	0.57(0.71)	4407	0.26(0.23)	8089	1.72(0.86)	1744	0.85(0.48)	3510	0.77(0.90)	3958	0.53(0.93)	4538	0.50(0.81)	5998	0.37(0.20)	3507	0.93(1.13)	3264	1.28(1.81)	2345	0.13(0.34)	5149
GSM3748572_181218_snm3Cseq_hs_21yr_BA10_UMB5577_1_UMB5577_2_F7_AD012_indexed_contacts(Pvalb)	0.50(0.67)	5012	0.23(0.21)	8823	1.62(0.86)	1850	0.78(0.49)	3832	0.78(0.91)	3887	0.53(0.92)	4533	0.50(0.76)	6016	0.37(0.18)	3319	0.93(1.12)	3280	1.22(1.73)	2475	0.12(0.13)	5369
GSM3748613_181218_snm3Cseq_hs_21yr_BA10_UMB5577_1_UMB5577_2_G1_AD007_indexed_contacts(L4)	0.52(0.68)	4772	0.24(0.22)	8454	1.69(0.86)	1779	0.83(0.49)	3623	0.77(0.90)	3952	0.52(0.93)	4561	0.51(0.77)	5968	0.38(0.21)	3435	0.93(1.12)	3271	1.25(1.80)	2400	0.12(0.11)	5262
GSM3748615_181218_snm3Cseq_hs_21yr_BA10_UMB5577_1_UMB5577_2_G1_AD010_indexed_contacts(Ndnf)	0.48(0.62)	4946	0.24(0.22)	7745	1.73(0.94)	1730	0.84(0.50)	3585	0.76(0.90)	3978	0.49(0.92)	4652	0.51(0.81)	5980	0.38(0.22)	3077	0.93(1.13)	3272	1.23(1.76)	2441	0.12(0.13)	5331
GSM3748616_181218_snm3Cseq_hs_21yr_BA10_UMB5577_1_UMB5577_2_G1_AD012_indexed_contacts(Endo)	0.40(0.50)	5990	0.22(0.19)	8861	1.69(0.86)	1776	0.83(0.47)	3615	0.75(0.89)	4022	0.52(0.92)	4522	0.49(0.74)	6144	0.38(0.21)	3010	0.91(1.11)	3320	1.23(2.00)	2440	0.12(0.34)	5065
GSM3748632_181218_snm3Cseq_hs_21yr_BA10_UMB5577_1_UMB5577_2_G4_AD001_indexed_contacts(Ndnf)	0.49(0.62)	4931	0.24(0.21)	7903	1.71(0.95)	1755	0.83(0.49)	3624	0.75(0.89)	4047	0.53(0.90)	4611	0.50(0.79)	6105	0.37(0.20)	3298	0.92(1.13)	3283	1.37(1.88)	2196	0.12(0.13)	5278
GSM3748644_181218_snm3Cseq_hs_21yr_BA10_UMB5577_1_UMB5577_2_G6_AD001_indexed_contacts(OPC)	0.54(0.68)	4476	0.25(0.23)	7522	1.82(0.95)	1645	0.88(0.50)	3404	0.76(0.89)	4001	0.50(0.91)	4592	0.51(0.75)	5914	0.38(0.21)	3358	0.92(1.12)	3293	1.24(1.81)	2424	0.12(0.12)	5036
GSM3748651_181218_snm3Cseq_hs_21yr_BA10_UMB5577_1_UMB5577_2_G7_AD002_indexed_contacts(Sst)	0.47(0.62)	5066	0.23(0.21)	8135	1.66(0.88)	1806	0.80(0.49)	3730	0.75(0.89)	4043	0.50(0.91)	4689	0.50(0.77)	6070	0.38(0.22)	3112	0.93(1.12)	3272	1.27(1.78)	2379	0.13(0.15)	5221
GSM3748664_181218_snm3Cseq_hs_21yr_BA10_UMB5577_1_UMB5577_2_G9_AD004_indexed_contacts(MP)	0.40(0.52)	3137	0.21(0.23)	2755	1.80(1.00)	1662	0.90(0.54)	3349	0.75(0.98)	4045	0.51(0.93)	5101	1.02(1.47)	2975	0.50(0.26)	1361	0.91(1.11)	3332	1.57(1.91)	1909	0.15(0.51)	2813
GSM3748669_181218_snm3Cseq_hs_21yr_BA10_UMB5577_1_UMB5577_2_H10_AD001_indexed_contacts(L23)	0.48(0.60)	4782	0.24(0.22)	7351	1.73(0.92)	1737	0.83(0.50)	3601	0.75(0.89)	4057	0.51(0.93)	4662	0.52(0.82)	5820	0.40(0.23)	3099	0.92(1.11)	3283	1.37(1.81)	2188	0.13(0.14)	5318
GSM3748677_181218_snm3Cseq_hs_21yr_BA10_UMB5577_1_UMB5577_2_H11_AD004_indexed_contacts(MP)	0.33(0.50)	5448	0.20(0.19)	5807	1.79(0.96)	1675	0.85(0.49)	3518	0.75(0.91)	4059	0.54(1.01)	4470	0.69(1.04)	4380	0.44(0.25)	2272	0.92(1.12)	3316	1.52(1.90)	1964	0.11(0.11)	4136
GSM3748690_181218_snm3Cseq_hs_21yr_BA10_UMB5577_1_UMB5577_2_H1_AD002_indexed_contacts(Sst)	0.50(0.69)	4901	0.23(0.21)	8546	1.73(0.91)	1732	0.86(0.50)	3507	0.76(0.88)	4008	0.54(0.92)	4400	0.50(0.76)	6070	0.38(0.21)	3204	0.93(1.13)	3273	1.27(1.78)	2366	0.12(0.12)	5220
GSM3748701_181218_snm3Cseq_hs_21yr_BA10_UMB5577_1_UMB5577_2_H2_AD008_indexed_contacts(L6)	0.49(0.58)	4774	0.25(0.22)	7453	1.77(0.94)	1691	0.87(0.48)	3451	0.74(0.89)	4088	0.50(0.90)	4799	0.50(0.79)	6002	0.38(0.21)	3327	0.92(1.12)	3307	1.42(1.90)	2114	0.13(0.14)	5545
GSM3748702_181218_snm3Cseq_hs_21yr_BA10_UMB5577_1_UMB5577_2_H2_AD012_indexed_contacts(MG)	0.36(0.46)	5132	0.21(0.19)	5940	1.77(0.94)	1695	0.85(0.50)	3546	0.74(0.90)	4087	0.48(0.93)	4829	0.66(0.97)	4625	0.43(0.24)	2526	0.91(1.11)	3344	1.38(1.82)	2182	0.12(0.11)	4699
GSM3748714_181218_snm3Cseq_hs_21yr_BA10_UMB5577_1_UMB5577_2_H4_AD012_indexed_contacts(Endo)	0.48(0.61)	5135	0.24(0.22)	8423	1.66(0.86)	1805	0.83(0.48)	3603	0.76(0.89)	3980	0.52(0.95)	4584	0.50(0.77)	6000	0.37(0.20)	3314	0.91(1.12)	3347	1.23(1.75)	2441	0.12(0.12)	4857
GSM3748716_181218_snm3Cseq_hs_21yr_BA10_UMB5577_1_UMB5577_2_H5_AD004_indexed_contacts(ODC)	0.41(0.56)	5528	0.22(0.20)	7560	1.76(0.92)	1708	0.85(0.46)	3537	0.75(0.90)	4059	0.52(0.92)	4606	0.52(0.81)	5768	0.39(0.23)	3077	0.92(1.12)	3315	1.36(1.84)	2208	0.11(0.12)	4695
GSM3748720_181218_snm3Cseq_hs_21yr_BA10_UMB5577_1_UMB5577_2_H5_AD012_indexed_contacts(L23)	0.50(0.64)	4730	0.24(0.22)	7672	1.75(0.92)	1715	0.86(0.51)	3503	0.75(0.88)	4057	0.51(0.92)	4716	0.51(0.76)	5961	0.39(0.22)	3111	0.92(1.12)	3304	1.38(1.98)	2174	0.13(0.13)	5185
GSM3748723_181218_snm3Cseq_hs_21yr_BA10_UMB5577_1_UMB5577_2_H6_AD006_indexed_contacts(L6)	0.60(0.73)	4271	0.26(0.23)	8375	1.74(0.90)	1721	0.87(0.54)	3430	0.80(0.93)	3813	0.53(0.93)	4407	0.51(0.78)	5933	0.39(0.21)	3544	0.93(1.13)	3282	1.24(2.01)	2430	0.13(0.11)	5388
GSM3748725_181218_snm3Cseq_hs_21yr_BA10_UMB5577_1_UMB5577_2_H6_AD008_indexed_contacts(L6)	0.43(0.54)	4509	0.23(0.21)	6151	1.80(0.95)	1667	0.87(0.51)	3435	0.79(1.77)	3839	0.56(1.91)	4094	0.62(1.43)	4851	0.41(0.22)	2594	0.89(1.10)	3418	1.42(3.42)	2110	0.13(0.14)	4839
GSM3748735_181218_snm3Cseq_hs_21yr_BA10_UMB5577_1_UMB5577_2_H8_AD001_indexed_contacts(L23)	0.57(0.69)	4284	0.26(0.24)	7612	1.73(0.91)	1734	0.85(0.50)	3527	0.77(0.90)	3959	0.54(0.94)	4496	0.51(0.83)	5959	0.38(0.21)	3556	0.93(1.13)	3264	1.41(1.87)	2126	0.13(0.29)	5059
GSM3748737_181218_snm3Cseq_hs_21yr_BA10_UMB5577_1_UMB5577_2_H8_AD004_indexed_contacts(L5)	0.54(0.68)	4603	0.24(0.22)	8138	1.73(0.93)	1736	0.84(0.51)	3556	0.76(0.89)	4019	0.51(0.91)	4560	0.50(0.79)	6018	0.37(0.20)	3315	0.92(1.12)	3283	1.27(1.69)	2367	0.12(0.11)	5225
GSM3748741_181218_snm3Cseq_hs_21yr_BA10_UMB5577_1_UMB5577_2_H9_AD001_indexed_contacts(Astro)	0.47(0.65)	4662	0.24(0.22)	6456	1.71(0.88)	1752	0.84(0.50)	3556	0.75(0.90)	4050	0.52(0.91)	4692	0.61(0.95)	4950	0.41(0.24)	2934	0.91(1.11)	3346	1.52(1.94)	1967	0.12(0.30)	4317
GSM3748761_181218_snm3Cseq_hs_21yr_BA10_UMB5577_3_UMB5577_3_A3_AD008_indexed_contacts(Endo)	0.39(0.52)	5916	0.21(0.19)	8191	1.70(0.89)	1765	0.82(0.48)	3647	0.76(0.90)	4014	0.49(0.88)	4598	0.52(0.78)	5865	0.38(0.22)	2903	0.92(1.11)	3307	1.37(2.76)	2186	0.11(0.12)	4828
GSM3748762_181218_snm3Cseq_hs_21yr_BA10_UMB5577_3_UMB5577_3_A3_AD012_indexed_contacts(L4)	0.64(0.81)	4075	0.26(0.23)	8656	1.67(0.88)	1798	0.84(0.52)	3578	0.80(0.92)	3773	0.53(0.94)	4386	0.50(0.77)	6022	0.39(0.20)	3650	0.93(1.14)	3260	1.24(1.76)	2437	0.13(0.14)	5353
GSM3748763_181218_snm3Cseq_hs_21yr_BA10_UMB5577_3_UMB5577_3_A4_AD008_indexed_contacts(Sst)	0.43(0.53)	4238	0.23(0.22)	5207	1.85(1.02)	1619	0.88(0.51)	3423	0.74(0.96)	4091	0.50(0.94)	4955	0.68(1.01)	4445	0.45(0.26)	2431	0.92(1.12)	3286	1.55(2.36)	1932	0.13(0.13)	4349
GSM3748785_181218_snm3Cseq_hs_21yr_BA10_UMB5577_3_UMB5577_3_A9_AD012_indexed_contacts(Sst)	0.43(0.55)	4873	0.23(0.21)	6594	1.76(0.97)	1708	0.85(0.51)	3537	0.74(0.87)	4110	0.47(0.89)	4840	0.62(0.91)	4899	0.42(0.25)	2850	0.93(1.13)	3271	1.34(1.80)	2238	0.12(0.13)	5171
GSM3748786_181218_snm3Cseq_hs_21yr_BA10_UMB5577_3_UMB5577_3_B10_AD008_indexed_contacts(Sst)	0.59(0.79)	4291	0.25(0.23)	8037	1.67(0.87)	1793	0.83(0.51)	3636	0.76(0.90)	3972	0.52(0.92)	4431	0.51(0.76)	5961	0.37(0.21)	3326	0.93(1.13)	3253	1.25(1.77)	2403	0.12(0.20)	5023
GSM3748790_181218_snm3Cseq_hs_21yr_BA10_UMB5577_3_UMB5577_3_B11_AD008_indexed_contacts(Pvalb)	0.50(0.66)	5118	0.23(0.21)	9410	1.57(0.79)	1913	0.78(0.48)	3828	0.81(0.92)	3760	0.51(0.91)	4365	0.50(0.77)	6053	0.39(0.20)	3292	0.93(1.13)	3282	1.24(1.80)	2423	0.12(0.13)	5461
GSM3748792_181218_snm3Cseq_hs_21yr_BA10_UMB5577_3_UMB5577_3_B11_AD012_indexed_contacts(Vip)	0.55(0.71)	4701	0.24(0.22)	9094	1.70(0.91)	1764	0.85(0.52)	3539	0.81(0.91)	3766	0.51(0.88)	4356	0.50(0.73)	6022	0.40(0.21)	3388	0.93(1.13)	3279	1.29(1.83)	2335	0.13(0.36)	5431
GSM3748795_181218_snm3Cseq_hs_21yr_BA10_UMB5577_3_UMB5577_3_B12_AD012_indexed_contacts(MP)	0.39(0.53)	5776	0.22(0.19)	7742	1.65(0.86)	1822	0.81(0.46)	3705	0.75(0.89)	4040	0.52(0.95)	4531	0.54(0.81)	5644	0.39(0.22)	2960	0.91(1.12)	3319	1.29(2.28)	2325	0.12(0.19)	4763
GSM3748799_181218_snm3Cseq_hs_21yr_BA10_UMB5577_3_UMB5577_3_B1_AD012_indexed_contacts(L6)	0.62(0.77)	4187	0.26(0.24)	8546	1.71(0.87)	1753	0.84(0.53)	3564	0.82(0.93)	3717	0.53(0.93)	4420	0.51(0.76)	5943	0.40(0.22)	3623	0.93(1.12)	3274	1.24(2.00)	2420	0.13(0.13)	5283
GSM3748803_181218_snm3Cseq_hs_21yr_BA10_UMB5577_3_UMB5577_3_B2_AD012_indexed_contacts(Pvalb)	0.52(0.66)	4888	0.24(0.21)	9090	1.65(0.86)	1823	0.80(0.49)	3728	0.79(0.91)	3840	0.51(0.89)	4431	0.50(0.77)	6084	0.38(0.20)	3464	0.92(1.12)	3284	1.27(1.82)	2375	0.12(0.11)	5761
GSM3748804_181218_snm3Cseq_hs_21yr_BA10_UMB5577_3_UMB5577_3_B3_AD007_indexed_contacts(Vip)	0.56(0.73)	4589	0.24(0.22)	8831	1.67(0.89)	1794	0.84(0.50)	3557	0.79(0.91)	3850	0.52(0.92)	4393	0.50(0.74)	6051	0.38(0.20)	3368	0.93(1.13)	3260	1.26(1.84)	2390	0.13(0.14)	5461
GSM3748811_181218_snm3Cseq_hs_21yr_BA10_UMB5577_3_UMB5577_3_B4_AD012_indexed_contacts(Vip)	0.50(0.64)	4432	0.24(0.22)	7162	1.75(0.92)	1710	0.86(0.51)	3471	0.80(1.81)	3800	0.53(1.90)	4138	0.55(1.63)	5482	0.39(0.21)	2971	0.93(1.13)	3266	1.33(3.32)	2255	0.13(0.15)	5044
GSM3748816_181218_snm3Cseq_hs_21yr_BA10_UMB5577_3_UMB5577_3_B6_AD008_indexed_contacts(L5)	0.64(0.78)	4195	0.26(0.24)	8793	1.67(0.87)	1801	0.83(0.53)	3625	0.83(0.94)	3658	0.53(0.86)	4347	0.51(0.76)	5903	0.40(0.21)	3771	0.93(1.12)	3262	1.27(1.90)	2364	0.13(0.32)	5203
GSM3748818_181218_snm3Cseq_hs_21yr_BA10_UMB5577_3_UMB5577_3_B6_AD012_indexed_contacts(Endo)	0.51(0.60)	5214	0.25(0.22)	9377	1.59(0.83)	1881	0.79(0.50)	3802	0.82(0.92)	3696	0.52(0.84)	4412	0.50(0.75)	6010	0.42(0.22)	3631	0.92(1.12)	3310	1.27(1.73)	2372	0.12(0.11)	5003
GSM3748821_181218_snm3Cseq_hs_21yr_BA10_UMB5577_3_UMB5577_3_B7_AD010_indexed_contacts(Vip)	0.72(0.88)	3750	0.26(0.24)	9051	1.75(0.90)	1718	0.86(0.55)	3482	0.85(0.94)	3593	0.54(0.94)	4312	0.51(0.75)	5920	0.42(0.22)	3698	0.94(1.13)	3230	1.26(1.79)	2391	0.13(0.15)	4897
GSM3748822_181218_snm3Cseq_hs_21yr_BA10_UMB5577_3_UMB5577_3_B7_AD012_indexed_contacts(MP)	0.35(0.46)	7094	0.20(0.17)	10347	1.54(0.83)	1945	0.76(0.46)	3950	0.77(0.88)	3934	0.51(0.91)	4269	0.50(0.73)	6048	0.38(0.19)	3001	0.91(1.12)	3330	1.28(1.78)	2342	0.11(0.12)	5078
GSM3748823_181218_snm3Cseq_hs_21yr_BA10_UMB5577_3_UMB5577_3_B8_AD007_indexed_contacts(L6)	0.55(0.71)	4540	0.24(0.22)	8167	1.73(0.89)	1733	0.84(0.50)	3585	0.75(0.88)	4046	0.52(0.92)	4526	0.50(0.81)	6053	0.38(0.21)	3328	0.93(1.12)	3253	1.23(1.74)	2460	0.13(0.14)	5326
GSM3748836_181218_snm3Cseq_hs_21yr_BA10_UMB5577_3_UMB5577_3_C11_AD012_indexed_contacts(Astro)	0.89(1.10)	3104	0.29(0.26)	8779	1.91(1.04)	1574	0.94(0.63)	3179	0.87(0.93)	3491	0.54(0.87)	4220	0.54(0.77)	5640	0.45(0.22)	3975	0.92(1.12)	3317	1.36(3.46)	2202	0.12(0.15)	3951
GSM3748844_181218_snm3Cseq_hs_21yr_BA10_UMB5577_3_UMB5577_3_C3_AD007_indexed_contacts(L23)	0.67(0.75)	4048	0.27(0.24)	8946	1.71(0.92)	1757	0.87(0.57)	3460	0.88(0.96)	3466	0.53(0.91)	4387	0.51(0.75)	5905	0.43(0.22)	3971	0.93(1.12)	3258	1.28(1.80)	2360	0.13(0.13)	5073
GSM3748845_181218_snm3Cseq_hs_21yr_BA10_UMB5577_3_UMB5577_3_C3_AD008_indexed_contacts(Ndnf)	0.51(0.62)	4986	0.24(0.21)	8740	1.76(0.93)	1709	0.87(0.51)	3451	0.79(0.89)	3863	0.50(0.87)	4395	0.50(0.77)	6037	0.38(0.18)	3487	0.92(1.12)	3287	1.27(1.83)	2365	0.13(0.11)	5615
GSM3748852_181218_snm3Cseq_hs_21yr_BA10_UMB5577_3_UMB5577_3_C5_AD010_indexed_contacts(L5)	0.53(0.66)	4769	0.24(0.22)	8420	1.67(0.87)	1798	0.82(0.50)	3638	0.77(0.90)	3947	0.50(0.92)	4367	0.50(0.75)	6078	0.38(0.20)	3418	0.93(1.13)	3267	1.27(1.78)	2375	0.12(0.14)	5306
GSM3748855_181218_snm3Cseq_hs_21yr_BA10_UMB5577_3_UMB5577_3_C6_AD008_indexed_contacts(L6)	0.46(0.55)	4591	0.24(0.22)	6807	1.74(0.93)	1726	0.87(0.52)	3466	0.77(1.32)	3930	0.55(1.39)	4282	0.56(1.24)	5380	0.39(0.22)	3046	0.93(1.12)	3272	1.41(2.67)	2130	0.13(0.12)	5334
GSM3748862_181218_snm3Cseq_hs_21yr_BA10_UMB5577_3_UMB5577_3_C8_AD010_indexed_contacts(L4)	0.65(0.80)	4043	0.27(0.24)	8734	1.71(0.92)	1757	0.84(0.53)	3550	0.84(0.95)	3598	0.54(0.92)	4415	0.52(0.74)	5862	0.40(0.21)	3689	0.93(1.12)	3251	1.25(1.77)	2405	0.13(0.35)	4986
GSM3748864_181218_snm3Cseq_hs_21yr_BA10_UMB5577_3_UMB5577_3_C9_AD007_indexed_contacts(Ndnf)	0.55(0.72)	4323	0.25(0.23)	7310	1.71(0.89)	1754	0.85(0.49)	3535	0.75(0.90)	4037	0.53(0.94)	4555	0.52(0.80)	5860	0.38(0.22)	3104	0.92(1.12)	3288	1.39(1.83)	2159	0.13(0.14)	5060
GSM3748865_181218_snm3Cseq_hs_21yr_BA10_UMB5577_3_UMB5577_3_C9_AD008_indexed_contacts(Pvalb)	0.41(0.54)	4670	0.23(0.22)	5696	1.83(0.98)	1643	0.90(0.51)	3350	0.74(0.89)	4122	0.47(0.91)	4999	0.65(0.95)	4700	0.45(0.25)	2663	0.92(1.12)	3303	1.51(1.92)	1979	0.12(0.12)	4785
GSM3748866_181218_snm3Cseq_hs_21yr_BA10_UMB5577_3_UMB5577_3_C9_AD010_indexed_contacts(L5)	0.45(0.55)	4739	0.24(0.22)	6511	1.83(0.96)	1643	0.88(0.49)	3423	0.74(0.90)	4093	0.49(0.90)	4839	0.57(0.82)	5349	0.42(0.23)	2994	0.94(1.13)	3246	1.45(1.86)	2065	0.13(0.13)	5174
GSM3748868_181218_snm3Cseq_hs_21yr_BA10_UMB5577_3_UMB5577_3_D10_AD007_indexed_contacts(L23)	0.50(0.58)	4908	0.24(0.21)	8440	1.63(0.86)	1843	0.81(0.49)	3700	0.77(0.89)	3936	0.52(0.91)	4544	0.49(0.76)	6154	0.38(0.20)	3365	0.94(1.14)	3243	1.23(1.72)	2441	0.13(0.12)	5662
GSM3748874_181218_snm3Cseq_hs_21yr_BA10_UMB5577_3_UMB5577_3_D11_AD010_indexed_contacts(ODC)	0.49(0.64)	5258	0.23(0.20)	9517	1.59(0.81)	1885	0.79(0.47)	3813	0.79(0.91)	3840	0.50(0.92)	4392	0.50(0.75)	6064	0.39(0.21)	3453	0.92(1.13)	3306	1.28(1.77)	2358	0.11(0.12)	5014
GSM3748884_181218_snm3Cseq_hs_21yr_BA10_UMB5577_3_UMB5577_3_D2_AD008_indexed_contacts(L5)	0.46(0.58)	5007	0.23(0.21)	7464	1.72(0.89)	1743	0.84(0.48)	3584	0.74(0.88)	4101	0.49(0.90)	4685	0.51(0.77)	5920	0.39(0.22)	3077	0.93(1.12)	3279	1.25(1.73)	2415	0.13(0.13)	5395
GSM3748885_181218_snm3Cseq_hs_21yr_BA10_UMB5577_3_UMB5577_3_D2_AD010_indexed_contacts(Vip)	0.74(0.92)	3576	0.28(0.27)	7851	1.74(0.92)	1729	0.86(0.52)	3469	0.79(0.91)	3852	0.53(0.90)	4365	0.51(0.75)	5985	0.39(0.21)	3684	0.93(1.12)	3258	1.26(1.78)	2383	0.12(0.13)	4950
GSM3748889_181218_snm3Cseq_hs_21yr_BA10_UMB5577_3_UMB5577_3_D3_AD010_indexed_contacts(L4)	0.73(0.87)	3716	0.28(0.25)	8735	1.75(0.92)	1715	0.89(0.57)	3385	0.88(0.95)	3467	0.54(0.90)	4386	0.51(0.77)	5904	0.42(0.22)	3855	0.94(1.12)	3237	1.27(1.78)	2375	0.13(0.13)	4898
GSM3748903_181218_snm3Cseq_hs_21yr_BA10_UMB5577_3_UMB5577_3_D8_AD012_indexed_contacts(L23)	0.57(0.71)	4477	0.25(0.23)	8379	1.77(0.91)	1692	0.85(0.50)	3514	0.78(0.90)	3913	0.49(0.87)	4568	0.50(0.76)	6080	0.38(0.20)	3262	0.92(1.13)	3285	1.31(2.24)	2303	0.12(0.13)	5154
GSM3748905_181218_snm3Cseq_hs_21yr_BA10_UMB5577_3_UMB5577_3_D9_AD010_indexed_contacts(L4)	0.65(0.82)	4123	0.26(0.24)	9042	1.78(0.91)	1689	0.89(0.54)	3354	0.84(0.94)	3632	0.54(0.90)	4319	0.51(0.74)	5947	0.42(0.22)	3792	0.93(1.13)	3248	1.27(1.80)	2373	0.13(0.28)	5100
GSM3748908_181218_snm3Cseq_hs_21yr_BA10_UMB5577_3_UMB5577_3_E10_AD008_indexed_contacts(Ndnf)	0.55(0.70)	4617	0.25(0.22)	8632	1.66(0.83)	1804	0.83(0.49)	3632	0.79(0.91)	3854	0.53(0.90)	4419	0.49(0.73)	6173	0.38(0.20)	3524	0.93(1.12)	3265	1.26(1.79)	2397	0.13(0.13)	5466
GSM3748909_181218_snm3Cseq_hs_21yr_BA10_UMB5577_3_UMB5577_3_E10_AD010_indexed_contacts(L5)	0.59(0.70)	4329	0.26(0.23)	8257	1.68(0.89)	1782	0.83(0.52)	3630	0.79(0.91)	3847	0.52(0.93)	4525	0.51(0.77)	5951	0.39(0.21)	3551	0.92(1.13)	3284	1.25(2.05)	2401	0.13(0.13)	5438
GSM3748913_181218_snm3Cseq_hs_21yr_BA10_UMB5577_3_UMB5577_3_E11_AD012_indexed_contacts(Ndnf)	0.52(0.68)	4659	0.24(0.22)	7923	1.71(0.91)	1750	0.84(0.50)	3577	0.76(0.90)	3988	0.51(0.92)	4522	0.50(0.77)	6024	0.37(0.21)	3261	0.93(1.14)	3256	1.22(1.68)	2468	0.12(0.13)	5243
GSM3748929_181218_snm3Cseq_hs_21yr_BA10_UMB5577_3_UMB5577_3_E5_AD007_indexed_contacts(L6)	0.53(0.69)	4311	0.23(0.22)	7690	1.81(0.96)	1653	0.90(0.54)	3344	0.81(1.24)	3763	0.56(1.51)	3970	0.57(1.24)	5273	0.40(0.22)	2962	0.93(1.11)	3275	1.34(3.07)	2235	0.13(0.15)	5036
GSM3748938_181218_snm3Cseq_hs_21yr_BA10_UMB5577_3_UMB5577_3_E7_AD012_indexed_contacts(Endo)	0.59(0.74)	4435	0.26(0.23)	8905	1.71(0.90)	1754	0.84(0.52)	3580	0.81(0.91)	3771	0.54(0.93)	4202	0.51(0.74)	5948	0.42(0.22)	3597	0.92(1.12)	3308	1.34(2.31)	2236	0.12(0.13)	4770
GSM3748952_181218_snm3Cseq_hs_21yr_BA10_UMB5577_3_UMB5577_3_F11_AD010_indexed_contacts(OPC)	0.63(0.80)	4161	0.26(0.23)	8708	1.72(0.89)	1747	0.85(0.51)	3548	0.81(0.92)	3772	0.53(0.92)	4377	0.50(0.76)	6003	0.40(0.21)	3709	0.93(1.13)	3273	1.25(1.73)	2401	0.12(0.11)	4929
GSM3748958_181218_snm3Cseq_hs_21yr_BA10_UMB5577_3_UMB5577_3_F1_AD007_indexed_contacts(L5)	0.58(0.73)	4473	0.26(0.23)	8657	1.71(0.90)	1751	0.84(0.50)	3585	0.80(0.90)	3787	0.53(0.93)	4390	0.50(0.76)	5989	0.39(0.19)	3597	0.93(1.13)	3260	1.26(1.85)	2390	0.12(0.10)	5335
GSM3748965_181218_snm3Cseq_hs_21yr_BA10_UMB5577_3_UMB5577_3_F2_AD012_indexed_contacts(Ndnf)	0.47(0.62)	4438	0.24(0.22)	6155	1.78(0.92)	1682	0.86(0.49)	3493	0.74(0.89)	4098	0.49(0.91)	4870	0.63(0.94)	4778	0.43(0.26)	2831	0.92(1.12)	3285	1.52(1.95)	1969	0.12(0.13)	4624
GSM3748967_181218_snm3Cseq_hs_21yr_BA10_UMB5577_3_UMB5577_3_F3_AD008_indexed_contacts(Ndnf)	0.66(0.83)	3956	0.26(0.24)	8410	1.70(0.91)	1763	0.82(0.51)	3668	0.82(0.93)	3712	0.53(0.92)	4383	0.50(0.77)	6070	0.39(0.21)	3689	0.93(1.13)	3281	1.26(1.86)	2388	0.13(0.13)	5002
GSM3748972_181218_snm3Cseq_hs_21yr_BA10_UMB5577_3_UMB5577_3_F4_AD010_indexed_contacts(ODC)	0.44(0.61)	5497	0.22(0.19)	8607	1.75(0.96)	1713	0.84(0.48)	3575	0.76(0.90)	3971	0.49(0.86)	4488	0.49(0.77)	6124	0.37(0.20)	3158	0.91(1.11)	3336	1.26(1.72)	2399	0.11(0.13)	5014
GSM3748973_181218_snm3Cseq_hs_21yr_BA10_UMB5577_3_UMB5577_3_F5_AD007_indexed_contacts(Sst)	0.58(0.74)	4560	0.25(0.22)	9251	1.69(0.88)	1776	0.83(0.52)	3597	0.81(0.91)	3740	0.52(0.91)	4353	0.51(0.74)	5957	0.41(0.21)	3580	0.93(1.13)	3260	1.29(1.79)	2332	0.13(0.28)	5137
GSM3748977_181218_snm3Cseq_hs_21yr_BA10_UMB5577_3_UMB5577_3_F6_AD007_indexed_contacts(Sst)	0.52(0.71)	4771	0.24(0.22)	8461	1.73(0.94)	1739	0.83(0.49)	3617	0.76(0.89)	3970	0.53(0.93)	4390	0.51(0.78)	5945	0.38(0.21)	3269	0.93(1.12)	3274	1.24(1.79)	2426	0.12(0.14)	5176
GSM3748978_181218_snm3Cseq_hs_21yr_BA10_UMB5577_3_UMB5577_3_F6_AD008_indexed_contacts(L4)	0.45(0.56)	5176	0.23(0.21)	7858	1.75(0.91)	1717	0.85(0.48)	3549	0.74(0.89)	4085	0.49(0.89)	4665	0.51(0.79)	5938	0.38(0.21)	3189	0.92(1.11)	3287	1.23(1.76)	2453	0.12(0.13)	5396
GSM3748982_181218_snm3Cseq_hs_21yr_BA10_UMB5577_3_UMB5577_3_F7_AD008_indexed_contacts(L6)	0.58(0.75)	4356	0.25(0.23)	8231	1.67(0.89)	1799	0.82(0.50)	3675	0.79(0.90)	3861	0.51(0.94)	4399	0.51(0.77)	5943	0.38(0.20)	3394	0.92(1.12)	3290	1.28(2.57)	2352	0.13(0.13)	5461
GSM3748993_181218_snm3Cseq_hs_21yr_BA10_UMB5577_3_UMB5577_3_G10_AD007_indexed_contacts(L4)	0.74(0.86)	3700	0.28(0.25)	8807	1.75(0.93)	1713	0.89(0.56)	3357	0.87(0.93)	3473	0.54(0.89)	4310	0.54(0.76)	5631	0.44(0.22)	3919	0.92(1.12)	3285	1.28(1.84)	2343	0.13(0.14)	4813
GSM3748999_181218_snm3Cseq_hs_21yr_BA10_UMB5577_3_UMB5577_3_G11_AD010_indexed_contacts(Pvalb)	0.57(0.73)	4656	0.25(0.22)	9350	1.60(0.83)	1875	0.80(0.50)	3751	0.82(0.92)	3707	0.53(0.91)	4412	0.50(0.74)	6017	0.40(0.20)	3640	0.92(1.13)	3289	1.25(1.74)	2415	0.12(0.11)	5164
GSM3749006_181218_snm3Cseq_hs_21yr_BA10_UMB5577_3_UMB5577_3_G1_AD008_indexed_contacts(L23)	0.83(1.03)	3240	0.29(0.27)	7988	1.76(0.96)	1706	0.85(0.56)	3528	0.82(0.94)	3709	0.55(0.89)	4325	0.52(0.75)	5861	0.41(0.21)	3904	0.94(1.13)	3226	1.27(2.70)	2371	0.13(0.14)	4776
GSM3749012_181218_snm3Cseq_hs_21yr_BA10_UMB5577_3_UMB5577_3_G2_AD012_indexed_contacts(L6)	0.59(0.75)	4386	0.26(0.24)	8463	1.69(0.89)	1776	0.85(0.50)	3546	0.80(0.92)	3785	0.53(0.91)	4500	0.50(0.75)	6022	0.38(0.20)	3663	0.93(1.12)	3271	1.24(1.75)	2423	0.13(0.14)	5360
GSM3749013_181218_snm3Cseq_hs_21yr_BA10_UMB5577_3_UMB5577_3_G3_AD007_indexed_contacts(L5)	0.80(0.93)	3418	0.29(0.27)	8345	1.70(0.86)	1769	0.85(0.56)	3513	0.87(0.96)	3506	0.55(0.93)	4299	0.52(0.80)	5761	0.42(0.21)	3996	0.93(1.13)	3253	1.26(1.83)	2392	0.13(0.13)	4701
GSM3749028_181218_snm3Cseq_hs_21yr_BA10_UMB5577_3_UMB5577_3_G7_AD008_indexed_contacts(Astro)	0.52(0.68)	4845	0.23(0.21)	8502	1.77(0.92)	1694	0.85(0.50)	3538	0.78(0.90)	3914	0.50(0.88)	4430	0.50(0.78)	6030	0.37(0.19)	3145	0.92(1.12)	3318	1.25(1.86)	2403	0.11(0.13)	4985
GSM3749030_181218_snm3Cseq_hs_21yr_BA10_UMB5577_3_UMB5577_3_G8_AD007_indexed_contacts(MG)	0.33(0.46)	6535	0.20(0.17)	7933	1.71(0.92)	1758	0.82(0.47)	3645	0.75(0.90)	4048	0.48(0.91)	4542	0.57(0.87)	5325	0.39(0.23)	2688	0.91(1.11)	3337	1.24(1.77)	2427	0.11(0.13)	5107
GSM3749032_181218_snm3Cseq_hs_21yr_BA10_UMB5577_3_UMB5577_3_G8_AD010_indexed_contacts(L6)	0.46(0.56)	5116	0.24(0.20)	8111	1.68(0.86)	1788	0.81(0.48)	3695	0.76(0.90)	3983	0.51(1.04)	4469	0.52(0.83)	5782	0.38(0.20)	3233	0.92(1.12)	3303	1.26(2.60)	2383	0.13(0.13)	5727
GSM3749033_181218_snm3Cseq_hs_21yr_BA10_UMB5577_3_UMB5577_3_G8_AD012_indexed_contacts(L6)	0.46(0.59)	5222	0.23(0.21)	8449	1.58(0.83)	1901	0.76(0.49)	3965	0.76(0.89)	4009	0.51(0.92)	4519	0.50(0.80)	6025	0.38(0.19)	3256	0.93(1.13)	3279	1.23(1.76)	2447	0.13(0.13)	5780
GSM3749039_181218_snm3Cseq_hs_21yr_BA10_UMB5577_3_UMB5577_3_H10_AD008_indexed_contacts(L23)	0.76(0.87)	3622	0.28(0.25)	8920	1.86(1.04)	1615	0.94(0.59)	3179	0.89(0.97)	3400	0.54(0.92)	4353	0.53(0.75)	5715	0.44(0.23)	3813	0.92(1.12)	3294	1.28(1.87)	2344	0.13(0.14)	4652
GSM3749042_181218_snm3Cseq_hs_21yr_BA10_UMB5577_3_UMB5577_3_H11_AD007_indexed_contacts(Sst)	0.70(0.92)	3863	0.26(0.23)	9154	1.68(0.88)	1782	0.85(0.52)	3519	0.83(0.94)	3646	0.54(0.91)	4294	0.52(0.75)	5827	0.41(0.21)	3685	0.92(1.12)	3294	1.27(1.84)	2376	0.12(0.12)	4802
GSM3749044_181218_snm3Cseq_hs_21yr_BA10_UMB5577_3_UMB5577_3_H11_AD012_indexed_contacts(L4)	0.60(0.74)	4425	0.25(0.23)	9099	1.64(0.85)	1828	0.83(0.51)	3628	0.80(0.91)	3779	0.51(0.91)	4438	0.51(0.77)	5978	0.40(0.21)	3499	0.94(1.14)	3240	1.26(1.73)	2394	0.13(0.12)	5237
GSM3749068_181218_snm3Cseq_hs_21yr_BA10_UMB5577_3_UMB5577_3_H6_AD007_indexed_contacts(Endo)	0.47(0.59)	5247	0.24(0.20)	8563	1.65(0.86)	1817	0.81(0.49)	3690	0.78(0.90)	3892	0.51(0.89)	4472	0.51(0.82)	5903	0.39(0.21)	3230	0.93(1.12)	3282	1.26(2.22)	2384	0.12(0.11)	5046
GSM3749071_181218_snm3Cseq_hs_21yr_BA10_UMB5577_3_UMB5577_3_H6_AD012_indexed_contacts(Endo)	0.51(0.63)	5084	0.24(0.21)	9466	1.70(0.90)	1767	0.85(0.51)	3548	0.81(0.91)	3738	0.52(0.91)	4406	0.51(0.75)	5936	0.42(0.22)	3515	0.92(1.12)	3286	1.32(2.44)	2286	0.12(0.12)	4924
GSM3749072_181218_snm3Cseq_hs_21yr_BA10_UMB5577_3_UMB5577_3_H7_AD007_indexed_contacts(Astro)	0.51(0.78)	4895	0.23(0.21)	8846	1.65(0.86)	1815	0.80(0.48)	3739	0.77(0.89)	3963	0.52(0.94)	4203	0.50(0.73)	6061	0.38(0.19)	3243	0.92(1.12)	3316	1.25(1.75)	2418	0.11(0.12)	4933
GSM3749080_181218_snm3Cseq_hs_21yr_BA10_UMB5577_3_UMB5577_3_H9_AD007_indexed_contacts(L23)	0.71(0.80)	3835	0.28(0.24)	8913	1.72(0.94)	1749	0.85(0.60)	3510	0.91(0.96)	3353	0.55(0.92)	4217	0.51(0.76)	5876	0.45(0.22)	3886	0.94(1.12)	3246	1.29(1.83)	2329	0.14(0.12)	4400
GSM3749083_181218_snm3Cseq_hs_21yr_BA10_UMB5577_3_UMB5577_3_H9_AD012_indexed_contacts(Pvalb)	0.69(0.84)	3948	0.26(0.23)	9262	1.72(0.92)	1742	0.86(0.56)	3483	0.88(0.97)	3463	0.53(0.90)	4347	0.51(0.75)	5890	0.43(0.22)	3688	0.92(1.12)	3284	1.26(1.86)	2383	0.13(0.14)	4766
GSM3749088_190305_snm3Cseq_hs_21yr_BA10_UMB5577_1_UMB5577_2_A10_AD012_indexed_contacts(L23)	1.40(1.28)	2031	0.43(0.35)	6410	1.98(1.03)	1514	1.04(0.73)	2886	0.98(1.02)	3108	0.64(0.90)	4177	0.61(0.80)	4922	0.48(0.23)	4616	0.96(1.15)	3160	1.22(1.75)	2476	0.19(0.26)	1691
GSM3749089_190305_snm3Cseq_hs_21yr_BA10_UMB5577_1_UMB5577_2_A11_AD001_indexed_contacts(L23)	0.98(0.92)	2860	0.36(0.30)	7426	1.92(1.01)	1560	1.03(0.68)	2918	0.96(1.00)	3165	0.62(0.92)	4268	0.57(0.77)	5299	0.47(0.22)	4472	0.95(1.16)	3182	1.23(1.88)	2460	0.17(0.17)	3483
GSM3749090_190305_snm3Cseq_hs_21yr_BA10_UMB5577_1_UMB5577_2_A11_AD002_indexed_contacts(Vip)	1.18(1.22)	2234	0.41(0.36)	5852	1.95(1.12)	1535	1.04(0.71)	2872	1.00(1.53)	3033	0.75(1.75)	3548	0.64(1.28)	4741	0.48(0.24)	3932	0.94(1.13)	3227	1.37(3.69)	2186	0.21(0.31)	1781
GSM3749097_190305_snm3Cseq_hs_21yr_BA10_UMB5577_1_UMB5577_2_A12_AD007_indexed_contacts(MP)	0.83(0.98)	3366	0.32(0.27)	8368	1.67(0.91)	1800	0.87(0.60)	3429	0.90(0.97)	3392	0.63(0.96)	4124	0.54(0.78)	5578	0.46(0.22)	4211	0.92(1.13)	3298	1.27(1.86)	2377	0.14(0.15)	2878
GSM3749099_190305_snm3Cseq_hs_21yr_BA10_UMB5577_1_UMB5577_2_A12_AD010_indexed_contacts(Astro)	1.12(1.26)	2516	0.34(0.31)	7795	1.95(1.04)	1540	1.00(0.65)	2988	0.91(0.98)	3319	0.63(0.97)	4148	0.57(0.80)	5351	0.48(0.23)	4235	0.94(1.14)	3234	1.25(1.77)	2400	0.12(0.13)	3272
GSM3749103_190305_snm3Cseq_hs_21yr_BA10_UMB5577_1_UMB5577_2_A1_AD010_indexed_contacts(L5)	1.38(1.21)	2052	0.41(0.35)	6706	2.08(1.12)	1443	1.11(0.73)	2713	0.98(1.01)	3097	0.64(0.93)	4184	0.61(0.79)	4999	0.48(0.23)	4633	0.96(1.15)	3159	1.23(1.75)	2448	0.18(0.23)	2090
GSM3749108_190305_snm3Cseq_hs_21yr_BA10_UMB5577_1_UMB5577_2_A2_AD008_indexed_contacts(L23)	1.32(1.20)	2141	0.42(0.34)	6558	2.14(1.15)	1400	1.14(0.75)	2621	0.99(1.01)	3078	0.65(0.94)	4119	0.60(0.79)	5051	0.48(0.23)	4597	0.96(1.14)	3170	1.25(1.88)	2409	0.20(0.25)	2010
GSM3749112_190305_snm3Cseq_hs_21yr_BA10_UMB5577_1_UMB5577_2_A3_AD007_indexed_contacts(MP)	0.88(1.05)	3197	0.31(0.26)	8635	1.69(0.91)	1771	0.88(0.57)	3421	0.89(0.97)	3408	0.62(0.92)	4169	0.55(0.79)	5506	0.46(0.22)	4191	0.92(1.14)	3297	1.28(1.89)	2358	0.13(0.13)	2891
GSM3749120_190305_snm3Cseq_hs_21yr_BA10_UMB5577_1_UMB5577_2_A4_AD008_indexed_contacts(Vip)	1.08(1.14)	2579	0.36(0.32)	7327	1.91(0.99)	1574	0.98(0.66)	3049	0.94(0.99)	3233	0.63(0.96)	4196	0.57(0.78)	5277	0.47(0.23)	4346	0.96(1.15)	3169	1.22(1.84)	2475	0.14(0.16)	3307
GSM3749125_190305_snm3Cseq_hs_21yr_BA10_UMB5577_1_UMB5577_2_A5_AD006_indexed_contacts(L23)	1.30(1.14)	2178	0.45(0.35)	6220	2.02(1.10)	1484	1.12(0.77)	2664	0.98(1.02)	3100	0.66(0.95)	4087	0.60(0.80)	5008	0.49(0.23)	4579	0.96(1.16)	3153	1.20(1.77)	2503	0.23(0.29)	1623
GSM3749127_190305_snm3Cseq_hs_21yr_BA10_UMB5577_1_UMB5577_2_A5_AD008_indexed_contacts(OPC)	0.98(1.12)	2842	0.34(0.30)	7754	1.84(1.04)	1627	0.95(0.65)	3148	0.91(0.98)	3321	0.63(0.93)	4168	0.56(0.78)	5416	0.47(0.23)	4261	0.94(1.14)	3215	1.24(1.81)	2423	0.15(0.41)	3114
GSM3749132_190305_snm3Cseq_hs_21yr_BA10_UMB5577_1_UMB5577_2_A6_AD008_indexed_contacts(MP)	0.60(0.87)	4422	0.25(0.23)	8861	1.63(0.84)	1841	0.80(0.50)	3755	0.80(0.92)	3796	0.62(1.01)	4172	0.51(0.79)	5927	0.40(0.21)	3470	0.93(1.13)	3278	1.34(1.90)	2240	0.11(0.13)	4427
GSM3749150_190305_snm3Cseq_hs_21yr_BA10_UMB5577_1_UMB5577_2_B10_AD001_indexed_contacts(Ndnf)	1.12(1.07)	2535	0.40(0.34)	6868	1.92(1.06)	1562	0.99(0.72)	3011	0.97(1.00)	3136	0.65(0.94)	4067	0.60(0.79)	5035	0.48(0.22)	4575	0.96(1.14)	3171	1.25(1.97)	2411	0.19(0.21)	2214
GSM3749157_190305_snm3Cseq_hs_21yr_BA10_UMB5577_1_UMB5577_2_B11_AD002_indexed_contacts(Endo)	0.63(1.08)	4077	0.25(0.24)	8985	1.90(1.03)	1577	0.93(0.56)	3241	0.85(0.95)	3569	0.64(1.09)	3647	0.54(0.78)	5573	0.43(0.23)	3421	0.92(1.13)	3318	1.33(1.83)	2268	0.11(0.12)	4045
GSM3749159_190305_snm3Cseq_hs_21yr_BA10_UMB5577_1_UMB5577_2_B11_AD006_indexed_contacts(Ndnf)	0.98(1.10)	2537	0.36(0.31)	6435	1.88(1.10)	1592	0.99(0.67)	3016	1.00(1.79)	3035	0.75(1.99)	3564	0.65(1.50)	4681	0.47(0.24)	3761	0.95(1.14)	3204	1.33(3.24)	2262	0.19(0.78)	2368
GSM3749183_190305_snm3Cseq_hs_21yr_BA10_UMB5577_1_UMB5577_2_B2_AD008_indexed_contacts(Endo)	0.95(1.15)	2918	0.33(0.29)	7947	1.70(0.95)	1766	0.87(0.58)	3444	0.89(0.96)	3425	0.63(0.95)	4152	0.55(0.77)	5456	0.47(0.24)	4213	0.94(1.14)	3232	1.29(1.93)	2335	0.12(0.11)	3209
GSM3749197_190305_snm3Cseq_hs_21yr_BA10_UMB5577_1_UMB5577_2_B5_AD001_indexed_contacts(MG)	0.83(1.09)	3317	0.29(0.25)	8844	1.82(1.04)	1648	0.91(0.61)	3306	0.90(0.96)	3383	0.62(0.94)	4152	0.55(0.76)	5548	0.46(0.23)	4020	0.92(1.13)	3295	1.26(1.92)	2390	0.12(0.11)	3354
GSM3749198_190305_snm3Cseq_hs_21yr_BA10_UMB5577_1_UMB5577_2_B5_AD002_indexed_contacts(OPC)	1.32(1.37)	2130	0.41(0.35)	6683	2.04(1.11)	1468	1.05(0.71)	2862	0.96(1.00)	3179	0.66(0.97)	4012	0.61(0.81)	4996	0.48(0.23)	4569	0.94(1.13)	3239	1.26(1.83)	2393	0.16(0.22)	2023
GSM3749205_190305_snm3Cseq_hs_21yr_BA10_UMB5577_1_UMB5577_2_B6_AD004_indexed_contacts(Vip)	1.16(1.15)	2418	0.38(0.32)	7229	1.97(1.07)	1524	1.02(0.70)	2928	0.96(1.00)	3168	0.63(0.96)	4175	0.59(0.79)	5096	0.48(0.23)	4418	0.96(1.15)	3168	1.22(1.74)	2467	0.15(0.15)	2574
GSM3749209_190305_snm3Cseq_hs_21yr_BA10_UMB5577_1_UMB5577_2_B6_AD010_indexed_contacts(L23)	1.13(1.14)	2474	0.37(0.32)	7288	1.98(1.04)	1517	1.04(0.67)	2886	0.94(0.99)	3225	0.64(0.94)	4183	0.57(0.81)	5263	0.48(0.23)	4310	0.96(1.15)	3174	1.22(1.76)	2462	0.15(0.18)	2866
GSM3749212_190305_snm3Cseq_hs_21yr_BA10_UMB5577_1_UMB5577_2_B7_AD004_indexed_contacts(Vip)	1.27(1.27)	2224	0.40(0.35)	6767	2.07(1.15)	1452	1.13(0.81)	2656	0.98(1.01)	3111	0.65(0.98)	4067	0.59(0.78)	5147	0.48(0.23)	4521	0.95(1.14)	3204	1.22(1.77)	2463	0.20(0.26)	1981
GSM3749238_190305_snm3Cseq_hs_21yr_BA10_UMB5577_1_UMB5577_2_C11_AD007_indexed_contacts(Astro)	1.25(1.47)	2255	0.34(0.31)	7730	1.91(1.06)	1569	0.99(0.66)	3015	0.91(0.98)	3345	0.62(0.96)	4119	0.55(0.78)	5527	0.47(0.24)	4161	0.93(1.12)	3255	1.27(1.90)	2374	0.12(0.14)	3117
GSM3749247_190305_snm3Cseq_hs_21yr_BA10_UMB5577_1_UMB5577_2_C12_AD008_indexed_contacts(OPC)	1.03(1.16)	2729	0.34(0.30)	7717	1.91(1.08)	1571	1.01(0.66)	2969	0.93(1.00)	3256	0.63(0.98)	4116	0.56(0.81)	5380	0.47(0.24)	4325	0.94(1.15)	3219	1.28(1.93)	2348	0.13(0.16)	3067
GSM3749258_190305_snm3Cseq_hs_21yr_BA10_UMB5577_1_UMB5577_2_C2_AD004_indexed_contacts(Pvalb)	1.14(1.18)	2474	0.37(0.32)	7283	1.93(1.05)	1552	1.03(0.70)	2902	0.94(0.99)	3226	0.65(0.95)	4140	0.59(0.83)	5098	0.47(0.22)	4531	0.96(1.15)	3173	1.20(1.73)	2518	0.17(0.21)	2407
GSM3749269_190305_snm3Cseq_hs_21yr_BA10_UMB5577_1_UMB5577_2_C3_AD012_indexed_contacts(MG)	0.69(0.86)	3973	0.28(0.24)	9217	1.65(0.90)	1819	0.85(0.55)	3539	0.90(0.96)	3386	0.63(1.00)	4098	0.53(0.77)	5678	0.45(0.22)	3921	0.92(1.13)	3293	1.25(1.78)	2419	0.13(0.13)	3323
GSM3749281_190305_snm3Cseq_hs_21yr_BA10_UMB5577_1_UMB5577_2_C5_AD010_indexed_contacts(Endo)	0.81(0.95)	3440	0.31(0.26)	8416	1.72(0.95)	1747	0.91(0.58)	3296	0.90(0.97)	3360	0.61(0.95)	4321	0.55(0.76)	5514	0.47(0.23)	4213	0.94(1.12)	3239	1.25(1.82)	2401	0.13(0.14)	3096
GSM3749289_190305_snm3Cseq_hs_21yr_BA10_UMB5577_1_UMB5577_2_C6_AD012_indexed_contacts(L6)	1.24(1.24)	2264	0.38(0.34)	7015	2.11(1.15)	1421	1.12(0.70)	2671	0.95(1.00)	3211	0.64(0.93)	4210	0.59(0.79)	5133	0.48(0.24)	4283	0.96(1.16)	3147	1.19(1.70)	2529	0.16(0.20)	2898
GSM3749304_190305_snm3Cseq_hs_21yr_BA10_UMB5577_1_UMB5577_2_C9_AD002_indexed_contacts(MP)	0.63(0.83)	4388	0.27(0.23)	9602	1.64(0.95)	1825	0.87(0.57)	3441	0.89(0.93)	3427	0.64(0.99)	3943	0.53(0.75)	5702	0.45(0.21)	3953	0.92(1.12)	3293	1.30(1.97)	2322	0.14(0.37)	2892
GSM3749308_190305_snm3Cseq_hs_21yr_BA10_UMB5577_1_UMB5577_2_C9_AD008_indexed_contacts(L23)	1.18(0.98)	2408	0.46(0.34)	6013	2.05(1.16)	1462	1.13(0.80)	2639	0.98(1.00)	3089	0.67(0.97)	4055	0.62(0.80)	4895	0.49(0.23)	4727	0.96(1.15)	3147	1.20(2.19)	2514	0.40(0.50)	1578
GSM3749313_190305_snm3Cseq_hs_21yr_BA10_UMB5577_1_UMB5577_2_D10_AD004_indexed_contacts(Vip)	1.13(1.17)	2493	0.39(0.33)	7062	2.11(1.20)	1419	1.13(0.81)	2647	0.97(1.00)	3134	0.66(0.96)	3999	0.59(0.79)	5113	0.48(0.23)	4429	0.95(1.14)	3194	1.23(1.79)	2457	0.19(0.23)	2113
GSM3749314_190305_snm3Cseq_hs_21yr_BA10_UMB5577_1_UMB5577_2_D10_AD006_indexed_contacts(Sst)	1.27(1.25)	2234	0.40(0.34)	6849	2.03(1.16)	1476	1.07(0.72)	2798	0.97(1.01)	3145	0.65(0.98)	4080	0.60(0.80)	5076	0.48(0.23)	4492	0.96(1.16)	3167	1.23(1.81)	2456	0.16(0.18)	2188
GSM3749318_190305_snm3Cseq_hs_21yr_BA10_UMB5577_1_UMB5577_2_D11_AD002_indexed_contacts(Endo)	1.04(1.05)	2692	0.37(0.31)	7236	1.83(0.97)	1643	0.95(0.65)	3173	0.93(0.98)	3248	0.62(0.91)	4244	0.58(0.77)	5217	0.48(0.24)	4408	0.94(1.16)	3232	1.26(1.83)	2397	0.15(0.18)	2460
GSM3749322_190305_snm3Cseq_hs_21yr_BA10_UMB5577_1_UMB5577_2_D11_AD010_indexed_contacts(OPC)	1.12(1.19)	2503	0.38(0.33)	7119	2.03(1.13)	1480	1.07(0.71)	2801	0.95(1.00)	3213	0.65(0.94)	4065	0.57(0.77)	5308	0.48(0.23)	4389	0.93(1.13)	3249	1.25(1.82)	2411	0.15(0.19)	2621
GSM3749332_190305_snm3Cseq_hs_21yr_BA10_UMB5577_1_UMB5577_2_D1_AD001_indexed_contacts(Sst)	1.08(1.28)	2580	0.34(0.32)	7558	1.93(1.12)	1555	0.98(0.65)	3056	0.91(0.99)	3326	0.64(0.98)	4092	0.55(0.76)	5515	0.46(0.23)	4126	0.95(1.14)	3203	1.23(2.02)	2450	0.13(0.16)	3353
GSM3749336_190305_snm3Cseq_hs_21yr_BA10_UMB5577_1_UMB5577_2_D1_AD008_indexed_contacts(Vip)	1.18(1.25)	2390	0.39(0.36)	6853	2.05(1.16)	1461	1.06(0.72)	2838	0.96(1.00)	3165	0.65(0.97)	4083	0.57(0.78)	5323	0.48(0.23)	4367	0.95(1.14)	3193	1.23(1.78)	2442	0.15(0.17)	2865
GSM3749338_190305_snm3Cseq_hs_21yr_BA10_UMB5577_1_UMB5577_2_D1_AD012_indexed_contacts(Pvalb)	1.08(1.04)	2599	0.39(0.31)	7066	1.87(1.00)	1606	1.04(0.72)	2871	0.96(0.99)	3171	0.65(0.90)	4082	0.61(0.80)	4993	0.47(0.22)	4615	0.96(1.14)	3176	1.22(1.73)	2477	0.22(0.27)	2036
GSM3749348_190305_snm3Cseq_hs_21yr_BA10_UMB5577_1_UMB5577_2_D3_AD006_indexed_contacts(MG)	0.87(1.01)	3222	0.32(0.26)	8508	1.70(0.97)	1769	0.92(0.63)	3256	0.92(0.96)	3308	0.63(0.93)	4075	0.57(0.77)	5338	0.45(0.22)	4324	0.93(1.14)	3272	1.29(1.86)	2339	0.15(0.16)	2156
GSM3749358_190305_snm3Cseq_hs_21yr_BA10_UMB5577_1_UMB5577_2_D4_AD012_indexed_contacts(Sst)	1.26(1.30)	2240	0.38(0.33)	7100	2.03(1.13)	1478	1.06(0.71)	2826	0.95(1.00)	3197	0.64(0.97)	4105	0.59(0.79)	5116	0.47(0.23)	4520	0.95(1.15)	3186	1.25(1.83)	2418	0.16(0.20)	2188
GSM3749368_190305_snm3Cseq_hs_21yr_BA10_UMB5577_1_UMB5577_2_D6_AD004_indexed_contacts(MP)	0.55(0.76)	4882	0.25(0.22)	9411	1.60(0.87)	1873	0.80(0.52)	3729	0.84(0.94)	3599	0.64(1.02)	4040	0.51(0.79)	5918	0.43(0.22)	3558	0.93(1.13)	3275	1.25(1.76)	2419	0.12(0.12)	4105
GSM3749370_190305_snm3Cseq_hs_21yr_BA10_UMB5577_1_UMB5577_2_D6_AD008_indexed_contacts(Endo)	0.81(0.93)	3382	0.31(0.27)	8297	1.74(0.95)	1722	0.87(0.59)	3447	0.90(0.97)	3360	0.62(0.97)	4250	0.53(0.77)	5727	0.46(0.23)	4015	0.93(1.15)	3250	1.28(1.85)	2354	0.12(0.12)	3901
GSM3749379_190305_snm3Cseq_hs_21yr_BA10_UMB5577_1_UMB5577_2_D7_AD010_indexed_contacts(MP)	0.53(0.70)	5205	0.25(0.20)	10257	1.60(0.85)	1875	0.81(0.53)	3682	0.87(0.96)	3473	0.65(0.97)	3945	0.51(0.77)	5941	0.44(0.21)	3769	0.93(1.13)	3253	1.25(1.84)	2418	0.13(0.13)	3363
GSM3749384_190305_snm3Cseq_hs_21yr_BA10_UMB5577_1_UMB5577_2_D9_AD001_indexed_contacts(L5)	1.15(1.19)	2272	0.38(0.34)	6392	1.86(1.04)	1614	1.00(0.70)	2984	1.00(2.25)	3024	0.73(2.20)	3676	0.64(1.76)	4751	0.47(0.23)	4044	0.95(1.15)	3204	1.31(3.71)	2303	0.19(0.43)	2399
GSM3749389_190305_snm3Cseq_hs_21yr_BA10_UMB5577_1_UMB5577_2_D9_AD008_indexed_contacts(MG)	0.76(0.94)	3653	0.29(0.24)	9135	1.67(0.89)	1801	0.88(0.57)	3416	0.89(0.96)	3399	0.63(0.96)	4097	0.54(0.78)	5623	0.45(0.22)	4141	0.93(1.14)	3275	1.28(2.05)	2357	0.14(0.16)	2960
GSM3749394_190305_snm3Cseq_hs_21yr_BA10_UMB5577_1_UMB5577_2_E10_AD004_indexed_contacts(Endo)	1.14(1.08)	2479	0.41(0.33)	6770	1.81(1.01)	1656	0.97(0.66)	3098	0.95(0.97)	3201	0.64(0.91)	4133	0.60(0.79)	5036	0.48(0.23)	4610	0.94(1.13)	3234	1.28(1.88)	2353	0.16(0.19)	1665
GSM3749399_190305_snm3Cseq_hs_21yr_BA10_UMB5577_1_UMB5577_2_E11_AD002_indexed_contacts(Endo)	0.69(0.86)	3995	0.29(0.25)	8951	1.69(0.96)	1780	0.86(0.59)	3485	0.89(0.96)	3416	0.64(0.99)	4028	0.54(0.77)	5583	0.46(0.22)	4138	0.93(1.14)	3259	1.29(1.94)	2338	0.13(0.12)	3189
GSM3749402_190305_snm3Cseq_hs_21yr_BA10_UMB5577_1_UMB5577_2_E11_AD008_indexed_contacts(OPC)	1.12(1.20)	2519	0.36(0.31)	7409	1.84(1.05)	1628	0.94(0.67)	3180	0.94(1.00)	3228	0.62(0.93)	4164	0.57(0.78)	5273	0.48(0.23)	4308	0.94(1.13)	3225	1.26(1.92)	2398	0.15(0.20)	2594
GSM3749403_190305_snm3Cseq_hs_21yr_BA10_UMB5577_1_UMB5577_2_E12_AD001_indexed_contacts(Astro)	1.10(1.22)	2555	0.34(0.31)	7703	2.01(1.14)	1494	1.00(0.65)	2994	0.92(0.99)	3301	0.63(0.97)	4140	0.56(0.81)	5372	0.47(0.23)	4257	0.93(1.14)	3250	1.26(1.91)	2382	0.13(0.13)	3085
GSM3749404_190305_snm3Cseq_hs_21yr_BA10_UMB5577_1_UMB5577_2_E12_AD002_indexed_contacts(MP)	0.80(0.92)	3468	0.31(0.26)	8513	1.76(0.97)	1709	0.93(0.59)	3221	0.92(0.99)	3300	0.62(0.94)	4185	0.54(0.76)	5576	0.46(0.22)	4274	0.93(1.14)	3259	1.25(1.80)	2412	0.13(0.13)	3257
GSM3749412_190305_snm3Cseq_hs_21yr_BA10_UMB5577_1_UMB5577_2_E1_AD006_indexed_contacts(L4)	1.33(1.17)	2131	0.43(0.35)	6397	2.18(1.20)	1378	1.16(0.77)	2578	0.99(1.01)	3057	0.65(0.88)	4158	0.60(0.79)	5023	0.49(0.23)	4630	0.97(1.16)	3117	1.21(1.69)	2482	0.23(0.30)	1678
GSM3749420_190305_snm3Cseq_hs_21yr_BA10_UMB5577_1_UMB5577_2_E2_AD007_indexed_contacts(Ndnf)	1.12(1.16)	2448	0.39(0.33)	6764	2.02(1.15)	1486	1.08(0.75)	2790	0.99(1.10)	3080	0.67(1.15)	3978	0.59(0.90)	5160	0.48(0.23)	4373	0.95(1.15)	3180	1.22(2.17)	2463	0.16(0.20)	2631
GSM3749445_190305_snm3Cseq_hs_21yr_BA10_UMB5577_1_UMB5577_2_E6_AD008_indexed_contacts(Vip)	1.03(1.15)	2700	0.34(0.31)	7764	1.88(1.05)	1598	0.97(0.68)	3096	0.95(0.99)	3203	0.65(0.98)	4087	0.55(0.76)	5462	0.47(0.23)	4223	0.95(1.15)	3182	1.21(1.82)	2487	0.14(0.15)	3424
GSM3749454_190305_snm3Cseq_hs_21yr_BA10_UMB5577_1_UMB5577_2_E8_AD001_indexed_contacts(Vip)	1.23(1.24)	2294	0.39(0.35)	6866	2.06(1.10)	1459	1.07(0.75)	2800	0.97(1.01)	3141	0.66(0.96)	4019	0.58(0.80)	5213	0.48(0.23)	4377	0.96(1.15)	3152	1.25(1.84)	2408	0.17(0.20)	2682
GSM3749460_190305_snm3Cseq_hs_21yr_BA10_UMB5577_1_UMB5577_2_E8_AD010_indexed_contacts(L5)	1.17(1.09)	2413	0.41(0.35)	6602	1.99(1.09)	1507	1.06(0.73)	2816	0.96(1.00)	3168	0.66(0.98)	4068	0.58(0.78)	5212	0.48(0.23)	4531	0.95(1.14)	3199	1.25(2.70)	2402	0.20(0.24)	2451
GSM3749468_190305_snm3Cseq_hs_21yr_BA10_UMB5577_1_UMB5577_2_E9_AD012_indexed_contacts(Pvalb)	1.16(1.16)	2445	0.40(0.33)	6901	1.94(1.06)	1547	1.07(0.70)	2814	0.96(0.98)	3151	0.65(0.92)	4071	0.60(0.78)	5084	0.47(0.23)	4681	0.95(1.14)	3198	1.26(1.92)	2386	0.20(0.27)	1529
GSM3749472_190305_snm3Cseq_hs_21yr_BA10_UMB5577_1_UMB5577_2_F10_AD006_indexed_contacts(Sst)	1.14(1.20)	2467	0.37(0.32)	7442	1.93(1.07)	1554	1.04(0.71)	2874	0.93(0.98)	3249	0.64(0.91)	4109	0.57(0.81)	5266	0.47(0.23)	4416	0.96(1.16)	3166	1.23(1.75)	2443	0.17(0.21)	2246
GSM3749477_190305_snm3Cseq_hs_21yr_BA10_UMB5577_1_UMB5577_2_F11_AD008_indexed_contacts(L6)	1.15(1.03)	2457	0.42(0.34)	6572	2.09(1.15)	1436	1.15(0.79)	2604	0.99(1.01)	3064	0.66(0.92)	4045	0.61(0.83)	4945	0.48(0.23)	4704	0.96(1.17)	3158	1.21(1.88)	2486	0.27(0.33)	1927
GSM3749482_190305_snm3Cseq_hs_21yr_BA10_UMB5577_1_UMB5577_2_F12_AD004_indexed_contacts(MP)	0.48(0.79)	5141	0.23(0.22)	8531	1.56(0.83)	1927	0.77(0.49)	3890	0.77(0.91)	3920	0.65(1.13)	3909	0.53(0.81)	5717	0.40(0.21)	3016	0.91(1.13)	3332	1.37(2.11)	2197	0.11(0.13)	3992
GSM3749490_190305_snm3Cseq_hs_21yr_BA10_UMB5577_1_UMB5577_2_F1_AD004_indexed_contacts(Astro)	1.53(1.63)	1841	0.41(0.37)	6561	2.09(1.20)	1433	1.06(0.70)	2841	0.95(1.01)	3197	0.64(0.96)	4052	0.60(0.79)	5083	0.49(0.24)	4388	0.94(1.13)	3235	1.28(1.77)	2353	0.13(0.17)	2501
GSM3749492_190305_snm3Cseq_hs_21yr_BA10_UMB5577_1_UMB5577_2_F1_AD010_indexed_contacts(Pvalb)	1.13(1.21)	2483	0.38(0.33)	7130	1.92(1.09)	1559	1.02(0.71)	2930	0.95(0.99)	3212	0.66(0.99)	4047	0.58(0.79)	5203	0.48(0.24)	4387	0.95(1.14)	3197	1.25(1.93)	2406	0.16(0.20)	2299
GSM3749493_190305_snm3Cseq_hs_21yr_BA10_UMB5577_1_UMB5577_2_F1_AD012_indexed_contacts(Pvalb)	1.02(1.13)	2619	0.36(0.31)	6998	1.89(1.07)	1585	1.00(0.68)	2997	0.99(1.68)	3072	0.69(1.86)	3912	0.60(1.16)	5045	0.46(0.23)	4093	0.94(1.14)	3215	1.30(3.43)	2315	0.17(0.19)	2496
GSM3749494_190305_snm3Cseq_hs_21yr_BA10_UMB5577_1_UMB5577_2_F2_AD001_indexed_contacts(ODC)	0.87(0.96)	3235	0.32(0.27)	8320	1.86(0.99)	1614	0.98(0.61)	3053	0.90(0.96)	3383	0.63(0.94)	4207	0.57(0.78)	5322	0.46(0.22)	4269	0.94(1.14)	3237	1.25(1.91)	2403	0.14(0.16)	2726
GSM3749498_190305_snm3Cseq_hs_21yr_BA10_UMB5577_1_UMB5577_2_F2_AD012_indexed_contacts(MP)	0.54(0.71)	5013	0.26(0.22)	9726	1.65(0.91)	1814	0.84(0.57)	3585	0.88(0.95)	3440	0.64(1.05)	3827	0.52(0.77)	5813	0.44(0.22)	3924	0.94(1.14)	3223	1.28(1.93)	2359	0.14(0.12)	3428
GSM3749523_190305_snm3Cseq_hs_21yr_BA10_UMB5577_1_UMB5577_2_F7_AD002_indexed_contacts(L6)	1.36(1.24)	2091	0.45(0.37)	6182	2.11(1.14)	1420	1.13(0.76)	2651	0.98(1.01)	3087	0.67(0.96)	4006	0.62(0.80)	4883	0.49(0.23)	4715	0.97(1.15)	3133	1.23(1.79)	2452	0.27(0.36)	1477
GSM3749529_190305_snm3Cseq_hs_21yr_BA10_UMB5577_1_UMB5577_2_F8_AD002_indexed_contacts(Ndnf)	1.01(1.02)	2631	0.38(0.31)	6630	1.95(1.13)	1536	1.05(0.72)	2863	0.99(1.54)	3074	0.71(1.64)	3774	0.61(1.30)	4923	0.48(0.22)	4190	0.94(1.15)	3235	1.27(2.91)	2380	0.19(0.23)	2108
GSM3749530_190305_snm3Cseq_hs_21yr_BA10_UMB5577_1_UMB5577_2_F8_AD004_indexed_contacts(Ndnf)	1.17(1.16)	2407	0.41(0.33)	6643	2.09(1.20)	1433	1.15(0.80)	2615	0.97(1.01)	3146	0.67(0.98)	3959	0.60(0.80)	5072	0.48(0.24)	4529	0.95(1.13)	3191	1.22(2.20)	2474	0.25(0.31)	1799
GSM3749536_190305_snm3Cseq_hs_21yr_BA10_UMB5577_1_UMB5577_2_F9_AD002_indexed_contacts(ODC)	0.96(1.05)	2940	0.35(0.28)	7819	1.81(0.99)	1659	0.95(0.62)	3159	0.92(0.96)	3317	0.63(0.95)	4134	0.58(0.78)	5252	0.46(0.22)	4572	0.93(1.14)	3267	1.29(1.91)	2341	0.15(0.17)	2092
GSM3749547_190305_snm3Cseq_hs_21yr_BA10_UMB5577_1_UMB5577_2_G10_AD008_indexed_contacts(MG)	0.80(1.03)	3497	0.29(0.25)	9039	1.72(0.94)	1745	0.88(0.57)	3412	0.87(0.95)	3482	0.61(0.95)	4228	0.53(0.75)	5674	0.45(0.22)	4047	0.92(1.13)	3287	1.28(1.95)	2350	0.12(0.14)	3460
GSM3749548_190305_snm3Cseq_hs_21yr_BA10_UMB5577_1_UMB5577_2_G10_AD010_indexed_contacts(Astro)	1.03(1.31)	2477	0.34(0.31)	6834	1.86(1.09)	1614	0.94(0.65)	3183	0.94(1.79)	3232	0.73(1.91)	3686	0.60(1.25)	5039	0.46(0.23)	3672	0.93(1.14)	3270	1.34(3.01)	2242	0.13(0.28)	2718
GSM3749574_190305_snm3Cseq_hs_21yr_BA10_UMB5577_1_UMB5577_2_G3_AD006_indexed_contacts(L23)	1.31(1.17)	2125	0.44(0.35)	6108	2.01(1.16)	1496	1.10(0.77)	2723	0.99(1.10)	3056	0.68(1.14)	3994	0.63(0.94)	4818	0.49(0.23)	4528	0.95(1.14)	3204	1.28(3.12)	2352	0.28(0.36)	1310
GSM3749579_190305_snm3Cseq_hs_21yr_BA10_UMB5577_1_UMB5577_2_G4_AD002_indexed_contacts(Astro)	0.93(1.27)	2912	0.29(0.29)	7739	1.85(1.00)	1618	0.92(0.55)	3266	0.82(0.95)	3715	0.63(1.02)	4140	0.51(0.80)	5941	0.39(0.20)	3666	0.94(1.13)	3245	1.51(2.00)	1990	0.12(0.14)	4445
GSM3749580_190305_snm3Cseq_hs_21yr_BA10_UMB5577_1_UMB5577_2_G4_AD004_indexed_contacts(Sst)	1.07(1.14)	2623	0.37(0.31)	7433	1.90(1.08)	1578	1.00(0.70)	2987	0.98(1.01)	3114	0.64(0.95)	4096	0.58(0.81)	5204	0.47(0.22)	4361	0.95(1.15)	3180	1.23(1.79)	2450	0.18(0.24)	2219
GSM3749586_190305_snm3Cseq_hs_21yr_BA10_UMB5577_1_UMB5577_2_G5_AD001_indexed_contacts(MP)	0.70(0.87)	3942	0.29(0.25)	8834	1.64(0.90)	1831	0.86(0.56)	3481	0.90(0.97)	3387	0.63(0.99)	4096	0.54(0.76)	5568	0.45(0.22)	4018	0.93(1.12)	3278	1.26(1.92)	2391	0.13(0.14)	3081
GSM3749598_190305_snm3Cseq_hs_21yr_BA10_UMB5577_1_UMB5577_2_G6_AD010_indexed_contacts(L5)	1.04(1.06)	2690	0.37(0.31)	7210	1.97(1.07)	1521	1.02(0.69)	2947	0.95(0.99)	3193	0.64(0.97)	4158	0.57(0.78)	5294	0.48(0.24)	4385	0.96(1.14)	3160	1.21(1.77)	2495	0.16(0.19)	3173
GSM3749600_190305_snm3Cseq_hs_21yr_BA10_UMB5577_1_UMB5577_2_G7_AD002_indexed_contacts(Pvalb)	1.06(1.11)	2645	0.36(0.31)	7579	1.88(1.06)	1599	0.99(0.71)	3024	0.96(1.00)	3160	0.64(0.90)	4141	0.58(0.78)	5240	0.46(0.22)	4472	0.95(1.14)	3190	1.23(1.81)	2447	0.16(0.18)	2708
GSM3749601_190305_snm3Cseq_hs_21yr_BA10_UMB5577_1_UMB5577_2_G7_AD004_indexed_contacts(L4)	1.19(1.09)	2378	0.42(0.34)	6558	2.06(1.09)	1455	1.11(0.75)	2694	1.00(1.03)	3037	0.65(0.94)	4161	0.60(0.80)	5004	0.48(0.23)	4572	0.97(1.16)	3141	1.21(1.75)	2493	0.20(0.25)	2088
GSM3749605_190305_snm3Cseq_hs_21yr_BA10_UMB5577_1_UMB5577_2_G7_AD010_indexed_contacts(L23)	1.18(1.18)	2387	0.38(0.32)	7167	2.05(1.12)	1465	1.09(0.73)	2756	0.96(1.02)	3156	0.64(0.96)	4166	0.59(0.79)	5116	0.47(0.23)	4501	0.96(1.16)	3177	1.23(1.77)	2453	0.17(0.19)	2370
GSM3749609_190305_snm3Cseq_hs_21yr_BA10_UMB5577_1_UMB5577_2_G8_AD006_indexed_contacts(Ndnf)	1.24(1.13)	2282	0.45(0.35)	6170	2.10(1.14)	1431	1.14(0.78)	2620	0.98(1.00)	3085	0.68(0.95)	3956	0.62(0.81)	4852	0.49(0.23)	4751	0.95(1.13)	3194	1.22(1.80)	2462	0.31(0.39)	1339
GSM3749628_190305_snm3Cseq_hs_21yr_BA10_UMB5577_1_UMB5577_2_H11_AD006_indexed_contacts(Pvalb)	1.06(1.09)	2654	0.37(0.31)	7426	1.92(1.14)	1561	1.03(0.72)	2918	0.95(0.97)	3210	0.63(0.92)	4174	0.58(0.81)	5202	0.46(0.22)	4484	0.95(1.14)	3209	1.26(2.64)	2394	0.18(0.19)	2057
GSM3749631_190305_snm3Cseq_hs_21yr_BA10_UMB5577_1_UMB5577_2_H11_AD010_indexed_contacts(MG)	0.85(1.01)	3300	0.31(0.27)	8577	1.73(0.91)	1733	0.92(0.57)	3259	0.91(0.98)	3345	0.62(0.92)	4083	0.56(0.78)	5391	0.46(0.22)	4087	0.93(1.12)	3270	1.28(1.85)	2345	0.13(0.11)	2859
GSM3749633_190305_snm3Cseq_hs_21yr_BA10_UMB5577_1_UMB5577_2_H12_AD001_indexed_contacts(MG)	0.64(0.83)	4274	0.27(0.23)	9369	1.66(0.95)	1809	0.85(0.56)	3532	0.89(0.97)	3430	0.64(0.98)	4089	0.52(0.78)	5777	0.44(0.22)	3892	0.93(1.13)	3264	1.26(1.88)	2387	0.13(0.14)	3594
GSM3749643_190305_snm3Cseq_hs_21yr_BA10_UMB5577_1_UMB5577_2_H1_AD006_indexed_contacts(MP)	0.75(0.95)	3670	0.29(0.25)	8891	1.71(0.92)	1756	0.88(0.58)	3424	0.92(0.98)	3316	0.63(0.95)	4155	0.53(0.76)	5651	0.45(0.23)	4020	0.93(1.13)	3276	1.23(1.80)	2444	0.13(0.15)	3383
GSM3749645_190305_snm3Cseq_hs_21yr_BA10_UMB5577_1_UMB5577_2_H1_AD012_indexed_contacts(OPC)	1.09(1.19)	2570	0.36(0.32)	7378	1.94(1.11)	1543	1.01(0.69)	2967	0.93(0.99)	3254	0.65(0.94)	4089	0.57(0.78)	5276	0.48(0.24)	4339	0.94(1.14)	3222	1.24(1.78)	2427	0.15(0.18)	2778
GSM3749647_190305_snm3Cseq_hs_21yr_BA10_UMB5577_1_UMB5577_2_H2_AD002_indexed_contacts(MG)	0.86(1.05)	3267	0.31(0.26)	8551	1.73(1.00)	1739	0.89(0.59)	3353	0.91(0.98)	3332	0.64(0.98)	4055	0.54(0.75)	5560	0.45(0.22)	4270	0.92(1.13)	3283	1.23(1.82)	2446	0.14(0.17)	2682
GSM3749670_190305_snm3Cseq_hs_21yr_BA10_UMB5577_1_UMB5577_2_H6_AD004_indexed_contacts(L23)	0.91(0.95)	2603	0.36(0.31)	6094	1.81(1.01)	1654	0.96(0.68)	3110	1.07(2.05)	2836	0.81(2.24)	3310	0.68(1.68)	4483	0.47(0.23)	3584	0.94(1.14)	3218	1.39(3.73)	2163	0.21(0.51)	2649
GSM3749716_190305_snm3Cseq_hs_29yr_BA10_UMB5580_1_UMB5580_2_A1_AD012_indexed_contacts(ODC)	0.81(0.91)	3447	0.31(0.25)	8753	1.74(0.97)	1727	0.90(0.58)	3328	0.91(0.95)	3351	0.60(0.89)	4208	0.56(0.76)	5444	0.45(0.22)	4232	0.94(1.13)	3247	1.33(2.07)	2268	0.14(0.17)	2919
GSM3749743_190305_snm3Cseq_hs_29yr_BA10_UMB5580_1_UMB5580_2_A7_AD006_indexed_contacts(Astro)	1.27(1.32)	2223	0.40(0.34)	6871	1.93(1.05)	1558	1.02(0.68)	2943	0.92(0.97)	3286	0.64(0.93)	4013	0.59(0.80)	5104	0.48(0.24)	4465	0.94(1.13)	3242	1.30(1.88)	2323	0.15(0.19)	2291
GSM3749769_190305_snm3Cseq_hs_29yr_BA10_UMB5580_1_UMB5580_2_B12_AD004_indexed_contacts(MG)	0.71(0.89)	3893	0.29(0.25)	9091	1.69(0.94)	1776	0.86(0.58)	3474	0.88(0.94)	3446	0.62(0.93)	4104	0.54(0.75)	5620	0.46(0.23)	3998	0.93(1.13)	3266	1.28(1.93)	2342	0.14(0.18)	2990
GSM3749798_190305_snm3Cseq_hs_29yr_BA10_UMB5580_1_UMB5580_2_B5_AD007_indexed_contacts(MG)	0.73(0.92)	3791	0.28(0.24)	9121	1.69(0.92)	1776	0.84(0.56)	3565	0.88(0.94)	3464	0.61(0.99)	4080	0.54(0.75)	5647	0.45(0.22)	3817	0.93(1.13)	3253	1.28(1.86)	2345	0.13(0.13)	3684
GSM3749808_190305_snm3Cseq_hs_29yr_BA10_UMB5580_1_UMB5580_2_B7_AD008_indexed_contacts(Ndnf)	1.07(1.07)	2625	0.39(0.33)	6947	1.96(1.09)	1533	1.03(0.73)	2904	0.95(0.98)	3211	0.64(0.92)	4086	0.58(0.78)	5201	0.48(0.23)	4441	0.96(1.16)	3177	1.24(1.97)	2427	0.17(0.20)	2613
GSM3749809_190305_snm3Cseq_hs_29yr_BA10_UMB5580_1_UMB5580_2_B7_AD010_indexed_contacts(OPC)	1.22(1.27)	2313	0.39(0.34)	6847	1.89(1.04)	1588	0.97(0.67)	3100	0.94(0.98)	3244	0.63(0.93)	4077	0.59(0.79)	5120	0.49(0.24)	4314	0.94(1.13)	3233	1.28(2.09)	2346	0.16(0.47)	2433
GSM3749816_190305_snm3Cseq_hs_29yr_BA10_UMB5580_1_UMB5580_2_B9_AD006_indexed_contacts(Sst)	1.27(1.27)	2226	0.39(0.34)	7075	1.93(1.06)	1558	1.04(0.69)	2891	0.94(0.98)	3216	0.62(0.89)	4120	0.60(0.79)	5039	0.48(0.23)	4495	0.95(1.13)	3192	1.32(2.05)	2282	0.17(0.21)	2007
GSM3749818_190305_snm3Cseq_hs_29yr_BA10_UMB5580_1_UMB5580_2_B9_AD008_indexed_contacts(ODC)	0.80(0.96)	3492	0.29(0.25)	9001	1.66(0.93)	1803	0.86(0.57)	3498	0.91(0.96)	3345	0.59(0.93)	4236	0.55(0.76)	5528	0.45(0.22)	4125	0.94(1.14)	3242	1.34(2.20)	2250	0.13(0.15)	3085
GSM3749822_190305_snm3Cseq_hs_29yr_BA10_UMB5580_1_UMB5580_2_C10_AD010_indexed_contacts(OPC)	1.24(1.32)	2274	0.38(0.34)	7070	1.87(1.09)	1608	0.98(0.70)	3044	0.96(0.98)	3171	0.63(0.90)	4050	0.58(0.78)	5174	0.48(0.24)	4453	0.95(1.14)	3205	1.30(1.94)	2317	0.15(0.22)	2390
GSM3749824_190305_snm3Cseq_hs_29yr_BA10_UMB5580_1_UMB5580_2_C11_AD006_indexed_contacts(MG)	0.46(0.98)	5337	0.20(0.20)	9171	1.79(0.97)	1673	0.86(0.51)	3474	0.77(0.89)	3964	0.54(0.98)	4084	0.53(0.77)	5706	0.38(0.21)	2630	0.90(1.11)	3388	1.30(1.85)	2314	0.10(0.11)	4205
GSM3749830_190305_snm3Cseq_hs_29yr_BA10_UMB5580_1_UMB5580_2_C12_AD008_indexed_contacts(ODC)	0.72(0.86)	3848	0.29(0.25)	8987	1.78(0.96)	1682	0.93(0.56)	3210	0.88(0.93)	3455	0.60(0.90)	4261	0.53(0.75)	5672	0.45(0.22)	4005	0.93(1.13)	3270	1.25(1.88)	2409	0.13(0.14)	3739
GSM3749833_190305_snm3Cseq_hs_29yr_BA10_UMB5580_1_UMB5580_2_C1_AD006_indexed_contacts(Endo)	0.74(0.87)	3749	0.30(0.25)	8900	1.72(0.98)	1741	0.89(0.59)	3358	0.89(0.93)	3425	0.59(0.91)	4275	0.55(0.75)	5535	0.45(0.22)	4143	0.93(1.14)	3252	1.31(1.97)	2300	0.14(0.17)	3033
GSM3749838_190305_snm3Cseq_hs_29yr_BA10_UMB5580_1_UMB5580_2_C2_AD008_indexed_contacts(Ndnf)	0.88(0.98)	3130	0.33(0.29)	7765	1.79(0.96)	1676	0.90(0.60)	3336	0.92(0.98)	3310	0.62(0.93)	4184	0.54(0.79)	5622	0.46(0.23)	4133	0.95(1.15)	3180	1.24(1.86)	2426	0.14(0.14)	4047
GSM3749844_190305_snm3Cseq_hs_29yr_BA10_UMB5580_1_UMB5580_2_C4_AD007_indexed_contacts(Ndnf)	0.82(0.95)	3333	0.30(0.27)	8123	1.74(0.94)	1723	0.86(0.57)	3472	0.88(0.96)	3458	0.61(0.92)	4255	0.52(0.74)	5771	0.44(0.22)	3946	0.96(1.15)	3179	1.41(2.00)	2136	0.13(0.11)	4431
GSM3749851_190305_snm3Cseq_hs_29yr_BA10_UMB5580_1_UMB5580_2_C5_AD010_indexed_contacts(Sst)	1.12(1.31)	2503	0.35(0.32)	7555	1.89(1.07)	1584	0.97(0.65)	3078	0.92(0.96)	3315	0.63(0.93)	4185	0.56(0.77)	5416	0.47(0.24)	4239	0.94(1.13)	3221	1.26(1.80)	2394	0.14(0.13)	3204
GSM3749879_190305_snm3Cseq_hs_29yr_BA10_UMB5580_1_UMB5580_2_D11_AD004_indexed_contacts(L6)	1.23(1.09)	2299	0.43(0.34)	6446	2.00(1.12)	1496	1.10(0.76)	2728	0.97(0.98)	3125	0.65(0.91)	4111	0.62(0.80)	4911	0.49(0.24)	4669	0.97(1.15)	3138	1.27(1.92)	2375	0.25(0.32)	1560
GSM3749880_190305_snm3Cseq_hs_29yr_BA10_UMB5580_1_UMB5580_2_D11_AD006_indexed_contacts(ODC)	0.97(1.12)	2896	0.33(0.28)	8161	1.82(1.02)	1646	0.96(0.64)	3111	0.92(0.95)	3299	0.61(0.91)	4197	0.57(0.78)	5272	0.46(0.22)	4381	0.94(1.14)	3240	1.32(2.00)	2287	0.15(0.20)	2375
GSM3749881_190305_snm3Cseq_hs_29yr_BA10_UMB5580_1_UMB5580_2_D11_AD007_indexed_contacts(ODC)	0.90(0.95)	3120	0.33(0.27)	8217	1.77(0.96)	1691	0.95(0.60)	3164	0.91(0.95)	3338	0.61(0.88)	4179	0.57(0.76)	5305	0.46(0.22)	4501	0.93(1.13)	3265	1.28(2.08)	2346	0.16(0.19)	2253
GSM3749905_190305_snm3Cseq_hs_29yr_BA10_UMB5580_1_UMB5580_2_D3_AD004_indexed_contacts(Vip)	1.43(1.33)	1983	0.44(0.37)	6311	2.15(1.15)	1397	1.17(0.78)	2557	0.98(1.00)	3088	0.63(0.90)	4149	0.60(0.80)	5007	0.49(0.24)	4531	0.96(1.15)	3159	1.28(1.84)	2346	0.17(0.22)	1818
GSM3749924_190305_snm3Cseq_hs_29yr_BA10_UMB5580_1_UMB5580_2_D7_AD008_indexed_contacts(ODC)	0.75(0.94)	3685	0.28(0.24)	9156	1.71(0.94)	1753	0.86(0.56)	3508	0.86(0.92)	3526	0.58(0.88)	4340	0.52(0.74)	5809	0.45(0.22)	3986	0.93(1.13)	3261	1.28(2.05)	2345	0.13(0.10)	3847
GSM3749930_190305_snm3Cseq_hs_29yr_BA10_UMB5580_1_UMB5580_2_D9_AD006_indexed_contacts(OPC)	1.07(1.02)	2646	0.39(0.31)	7052	1.92(1.07)	1566	1.03(0.68)	2909	0.94(0.96)	3230	0.63(0.90)	4095	0.60(0.78)	5075	0.48(0.23)	4674	0.94(1.13)	3246	1.28(1.90)	2358	0.21(0.28)	1794
GSM3749946_190305_snm3Cseq_hs_29yr_BA10_UMB5580_1_UMB5580_2_E12_AD010_indexed_contacts(OPC)	1.03(1.11)	2739	0.35(0.31)	7622	1.93(1.10)	1557	0.99(0.68)	3015	0.92(0.96)	3286	0.63(0.91)	4134	0.57(0.78)	5346	0.47(0.23)	4445	0.95(1.14)	3193	1.28(1.83)	2352	0.15(0.22)	2693
GSM3749954_190305_snm3Cseq_hs_29yr_BA10_UMB5580_1_UMB5580_2_E2_AD008_indexed_contacts(MP)	0.67(1.19)	3896	0.24(0.23)	8243	1.78(0.95)	1690	0.86(0.53)	3475	0.77(0.90)	3926	0.59(1.01)	4032	0.51(0.77)	5923	0.38(0.22)	3234	0.91(1.13)	3323	1.27(1.76)	2373	0.10(0.13)	4080
GSM3749955_190305_snm3Cseq_hs_29yr_BA10_UMB5580_1_UMB5580_2_E2_AD010_indexed_contacts(ODC)	0.81(1.00)	3446	0.29(0.24)	8997	1.80(0.98)	1671	0.91(0.58)	3304	0.88(0.93)	3470	0.61(0.93)	4277	0.54(0.75)	5606	0.46(0.22)	4038	0.92(1.13)	3283	1.24(1.79)	2424	0.13(0.14)	3418
GSM3749965_190305_snm3Cseq_hs_29yr_BA10_UMB5580_1_UMB5580_2_E5_AD001_indexed_contacts(Sst)	0.94(1.08)	2963	0.31(0.28)	8405	1.80(0.97)	1668	0.91(0.60)	3292	0.92(0.96)	3307	0.60(0.89)	4223	0.54(0.76)	5596	0.46(0.23)	4153	0.95(1.15)	3186	1.29(1.96)	2337	0.13(0.13)	3728
GSM3749966_190305_snm3Cseq_hs_29yr_BA10_UMB5580_1_UMB5580_2_E5_AD006_indexed_contacts(Endo)	0.62(0.79)	4403	0.27(0.22)	9578	1.68(0.94)	1788	0.87(0.56)	3443	0.87(0.93)	3484	0.59(0.92)	4197	0.52(0.74)	5791	0.45(0.22)	3925	0.92(1.12)	3295	1.30(2.51)	2309	0.13(0.14)	3346
GSM3749980_190305_snm3Cseq_hs_29yr_BA10_UMB5580_1_UMB5580_2_E8_AD007_indexed_contacts(Ndnf)	1.05(1.04)	2685	0.40(0.32)	6947	1.87(1.09)	1601	1.01(0.71)	2969	0.95(0.97)	3191	0.65(0.94)	4026	0.59(0.78)	5124	0.48(0.23)	4592	0.95(1.14)	3182	1.29(1.99)	2336	0.21(0.26)	1890
GSM3749982_190305_snm3Cseq_hs_29yr_BA10_UMB5580_1_UMB5580_2_E8_AD010_indexed_contacts(OPC)	0.99(1.02)	2841	0.35(0.29)	7700	1.86(1.05)	1613	0.98(0.67)	3076	0.95(0.99)	3211	0.61(0.91)	4216	0.58(0.79)	5184	0.46(0.22)	4541	0.93(1.13)	3250	1.31(2.05)	2295	0.17(0.21)	2339
GSM3749992_190305_snm3Cseq_hs_29yr_BA10_UMB5580_1_UMB5580_2_F10_AD004_indexed_contacts(L5)	1.27(1.12)	2212	0.44(0.36)	6169	2.05(1.10)	1464	1.14(0.74)	2642	0.97(0.99)	3136	0.64(0.93)	4136	0.62(0.82)	4890	0.49(0.24)	4589	0.95(1.14)	3187	1.26(1.92)	2398	0.21(0.27)	1708
GSM3750014_190305_snm3Cseq_hs_29yr_BA10_UMB5580_1_UMB5580_2_F1_AD010_indexed_contacts(ODC)	0.91(1.03)	3092	0.32(0.27)	8321	1.75(0.94)	1719	0.92(0.60)	3273	0.91(0.94)	3341	0.60(0.89)	4243	0.56(0.77)	5358	0.46(0.23)	4401	0.94(1.14)	3236	1.31(1.95)	2304	0.14(0.15)	2701
GSM3750031_190305_snm3Cseq_hs_29yr_BA10_UMB5580_1_UMB5580_2_F5_AD001_indexed_contacts(ODC)	0.92(1.08)	3045	0.30(0.27)	8564	1.82(0.93)	1645	0.95(0.59)	3171	0.89(0.94)	3409	0.60(0.96)	4279	0.55(0.75)	5540	0.46(0.23)	3994	0.93(1.14)	3276	1.27(1.91)	2373	0.13(0.40)	3548
GSM3750034_190305_snm3Cseq_hs_29yr_BA10_UMB5580_1_UMB5580_2_F5_AD010_indexed_contacts(Sst)	1.31(1.42)	2157	0.38(0.35)	7088	1.97(1.10)	1525	1.02(0.70)	2947	0.95(1.00)	3202	0.62(0.89)	4198	0.58(0.78)	5252	0.48(0.24)	4343	0.94(1.14)	3234	1.26(1.82)	2388	0.14(0.15)	2616
GSM3750037_190305_snm3Cseq_hs_29yr_BA10_UMB5580_1_UMB5580_2_F6_AD004_indexed_contacts(OPC)	1.20(1.15)	2342	0.39(0.32)	6987	2.00(1.09)	1502	1.04(0.72)	2871	0.94(0.97)	3226	0.63(0.90)	4162	0.59(0.81)	5112	0.48(0.23)	4532	0.94(1.13)	3229	1.26(1.78)	2391	0.18(0.23)	1943
GSM3750040_190305_snm3Cseq_hs_29yr_BA10_UMB5580_1_UMB5580_2_F7_AD006_indexed_contacts(ODC)	1.00(1.12)	2834	0.33(0.27)	8192	1.81(1.00)	1657	0.94(0.62)	3197	0.91(0.95)	3327	0.61(0.92)	4284	0.57(0.78)	5317	0.46(0.22)	4447	0.94(1.14)	3237	1.28(1.87)	2352	0.15(0.15)	2388
GSM3750067_190305_snm3Cseq_hs_29yr_BA10_UMB5580_1_UMB5580_2_G12_AD012_indexed_contacts(Astro)	1.14(1.22)	2480	0.36(0.31)	7485	1.88(1.06)	1594	0.97(0.66)	3077	0.92(0.96)	3285	0.62(0.91)	4157	0.58(0.77)	5248	0.48(0.23)	4370	0.93(1.13)	3274	1.29(1.83)	2342	0.14(0.15)	2761
GSM3750068_190305_snm3Cseq_hs_29yr_BA10_UMB5580_1_UMB5580_2_G1_AD001_indexed_contacts(L5)	1.38(1.23)	2055	0.41(0.37)	6585	1.97(1.04)	1521	1.07(0.73)	2809	0.96(0.99)	3156	0.63(0.90)	4196	0.59(0.80)	5102	0.49(0.24)	4463	0.96(1.15)	3153	1.29(1.96)	2334	0.17(0.22)	2421
GSM3750080_190305_snm3Cseq_hs_29yr_BA10_UMB5580_1_UMB5580_2_G4_AD002_indexed_contacts(L5)	1.23(1.09)	2313	0.41(0.34)	6675	2.05(1.04)	1465	1.13(0.74)	2661	0.99(1.00)	3080	0.63(0.96)	4215	0.61(0.80)	4976	0.49(0.23)	4562	0.96(1.16)	3151	1.27(2.00)	2361	0.21(0.28)	1827
GSM3750102_190305_snm3Cseq_hs_29yr_BA10_UMB5580_1_UMB5580_2_G8_AD001_indexed_contacts(L4)	1.22(1.05)	2317	0.44(0.33)	6353	2.06(1.07)	1457	1.14(0.74)	2632	0.96(0.98)	3158	0.64(0.91)	4109	0.63(0.80)	4844	0.48(0.23)	4715	0.96(1.15)	3166	1.28(2.19)	2346	0.26(0.31)	1707
GSM3750104_190305_snm3Cseq_hs_29yr_BA10_UMB5580_1_UMB5580_2_G8_AD004_indexed_contacts(ODC)	1.00(1.03)	2848	0.35(0.27)	7900	1.82(1.04)	1645	0.95(0.62)	3164	0.91(0.94)	3336	0.63(0.92)	4155	0.59(0.79)	5142	0.47(0.22)	4525	0.93(1.14)	3253	1.30(2.07)	2318	0.17(0.21)	1753
GSM3750109_190305_snm3Cseq_hs_29yr_BA10_UMB5580_1_UMB5580_2_G9_AD002_indexed_contacts(ODC)	0.89(1.04)	3151	0.31(0.26)	8692	1.77(0.91)	1690	0.91(0.57)	3295	0.90(0.95)	3371	0.59(0.92)	4250	0.56(0.75)	5396	0.46(0.22)	4260	0.93(1.13)	3276	1.31(2.21)	2296	0.14(0.17)	2916
GSM3750138_190305_snm3Cseq_hs_29yr_BA10_UMB5580_1_UMB5580_2_H1_AD010_indexed_contacts(Sst)	1.18(1.21)	2394	0.38(0.33)	7150	1.93(1.06)	1557	1.01(0.68)	2957	0.95(0.98)	3209	0.63(0.91)	4095	0.58(0.78)	5216	0.48(0.24)	4390	0.95(1.14)	3212	1.26(2.18)	2397	0.16(0.22)	2572
GSM3750143_190305_snm3Cseq_hs_29yr_BA10_UMB5580_1_UMB5580_2_H2_AD007_indexed_contacts(ODC)	0.72(0.92)	3858	0.28(0.24)	9191	1.78(1.00)	1685	0.91(0.60)	3293	0.88(0.93)	3454	0.59(0.88)	4201	0.53(0.76)	5722	0.46(0.22)	4007	0.92(1.13)	3285	1.28(1.96)	2348	0.13(0.16)	3649
GSM3750147_190305_snm3Cseq_hs_29yr_BA10_UMB5580_1_UMB5580_2_H3_AD002_indexed_contacts(Pvalb)	0.55(0.71)	4216	0.26(0.23)	6676	1.74(0.89)	1729	0.85(0.49)	3544	0.74(0.90)	4081	0.61(1.00)	4386	0.52(0.79)	5843	0.42(0.24)	2815	0.93(1.12)	3276	1.55(1.96)	1937	0.13(0.34)	4698
GSM3750151_190305_snm3Cseq_hs_29yr_BA10_UMB5580_1_UMB5580_2_H3_AD010_indexed_contacts(Astro)	0.54(0.69)	4412	0.25(0.22)	7057	1.74(0.92)	1726	0.85(0.50)	3546	0.75(0.93)	4048	0.59(0.98)	4473	0.51(0.82)	5977	0.41(0.24)	3050	0.93(1.14)	3251	1.54(2.02)	1948	0.13(0.15)	4672
GSM3750162_190305_snm3Cseq_hs_29yr_BA10_UMB5580_1_UMB5580_2_H6_AD001_indexed_contacts(Vip)	1.20(1.15)	2356	0.39(0.34)	6963	1.96(1.05)	1528	1.03(0.70)	2899	0.97(1.01)	3146	0.62(0.88)	4202	0.58(0.80)	5176	0.48(0.23)	4411	0.96(1.14)	3175	1.26(1.93)	2398	0.16(0.19)	2795
GSM3750177_190305_snm3Cseq_hs_29yr_BA10_UMB5580_1_UMB5580_2_H8_AD012_indexed_contacts(OPC)	0.73(0.89)	3775	0.29(0.25)	9070	1.72(0.98)	1741	0.89(0.60)	3365	0.90(0.94)	3379	0.60(0.92)	4203	0.55(0.77)	5510	0.45(0.22)	4146	0.93(1.15)	3249	1.28(1.88)	2355	0.13(0.14)	3097
GSM3750182_190305_snm3Cseq_hs_29yr_BA10_UMB5580_1_UMB5580_2_H9_AD008_indexed_contacts(OPC)	1.06(1.08)	2655	0.36(0.30)	7619	1.86(1.06)	1612	0.98(0.68)	3062	0.94(0.99)	3214	0.60(0.89)	4192	0.58(0.78)	5216	0.47(0.22)	4544	0.93(1.13)	3248	1.35(2.33)	2226	0.17(0.22)	2378
GSM3750188_190315_snm3Cseq_hs_21yr_BA10_UMB5577_3_UMB5577_4_A10_AD010_indexed_contacts(Endo)	0.82(0.99)	3375	0.31(0.27)	8289	1.62(0.90)	1849	0.82(0.55)	3677	0.89(0.96)	3420	0.62(0.98)	4172	0.54(0.78)	5573	0.45(0.23)	4173	0.95(1.14)	3199	1.30(2.37)	2322	0.13(0.14)	3050
GSM3750189_190315_snm3Cseq_hs_21yr_BA10_UMB5577_3_UMB5577_4_A10_AD012_indexed_contacts(Sst)	1.35(1.25)	2101	0.44(0.37)	6198	1.99(1.15)	1506	1.08(0.77)	2772	0.97(1.00)	3133	0.67(0.96)	3972	0.62(0.80)	4916	0.49(0.24)	4615	0.96(1.15)	3170	1.22(1.76)	2461	0.20(0.27)	1910
GSM3750197_190315_snm3Cseq_hs_21yr_BA10_UMB5577_3_UMB5577_4_A12_AD007_indexed_contacts(Endo)	1.33(1.42)	2119	0.40(0.35)	6601	2.00(1.13)	1499	1.01(0.68)	2981	0.90(0.98)	3377	0.64(0.98)	4044	0.57(0.79)	5339	0.49(0.24)	4340	0.93(1.13)	3257	1.26(1.75)	2390	0.13(0.15)	3066
GSM3750198_190315_snm3Cseq_hs_21yr_BA10_UMB5577_3_UMB5577_4_A12_AD008_indexed_contacts(OPC)	1.13(1.29)	2455	0.34(0.31)	7560	1.90(1.07)	1583	0.96(0.62)	3140	0.90(0.98)	3368	0.63(0.98)	4160	0.55(0.76)	5512	0.46(0.23)	4235	0.94(1.14)	3235	1.23(1.73)	2443	0.13(0.16)	3600
GSM3750201_190315_snm3Cseq_hs_21yr_BA10_UMB5577_3_UMB5577_4_A1_AD001_indexed_contacts(MP)	0.45(0.61)	5194	0.23(0.21)	7712	1.65(0.85)	1814	0.82(0.47)	3648	0.79(1.35)	3820	0.59(1.38)	4255	0.52(1.08)	5767	0.38(0.21)	3118	0.93(1.13)	3275	1.40(2.90)	2144	0.11(0.10)	4415
GSM3750203_190315_snm3Cseq_hs_21yr_BA10_UMB5577_3_UMB5577_4_A1_AD004_indexed_contacts(L23)	0.93(1.06)	2977	0.31(0.28)	7973	1.83(1.01)	1637	0.92(0.60)	3256	0.87(0.96)	3489	0.58(0.90)	4392	0.53(0.79)	5758	0.44(0.23)	4064	0.94(1.14)	3218	1.26(2.16)	2382	0.13(0.12)	4266
GSM3750212_190315_snm3Cseq_hs_21yr_BA10_UMB5577_3_UMB5577_4_A3_AD002_indexed_contacts(ODC)	0.83(0.97)	3375	0.31(0.26)	8544	1.72(0.92)	1743	0.87(0.58)	3445	0.90(0.96)	3385	0.63(0.96)	4168	0.54(0.75)	5600	0.47(0.23)	4144	0.93(1.14)	3272	1.25(1.80)	2403	0.13(0.14)	3438
GSM3750215_190315_snm3Cseq_hs_21yr_BA10_UMB5577_3_UMB5577_4_A3_AD007_indexed_contacts(L23)	1.40(1.25)	2019	0.44(0.37)	6281	2.07(1.19)	1451	1.11(0.74)	2701	0.98(1.02)	3100	0.65(0.93)	4075	0.60(0.79)	5005	0.49(0.24)	4529	0.96(1.16)	3175	1.23(1.79)	2456	0.20(0.27)	1871
GSM3750221_190315_snm3Cseq_hs_21yr_BA10_UMB5577_3_UMB5577_4_A4_AD006_indexed_contacts(Sst)	1.05(1.12)	2683	0.34(0.30)	7857	1.88(1.00)	1597	0.98(0.66)	3049	0.93(0.99)	3271	0.63(0.91)	4202	0.56(0.78)	5435	0.47(0.23)	4238	0.95(1.14)	3205	1.23(1.75)	2447	0.15(0.17)	3375
GSM3750222_190315_snm3Cseq_hs_21yr_BA10_UMB5577_3_UMB5577_4_A4_AD007_indexed_contacts(OPC)	1.10(1.21)	2538	0.35(0.31)	7464	1.96(1.10)	1530	1.00(0.65)	3010	0.92(0.99)	3302	0.62(0.95)	4232	0.56(0.81)	5377	0.48(0.24)	4220	0.94(1.14)	3219	1.24(1.73)	2437	0.14(0.15)	3247
GSM3750227_190315_snm3Cseq_hs_21yr_BA10_UMB5577_3_UMB5577_4_A5_AD004_indexed_contacts(L5)	1.21(1.13)	2192	0.41(0.33)	6223	2.07(1.15)	1446	1.10(0.75)	2717	1.01(1.68)	3018	0.69(1.68)	3907	0.64(1.33)	4720	0.48(0.23)	4210	0.95(1.13)	3197	1.28(3.12)	2356	0.20(0.26)	1837
GSM3750241_190315_snm3Cseq_hs_21yr_BA10_UMB5577_3_UMB5577_4_A7_AD012_indexed_contacts(Ndnf)	1.02(1.09)	2733	0.34(0.30)	7689	1.91(1.00)	1568	0.99(0.63)	3022	0.94(0.99)	3243	0.62(0.94)	4288	0.56(0.77)	5384	0.46(0.23)	4278	0.97(1.15)	3145	1.25(1.77)	2414	0.14(0.17)	3674
GSM3750254_190315_snm3Cseq_hs_21yr_BA10_UMB5577_3_UMB5577_4_B10_AD002_indexed_contacts(Sst)	1.37(1.35)	2061	0.40(0.34)	6838	2.06(1.09)	1458	1.11(0.74)	2712	0.96(0.99)	3168	0.63(0.95)	4182	0.59(0.79)	5115	0.48(0.23)	4524	0.95(1.14)	3183	1.25(1.83)	2413	0.19(0.25)	1911
GSM3750264_190315_snm3Cseq_hs_21yr_BA10_UMB5577_3_UMB5577_4_B12_AD001_indexed_contacts(OPC)	0.93(1.11)	2985	0.32(0.29)	7914	1.82(1.00)	1645	0.93(0.60)	3239	0.90(0.97)	3360	0.63(0.99)	4170	0.53(0.75)	5659	0.46(0.24)	4036	0.94(1.14)	3219	1.24(1.89)	2427	0.13(0.15)	3748
GSM3750270_190315_snm3Cseq_hs_21yr_BA10_UMB5577_3_UMB5577_4_B12_AD010_indexed_contacts(OPC)	0.90(1.16)	2960	0.31(0.28)	7593	1.84(1.02)	1626	0.92(0.59)	3267	0.87(1.03)	3508	0.66(1.17)	3949	0.55(0.85)	5535	0.44(0.23)	3826	0.94(1.12)	3247	1.33(2.62)	2268	0.13(0.17)	3676
GSM3750279_190315_snm3Cseq_hs_21yr_BA10_UMB5577_3_UMB5577_4_B2_AD002_indexed_contacts(L23)	1.24(1.25)	2267	0.38(0.33)	7025	2.03(1.11)	1475	1.07(0.71)	2798	0.95(0.99)	3213	0.64(0.93)	4162	0.58(0.77)	5229	0.48(0.23)	4352	0.95(1.13)	3210	1.23(1.83)	2441	0.15(0.19)	2877
GSM3750281_190315_snm3Cseq_hs_21yr_BA10_UMB5577_3_UMB5577_4_B2_AD006_indexed_contacts(Pvalb)	0.86(1.04)	2841	0.32(0.29)	6985	1.74(0.96)	1728	0.90(0.62)	3335	1.01(2.49)	3013	0.74(2.67)	3565	0.63(1.72)	4839	0.45(0.22)	3596	0.95(1.14)	3203	1.37(3.33)	2192	0.14(0.17)	3059
GSM3750282_190315_snm3Cseq_hs_21yr_BA10_UMB5577_3_UMB5577_4_B2_AD007_indexed_contacts(Astro)	0.98(1.17)	2839	0.32(0.28)	8200	1.85(1.06)	1620	0.96(0.65)	3135	0.91(0.97)	3328	0.62(0.95)	4162	0.54(0.81)	5580	0.47(0.23)	4188	0.94(1.14)	3226	1.27(1.79)	2370	0.14(0.19)	3231
GSM3750309_190315_snm3Cseq_hs_21yr_BA10_UMB5577_3_UMB5577_4_B7_AD001_indexed_contacts(MP)	0.37(0.51)	6420	0.21(0.18)	8912	1.57(0.81)	1908	0.76(0.45)	3951	0.77(0.89)	3951	0.62(1.04)	4084	0.50(0.80)	6019	0.38(0.20)	3088	0.92(1.11)	3313	1.41(1.96)	2121	0.12(0.12)	5044
GSM3750313_190315_snm3Cseq_hs_21yr_BA10_UMB5577_3_UMB5577_4_B7_AD008_indexed_contacts(Ndnf)	0.82(0.95)	3368	0.31(0.27)	8107	1.75(0.94)	1713	0.88(0.59)	3404	0.91(0.98)	3351	0.63(0.97)	4197	0.52(0.76)	5816	0.44(0.22)	4034	0.95(1.13)	3201	1.40(1.92)	2143	0.14(0.14)	4337
GSM3750332_190315_snm3Cseq_hs_21yr_BA10_UMB5577_3_UMB5577_4_C10_AD006_indexed_contacts(L6)	1.39(1.32)	2036	0.43(0.35)	6471	2.06(1.11)	1456	1.11(0.72)	2691	0.96(1.00)	3151	0.65(0.93)	4115	0.60(0.81)	5014	0.48(0.23)	4597	0.96(1.14)	3161	1.25(1.82)	2415	0.19(0.24)	1723
GSM3750336_190315_snm3Cseq_hs_21yr_BA10_UMB5577_3_UMB5577_4_C11_AD006_indexed_contacts(Pvalb)	0.74(0.91)	3586	0.28(0.25)	8178	1.76(0.93)	1707	0.89(0.53)	3362	0.83(0.95)	3676	0.62(1.00)	4347	0.51(0.77)	5937	0.40(0.22)	3497	0.94(1.13)	3214	1.55(1.92)	1936	0.12(0.11)	4796
GSM3750352_190315_snm3Cseq_hs_21yr_BA10_UMB5577_3_UMB5577_4_C1_AD007_indexed_contacts(L5)	1.32(1.19)	2148	0.44(0.35)	6306	2.06(1.12)	1458	1.10(0.74)	2723	0.98(1.02)	3087	0.66(0.95)	4067	0.61(0.79)	4946	0.49(0.23)	4637	0.96(1.15)	3157	1.23(1.80)	2458	0.24(0.34)	1560
GSM3750358_190315_snm3Cseq_hs_21yr_BA10_UMB5577_3_UMB5577_4_C2_AD008_indexed_contacts(ODC)	0.85(0.98)	3265	0.32(0.27)	8238	1.78(1.01)	1688	0.93(0.60)	3216	0.90(0.98)	3358	0.62(0.96)	4132	0.55(0.80)	5451	0.47(0.22)	4331	0.93(1.13)	3268	1.26(1.87)	2395	0.13(0.16)	3171
GSM3750363_190315_snm3Cseq_hs_21yr_BA10_UMB5577_3_UMB5577_4_C3_AD004_indexed_contacts(MP)	0.68(1.00)	4024	0.26(0.23)	9510	1.67(0.95)	1798	0.84(0.56)	3582	0.86(0.95)	3530	0.62(0.99)	4028	0.52(0.79)	5805	0.45(0.23)	3924	0.92(1.14)	3288	1.24(1.77)	2423	0.12(0.11)	3391
GSM3750367_190315_snm3Cseq_hs_21yr_BA10_UMB5577_3_UMB5577_4_C4_AD004_indexed_contacts(L23)	1.20(1.10)	2345	0.41(0.34)	6628	2.11(1.14)	1419	1.12(0.75)	2685	0.98(1.02)	3091	0.63(0.93)	4260	0.59(0.79)	5157	0.49(0.23)	4521	0.96(1.14)	3162	1.21(1.69)	2493	0.18(0.23)	2747
GSM3750382_190315_snm3Cseq_hs_21yr_BA10_UMB5577_3_UMB5577_4_C6_AD012_indexed_contacts(Vip)	0.94(1.11)	2858	0.33(0.31)	7403	1.86(1.06)	1617	0.95(0.67)	3156	0.93(1.10)	3281	0.67(1.19)	3957	0.57(0.91)	5338	0.46(0.23)	4053	0.95(1.14)	3212	1.32(2.74)	2281	0.14(0.15)	3523
GSM3750384_190315_snm3Cseq_hs_21yr_BA10_UMB5577_3_UMB5577_4_C7_AD004_indexed_contacts(Endo)	0.49(0.77)	5093	0.22(0.21)	9070	1.75(0.95)	1716	0.83(0.51)	3599	0.80(0.93)	3784	0.57(0.98)	4187	0.53(0.80)	5758	0.40(0.22)	2961	0.93(1.13)	3277	1.26(1.76)	2392	0.11(0.12)	4532
GSM3750385_190315_snm3Cseq_hs_21yr_BA10_UMB5577_3_UMB5577_4_C7_AD006_indexed_contacts(Pvalb)	1.01(1.05)	2762	0.36(0.30)	7462	1.99(1.10)	1509	1.04(0.71)	2886	0.94(1.00)	3225	0.63(0.91)	4217	0.57(0.76)	5290	0.47(0.22)	4327	0.95(1.14)	3203	1.23(1.77)	2441	0.16(0.18)	3172
GSM3750395_190315_snm3Cseq_hs_21yr_BA10_UMB5577_3_UMB5577_4_C8_AD012_indexed_contacts(MP)	0.68(0.92)	4022	0.28(0.25)	8786	1.61(0.88)	1860	0.81(0.53)	3699	0.87(0.95)	3499	0.64(1.00)	3975	0.52(0.75)	5812	0.44(0.23)	3833	0.93(1.12)	3277	1.26(1.75)	2387	0.12(0.15)	3825
GSM3750397_190315_snm3Cseq_hs_21yr_BA10_UMB5577_3_UMB5577_4_C9_AD002_indexed_contacts(MP)	0.86(1.02)	3250	0.31(0.27)	8384	1.71(0.97)	1756	0.89(0.59)	3358	0.90(0.97)	3380	0.64(0.98)	4016	0.56(0.78)	5429	0.46(0.23)	4235	0.92(1.13)	3294	1.28(2.03)	2351	0.13(0.16)	2946
GSM3750407_190315_snm3Cseq_hs_21yr_BA10_UMB5577_3_UMB5577_4_D10_AD010_indexed_contacts(Ndnf)	1.00(1.15)	2775	0.35(0.31)	7432	1.89(1.02)	1590	0.95(0.65)	3164	0.91(0.99)	3319	0.64(0.98)	4147	0.54(0.78)	5626	0.46(0.23)	4221	0.95(1.14)	3196	1.38(1.83)	2180	0.14(0.17)	3949
GSM3750417_190315_snm3Cseq_hs_21yr_BA10_UMB5577_3_UMB5577_4_D12_AD004_indexed_contacts(Vip)	1.07(1.15)	2613	0.35(0.32)	7489	1.90(1.07)	1579	0.96(0.68)	3110	0.94(1.00)	3228	0.62(0.93)	4217	0.55(0.78)	5465	0.47(0.23)	4274	0.94(1.14)	3214	1.23(1.75)	2451	0.15(0.19)	3281
GSM3750421_190315_snm3Cseq_hs_21yr_BA10_UMB5577_3_UMB5577_4_D12_AD010_indexed_contacts(MG)	0.72(0.91)	3799	0.28(0.24)	8965	1.69(0.92)	1778	0.87(0.56)	3432	0.89(0.96)	3418	0.63(0.98)	4073	0.53(0.81)	5735	0.45(0.23)	3991	0.93(1.13)	3264	1.24(1.75)	2435	0.13(0.14)	3612
GSM3750425_190315_snm3Cseq_hs_21yr_BA10_UMB5577_3_UMB5577_4_D1_AD004_indexed_contacts(L4)	1.37(1.17)	2064	0.47(0.37)	5936	2.10(1.13)	1430	1.16(0.77)	2591	1.01(1.02)	3004	0.65(0.88)	4139	0.63(0.81)	4841	0.49(0.23)	4694	0.97(1.16)	3124	1.23(1.81)	2442	0.26(0.35)	1432
GSM3750428_190315_snm3Cseq_hs_21yr_BA10_UMB5577_3_UMB5577_4_D1_AD012_indexed_contacts(ODC)	0.96(1.05)	2923	0.34(0.29)	7854	1.76(0.93)	1703	0.93(0.60)	3223	0.93(0.98)	3281	0.62(0.93)	4214	0.58(0.78)	5259	0.46(0.22)	4454	0.93(1.14)	3264	1.27(1.79)	2377	0.15(0.14)	2676
GSM3750432_190315_snm3Cseq_hs_21yr_BA10_UMB5577_3_UMB5577_4_D2_AD007_indexed_contacts(Vip)	1.36(1.28)	2069	0.43(0.37)	6395	2.04(1.11)	1468	1.07(0.75)	2792	0.96(1.01)	3167	0.65(0.96)	4100	0.59(0.78)	5107	0.48(0.24)	4554	0.96(1.15)	3166	1.24(1.78)	2439	0.18(0.25)	2172
GSM3750461_190315_snm3Cseq_hs_21yr_BA10_UMB5577_3_UMB5577_4_D7_AD006_indexed_contacts(Endo)	0.79(0.98)	3518	0.30(0.26)	8537	1.75(0.95)	1713	0.91(0.57)	3298	0.91(0.98)	3341	0.62(0.96)	4209	0.54(0.80)	5551	0.46(0.23)	4023	0.93(1.13)	3282	1.25(1.84)	2416	0.13(0.12)	3420
GSM3750464_190315_snm3Cseq_hs_21yr_BA10_UMB5577_3_UMB5577_4_D7_AD010_indexed_contacts(L5)	1.22(1.17)	2280	0.40(0.35)	6633	2.04(1.11)	1468	1.06(0.68)	2822	0.97(1.06)	3144	0.65(1.02)	4125	0.59(0.85)	5134	0.48(0.23)	4353	0.96(1.14)	3178	1.25(2.23)	2415	0.16(0.18)	2992
GSM3750471_190315_snm3Cseq_hs_21yr_BA10_UMB5577_3_UMB5577_4_D8_AD008_indexed_contacts(MP)	0.50(0.73)	5231	0.24(0.21)	9499	1.63(0.89)	1845	0.79(0.50)	3799	0.82(0.92)	3707	0.63(1.03)	4045	0.50(0.79)	6049	0.41(0.21)	3530	0.93(1.13)	3255	1.24(1.84)	2438	0.12(0.14)	4303
GSM3750490_190315_snm3Cseq_hs_21yr_BA10_UMB5577_3_UMB5577_4_E12_AD001_indexed_contacts(Astro)	1.19(1.39)	2350	0.34(0.32)	7533	1.94(1.06)	1545	0.95(0.65)	3145	0.91(0.99)	3323	0.63(0.99)	4183	0.54(0.76)	5562	0.45(0.23)	4214	0.93(1.14)	3255	1.24(1.83)	2439	0.12(0.14)	3689
GSM3750492_190315_snm3Cseq_hs_21yr_BA10_UMB5577_3_UMB5577_4_E12_AD006_indexed_contacts(MP)	0.86(1.11)	3201	0.30(0.27)	8335	1.74(0.98)	1720	0.86(0.58)	3483	0.88(0.96)	3432	0.63(0.96)	4061	0.54(0.78)	5631	0.46(0.23)	3911	0.92(1.13)	3296	1.26(1.78)	2388	0.13(0.15)	3538
GSM3750499_190315_snm3Cseq_hs_21yr_BA10_UMB5577_3_UMB5577_4_E1_AD004_indexed_contacts(Ndnf)	1.05(1.14)	2592	0.38(0.32)	6728	1.88(1.08)	1598	0.99(0.69)	3038	0.99(1.54)	3066	0.68(1.62)	3880	0.59(1.23)	5096	0.47(0.23)	4241	0.95(1.13)	3202	1.28(3.30)	2352	0.18(0.23)	2581
GSM3750508_190315_snm3Cseq_hs_21yr_BA10_UMB5577_3_UMB5577_4_E2_AD008_indexed_contacts(Vip)	1.09(1.16)	2568	0.35(0.31)	7610	1.92(1.04)	1562	0.96(0.66)	3115	0.93(0.99)	3251	0.63(0.93)	4167	0.57(0.78)	5351	0.47(0.23)	4224	0.95(1.14)	3207	1.24(1.78)	2439	0.14(0.16)	3539
GSM3750513_190315_snm3Cseq_hs_21yr_BA10_UMB5577_3_UMB5577_4_E3_AD006_indexed_contacts(Pvalb)	0.96(0.97)	2940	0.34(0.29)	7864	1.90(1.08)	1581	0.97(0.66)	3107	0.96(1.01)	3159	0.63(0.96)	4232	0.57(0.82)	5273	0.47(0.23)	4411	0.96(1.15)	3169	1.20(1.72)	2505	0.16(0.19)	3088
GSM3750516_190315_snm3Cseq_hs_21yr_BA10_UMB5577_3_UMB5577_4_E3_AD012_indexed_contacts(L4)	1.23(1.17)	2287	0.39(0.33)	6947	1.99(1.05)	1506	1.05(0.72)	2868	0.96(1.00)	3173	0.64(0.93)	4199	0.59(0.78)	5131	0.48(0.23)	4366	0.95(1.15)	3190	1.21(1.71)	2490	0.16(0.19)	2954
GSM3750533_190315_snm3Cseq_hs_21yr_BA10_UMB5577_3_UMB5577_4_E7_AD006_indexed_contacts(Vip)	1.22(1.28)	2298	0.38(0.34)	7060	1.96(1.07)	1533	1.04(0.71)	2890	0.93(0.98)	3256	0.64(0.97)	4132	0.58(0.81)	5231	0.48(0.24)	4289	0.96(1.14)	3168	1.22(1.77)	2470	0.15(0.17)	2868
GSM3750535_190315_snm3Cseq_hs_21yr_BA10_UMB5577_3_UMB5577_4_E7_AD008_indexed_contacts(MG)	0.67(0.90)	4094	0.27(0.24)	9039	1.74(0.91)	1727	0.86(0.55)	3489	0.86(0.95)	3536	0.62(0.98)	4240	0.51(0.75)	5886	0.44(0.22)	3801	0.93(1.12)	3280	1.22(1.79)	2470	0.12(0.11)	3923
GSM3750538_190315_snm3Cseq_hs_21yr_BA10_UMB5577_3_UMB5577_4_E8_AD001_indexed_contacts(Ndnf)	1.06(1.09)	2638	0.36(0.31)	7407	1.96(1.10)	1532	1.04(0.69)	2888	0.96(1.00)	3168	0.64(0.96)	4168	0.58(0.83)	5200	0.48(0.23)	4366	0.96(1.15)	3166	1.25(1.86)	2417	0.16(0.18)	2763
GSM3750541_190315_snm3Cseq_hs_21yr_BA10_UMB5577_3_UMB5577_4_E8_AD007_indexed_contacts(MG)	0.79(1.01)	3515	0.29(0.25)	8989	1.75(0.98)	1716	0.89(0.59)	3362	0.89(0.96)	3407	0.62(0.97)	4172	0.54(0.77)	5556	0.45(0.22)	4244	0.92(1.12)	3305	1.25(1.84)	2412	0.13(0.18)	3014
GSM3750551_190315_snm3Cseq_hs_21yr_BA10_UMB5577_3_UMB5577_4_F10_AD001_indexed_contacts(Ndnf)	1.00(1.04)	2798	0.36(0.31)	7419	1.89(1.05)	1585	0.96(0.69)	3135	0.97(1.01)	3127	0.64(0.95)	4155	0.56(0.78)	5407	0.47(0.24)	4460	0.96(1.14)	3178	1.23(1.90)	2455	0.17(0.20)	3208
GSM3750554_190315_snm3Cseq_hs_21yr_BA10_UMB5577_3_UMB5577_4_F10_AD007_indexed_contacts(Endo)	0.65(1.11)	4169	0.23(0.23)	9954	1.75(0.94)	1717	0.84(0.55)	3552	0.83(0.93)	3665	0.63(1.04)	3942	0.51(0.77)	5883	0.42(0.22)	3393	0.93(1.13)	3276	1.28(1.86)	2343	0.10(0.11)	3951
GSM3750558_190315_snm3Cseq_hs_21yr_BA10_UMB5577_3_UMB5577_4_F11_AD001_indexed_contacts(Sst)	0.59(0.72)	4107	0.27(0.25)	6790	1.67(0.86)	1801	0.82(0.48)	3669	0.75(0.97)	4053	0.64(1.05)	4307	0.50(0.80)	6022	0.42(0.23)	2638	0.93(1.13)	3253	1.52(1.97)	1970	0.13(0.15)	4597
GSM3750561_190315_snm3Cseq_hs_21yr_BA10_UMB5577_3_UMB5577_4_F11_AD007_indexed_contacts(L4)	0.72(0.87)	3604	0.28(0.26)	7622	1.70(0.88)	1761	0.85(0.51)	3537	0.78(0.97)	3912	0.63(1.01)	4328	0.50(0.80)	6065	0.39(0.21)	3364	0.94(1.15)	3230	1.50(1.96)	1992	0.13(0.14)	4794
GSM3750562_190315_snm3Cseq_hs_21yr_BA10_UMB5577_3_UMB5577_4_F11_AD012_indexed_contacts(Endo)	0.55(0.68)	4127	0.27(0.24)	6145	1.66(0.87)	1811	0.81(0.48)	3684	0.77(1.05)	3960	0.66(1.13)	4136	0.55(0.87)	5538	0.42(0.25)	2509	0.91(1.13)	3320	1.56(2.28)	1921	0.12(0.13)	4144
GSM3750568_190315_snm3Cseq_hs_21yr_BA10_UMB5577_3_UMB5577_4_F12_AD008_indexed_contacts(MG)	0.64(0.83)	4253	0.27(0.23)	9278	1.72(0.97)	1743	0.87(0.56)	3453	0.86(0.94)	3543	0.61(0.98)	4168	0.52(0.78)	5835	0.45(0.23)	3837	0.93(1.14)	3259	1.28(1.90)	2346	0.13(0.12)	3712
GSM3750571_190315_snm3Cseq_hs_21yr_BA10_UMB5577_3_UMB5577_4_F1_AD001_indexed_contacts(Endo)	0.82(0.92)	3379	0.32(0.28)	7962	1.75(0.90)	1716	0.90(0.60)	3322	0.90(0.96)	3392	0.61(0.96)	4238	0.54(0.76)	5604	0.47(0.23)	4113	0.94(1.14)	3246	1.25(1.90)	2406	0.12(0.12)	3750
GSM3750578_190315_snm3Cseq_hs_21yr_BA10_UMB5577_3_UMB5577_4_F1_AD012_indexed_contacts(Vip)	1.24(1.24)	2266	0.38(0.33)	7102	2.01(1.11)	1495	1.05(0.72)	2863	0.95(1.00)	3193	0.63(0.91)	4188	0.57(0.78)	5320	0.48(0.23)	4350	0.95(1.14)	3207	1.25(2.33)	2418	0.16(0.17)	2528
GSM3750580_190315_snm3Cseq_hs_21yr_BA10_UMB5577_3_UMB5577_4_F2_AD008_indexed_contacts(Vip)	1.13(1.24)	2466	0.36(0.33)	7200	1.87(1.05)	1608	0.94(0.68)	3186	0.92(0.99)	3286	0.64(0.97)	4077	0.55(0.78)	5508	0.47(0.24)	4206	0.94(1.13)	3219	1.23(1.77)	2460	0.15(0.51)	3531
GSM3750581_190315_snm3Cseq_hs_21yr_BA10_UMB5577_3_UMB5577_4_F2_AD010_indexed_contacts(Endo)	0.66(0.89)	3779	0.28(0.25)	7591	1.64(0.90)	1825	0.83(0.56)	3618	0.86(1.18)	3543	0.69(1.41)	3782	0.57(1.04)	5302	0.43(0.23)	3442	0.94(1.14)	3221	1.39(2.66)	2168	0.12(0.13)	3596
GSM3750586_190315_snm3Cseq_hs_21yr_BA10_UMB5577_3_UMB5577_4_F3_AD010_indexed_contacts(MG)	0.77(0.87)	3621	0.31(0.25)	8638	1.70(0.93)	1766	0.91(0.58)	3308	0.90(0.95)	3385	0.62(0.94)	4177	0.56(0.78)	5422	0.46(0.22)	4169	0.93(1.12)	3278	1.25(1.82)	2400	0.15(0.17)	2732
GSM3750587_190315_snm3Cseq_hs_21yr_BA10_UMB5577_3_UMB5577_4_F3_AD012_indexed_contacts(L4)	1.28(1.13)	2210	0.43(0.35)	6379	2.13(1.13)	1407	1.14(0.76)	2627	0.97(1.01)	3140	0.64(0.95)	4192	0.60(0.78)	5049	0.49(0.23)	4624	0.96(1.16)	3158	1.23(1.73)	2450	0.20(0.26)	2002
GSM3750588_190315_snm3Cseq_hs_21yr_BA10_UMB5577_3_UMB5577_4_F4_AD001_indexed_contacts(Ndnf)	0.97(1.13)	2518	0.36(0.33)	6138	1.82(1.05)	1648	0.93(0.65)	3237	0.99(2.47)	3065	0.76(2.49)	3521	0.63(2.06)	4799	0.46(0.24)	3535	0.95(1.13)	3206	1.43(4.02)	2102	0.15(0.19)	3157
GSM3750594_190315_snm3Cseq_hs_21yr_BA10_UMB5577_3_UMB5577_4_F5_AD004_indexed_contacts(L23)	1.38(1.18)	2052	0.46(0.37)	5991	2.08(1.16)	1445	1.14(0.79)	2623	0.98(1.01)	3090	0.66(0.91)	4085	0.63(0.81)	4840	0.49(0.24)	4638	0.97(1.15)	3145	1.22(1.72)	2467	0.27(0.38)	1605
GSM3750610_190315_snm3Cseq_hs_21yr_BA10_UMB5577_3_UMB5577_4_F7_AD010_indexed_contacts(Pvalb)	1.12(1.16)	2507	0.38(0.32)	7111	1.98(1.09)	1513	1.06(0.75)	2819	0.95(1.01)	3184	0.65(0.97)	4061	0.57(0.78)	5265	0.47(0.23)	4559	0.96(1.15)	3159	1.23(1.76)	2458	0.18(0.21)	2751
GSM3750633_190315_snm3Cseq_hs_21yr_BA10_UMB5577_3_UMB5577_4_G11_AD007_indexed_contacts(Pvalb)	0.63(0.82)	3585	0.27(0.26)	6531	1.75(0.94)	1715	0.87(0.53)	3456	0.84(1.86)	3616	0.72(1.71)	3740	0.57(1.22)	5268	0.41(0.23)	2746	0.93(1.13)	3253	1.53(3.01)	1960	0.13(0.14)	4308
GSM3750641_190315_snm3Cseq_hs_21yr_BA10_UMB5577_3_UMB5577_4_G1_AD002_indexed_contacts(Vip)	0.92(1.09)	2970	0.32(0.29)	7725	1.78(1.01)	1689	0.89(0.62)	3361	0.90(0.97)	3381	0.63(0.96)	4211	0.53(0.78)	5691	0.44(0.23)	4109	0.95(1.15)	3202	1.35(2.54)	2228	0.14(0.13)	4096
GSM3750642_190315_snm3Cseq_hs_21yr_BA10_UMB5577_3_UMB5577_4_G1_AD004_indexed_contacts(L4)	1.08(1.07)	2583	0.36(0.31)	7342	1.94(1.04)	1548	0.99(0.67)	3029	0.94(0.99)	3222	0.62(0.94)	4253	0.56(0.76)	5361	0.48(0.23)	4293	0.96(1.14)	3172	1.21(1.70)	2488	0.15(0.15)	3362
GSM3750674_190315_snm3Cseq_hs_21yr_BA10_UMB5577_3_UMB5577_4_G7_AD008_indexed_contacts(Endo)	0.63(0.92)	3487	0.28(0.26)	6165	1.65(0.94)	1818	0.78(0.54)	3828	0.90(2.41)	3367	0.78(2.38)	3349	0.64(1.78)	4696	0.42(0.24)	2924	0.92(1.13)	3295	1.54(3.93)	1940	0.12(0.14)	3333
GSM3750680_190315_snm3Cseq_hs_21yr_BA10_UMB5577_3_UMB5577_4_G8_AD012_indexed_contacts(Vip)	1.32(1.30)	2146	0.45(0.37)	6153	2.04(1.15)	1474	1.09(0.77)	2748	0.97(1.01)	3141	0.66(0.94)	4050	0.60(0.80)	5009	0.49(0.23)	4530	0.96(1.14)	3165	1.23(1.76)	2451	0.19(0.24)	1906
GSM3750681_190315_snm3Cseq_hs_21yr_BA10_UMB5577_3_UMB5577_4_G9_AD001_indexed_contacts(Endo)	0.81(0.97)	3408	0.31(0.27)	8363	1.75(0.94)	1717	0.88(0.58)	3415	0.89(0.98)	3399	0.61(0.97)	4286	0.54(0.75)	5635	0.46(0.23)	4136	0.93(1.13)	3269	1.26(1.84)	2388	0.12(0.10)	3583
GSM3750685_190315_snm3Cseq_hs_21yr_BA10_UMB5577_3_UMB5577_4_H10_AD001_indexed_contacts(Sst)	1.20(1.36)	2215	0.37(0.35)	6555	1.79(0.99)	1675	0.93(0.63)	3229	0.97(1.92)	3136	0.71(1.90)	3736	0.61(1.56)	4991	0.47(0.24)	3953	0.95(1.13)	3208	1.36(3.89)	2213	0.14(0.15)	2672
GSM3750688_190315_snm3Cseq_hs_21yr_BA10_UMB5577_3_UMB5577_4_H10_AD008_indexed_contacts(ODC)	1.01(1.06)	2783	0.37(0.29)	7426	1.86(1.04)	1612	0.99(0.65)	3045	0.92(0.96)	3304	0.63(0.94)	4199	0.57(0.78)	5269	0.48(0.23)	4392	0.94(1.15)	3242	1.26(1.92)	2389	0.15(0.18)	2416
GSM3750689_190315_snm3Cseq_hs_21yr_BA10_UMB5577_3_UMB5577_4_H10_AD010_indexed_contacts(OPC)	1.17(1.28)	2396	0.37(0.32)	7316	1.87(1.10)	1600	0.99(0.67)	3016	0.93(0.98)	3257	0.64(0.95)	4116	0.58(0.79)	5225	0.47(0.23)	4440	0.95(1.14)	3203	1.25(2.07)	2413	0.15(0.18)	2516
GSM3750703_190315_snm3Cseq_hs_21yr_BA10_UMB5577_3_UMB5577_4_H12_AD010_indexed_contacts(OPC)	1.26(1.39)	2224	0.36(0.33)	7271	1.99(1.07)	1511	1.03(0.65)	2912	0.92(0.98)	3310	0.62(0.91)	4187	0.56(0.77)	5366	0.47(0.23)	4319	0.94(1.14)	3216	1.26(1.88)	2397	0.14(0.16)	3144
GSM3750705_190315_snm3Cseq_hs_21yr_BA10_UMB5577_3_UMB5577_4_H1_AD001_indexed_contacts(L4)	0.73(0.89)	3636	0.28(0.25)	7913	1.72(0.89)	1746	0.86(0.52)	3502	0.80(0.92)	3776	0.58(0.96)	4422	0.52(0.75)	5860	0.39(0.20)	3661	0.93(1.13)	3268	1.56(2.42)	1916	0.13(0.12)	4826
GSM3750706_190315_snm3Cseq_hs_21yr_BA10_UMB5577_3_UMB5577_4_H1_AD002_indexed_contacts(MP)	0.42(0.62)	5178	0.23(0.21)	6877	1.64(0.87)	1832	0.80(0.47)	3744	0.76(0.92)	4010	0.57(1.03)	4313	0.56(0.87)	5393	0.41(0.24)	2688	0.91(1.13)	3338	1.52(2.60)	1972	0.11(0.11)	4223
GSM3750707_190315_snm3Cseq_hs_21yr_BA10_UMB5577_3_UMB5577_4_H1_AD006_indexed_contacts(Vip)	0.83(1.02)	3272	0.30(0.27)	7934	1.78(0.94)	1683	0.88(0.56)	3393	0.86(0.95)	3520	0.58(0.94)	4313	0.51(0.79)	5962	0.42(0.22)	3948	0.94(1.13)	3239	1.28(2.10)	2342	0.13(0.14)	4454
GSM3750708_190315_snm3Cseq_hs_21yr_BA10_UMB5577_3_UMB5577_4_H1_AD007_indexed_contacts(L4)	0.78(0.93)	3494	0.29(0.26)	8191	1.69(0.89)	1773	0.82(0.54)	3655	0.87(0.96)	3509	0.59(0.93)	4353	0.51(0.76)	5986	0.42(0.22)	3900	0.94(1.14)	3235	1.31(2.20)	2296	0.13(0.13)	4656
GSM3750710_190315_snm3Cseq_hs_21yr_BA10_UMB5577_3_UMB5577_4_H1_AD010_indexed_contacts(MP)	0.51(0.75)	4905	0.25(0.22)	7907	1.71(0.88)	1752	0.84(0.48)	3568	0.77(0.90)	3944	0.56(0.95)	4410	0.50(0.76)	6010	0.39(0.23)	3238	0.93(1.14)	3254	1.35(2.14)	2229	0.11(0.12)	4492
GSM3750713_190315_snm3Cseq_hs_21yr_BA10_UMB5577_3_UMB5577_4_H3_AD002_indexed_contacts(Vip)	1.05(1.13)	2649	0.35(0.31)	7439	2.03(1.13)	1475	1.03(0.70)	2915	0.93(1.00)	3255	0.64(0.97)	4103	0.55(0.80)	5478	0.47(0.24)	4264	0.95(1.14)	3194	1.26(1.91)	2383	0.14(0.16)	3672
GSM3750717_190315_snm3Cseq_hs_21yr_BA10_UMB5577_3_UMB5577_4_H3_AD010_indexed_contacts(ODC)	0.70(0.86)	3899	0.28(0.24)	8769	1.67(0.89)	1797	0.84(0.53)	3564	0.87(0.95)	3501	0.60(0.98)	4278	0.51(0.74)	5981	0.44(0.21)	3807	0.93(1.13)	3262	1.24(1.84)	2439	0.12(0.14)	4429
GSM3750721_190315_snm3Cseq_hs_21yr_BA10_UMB5577_3_UMB5577_4_H4_AD004_indexed_contacts(L4)	0.90(0.99)	3055	0.32(0.29)	7887	1.83(0.97)	1641	0.95(0.62)	3164	0.90(0.97)	3373	0.60(0.91)	4357	0.53(0.76)	5690	0.45(0.23)	4091	0.95(1.14)	3188	1.27(1.86)	2365	0.14(0.17)	4141
GSM3750724_190315_snm3Cseq_hs_21yr_BA10_UMB5577_3_UMB5577_4_H4_AD012_indexed_contacts(Ndnf)	0.91(1.08)	3013	0.31(0.28)	7906	1.83(0.97)	1641	0.90(0.60)	3344	0.89(0.97)	3425	0.60(0.94)	4307	0.52(0.78)	5822	0.44(0.22)	4094	0.95(1.15)	3189	1.32(1.90)	2281	0.13(0.17)	4210
GSM3750729_190315_snm3Cseq_hs_21yr_BA10_UMB5577_3_UMB5577_4_H5_AD012_indexed_contacts(L23)	1.19(1.05)	2381	0.42(0.34)	6562	2.06(1.10)	1454	1.10(0.74)	2731	0.97(1.00)	3125	0.64(0.95)	4206	0.58(0.80)	5177	0.49(0.23)	4498	0.97(1.16)	3136	1.23(1.70)	2459	0.19(0.23)	2312
GSM3750741_190315_snm3Cseq_hs_21yr_BA10_UMB5577_3_UMB5577_4_H8_AD004_indexed_contacts(MG)	0.70(0.90)	3966	0.28(0.23)	9156	1.62(0.89)	1851	0.81(0.55)	3721	0.89(0.95)	3430	0.62(0.95)	4213	0.53(0.78)	5666	0.46(0.23)	4055	0.92(1.12)	3289	1.25(1.79)	2403	0.13(0.13)	3358
GSM3750755_190315_snm3Cseq_hs_21yr_BA10_UMB5577_5_UMB5577_6_A10_AD012_indexed_contacts(Astro)	1.33(1.39)	2131	0.38(0.33)	7076	1.91(1.08)	1572	0.98(0.68)	3051	0.94(0.97)	3247	0.64(0.92)	4053	0.59(0.79)	5166	0.48(0.23)	4474	0.93(1.14)	3253	1.28(1.89)	2348	0.15(0.49)	2321
GSM3750759_190315_snm3Cseq_hs_21yr_BA10_UMB5577_5_UMB5577_6_A11_AD006_indexed_contacts(Pvalb)	0.91(0.96)	3052	0.33(0.30)	7779	1.88(1.00)	1597	0.96(0.68)	3115	0.94(1.00)	3243	0.62(0.96)	4199	0.55(0.79)	5472	0.46(0.23)	4180	0.95(1.15)	3180	1.21(1.75)	2489	0.15(0.16)	3845
GSM3750782_190315_snm3Cseq_hs_21yr_BA10_UMB5577_5_UMB5577_6_A2_AD008_indexed_contacts(Sst)	1.26(1.30)	2242	0.39(0.34)	7032	1.92(1.05)	1564	1.04(0.70)	2875	0.94(1.00)	3228	0.63(0.88)	4199	0.59(0.78)	5122	0.48(0.23)	4440	0.95(1.15)	3188	1.27(1.86)	2380	0.16(0.21)	2423
GSM3750792_190315_snm3Cseq_hs_21yr_BA10_UMB5577_5_UMB5577_6_A4_AD004_indexed_contacts(L4)	0.85(0.96)	3259	0.31(0.27)	8145	1.82(0.98)	1650	0.91(0.59)	3289	0.92(0.99)	3308	0.62(0.97)	4325	0.54(0.77)	5607	0.45(0.23)	4010	0.95(1.15)	3198	1.38(1.92)	2182	0.13(0.14)	4595
GSM3750800_190315_snm3Cseq_hs_21yr_BA10_UMB5577_5_UMB5577_6_A5_AD008_indexed_contacts(Endo)	0.99(1.04)	2838	0.36(0.30)	7555	1.92(1.03)	1564	1.00(0.65)	3003	0.94(0.99)	3235	0.63(0.92)	4083	0.58(0.79)	5219	0.47(0.22)	4443	0.94(1.13)	3236	1.31(2.20)	2288	0.15(0.17)	2546
GSM3750819_190315_snm3Cseq_hs_21yr_BA10_UMB5577_5_UMB5577_6_A9_AD002_indexed_contacts(Ndnf)	1.33(1.25)	2130	0.45(0.36)	6175	2.12(1.14)	1418	1.13(0.74)	2651	0.96(1.00)	3149	0.66(0.95)	4028	0.62(0.80)	4906	0.49(0.24)	4655	0.96(1.15)	3175	1.26(2.16)	2398	0.22(0.30)	1697
GSM3750821_190315_snm3Cseq_hs_21yr_BA10_UMB5577_5_UMB5577_6_A9_AD007_indexed_contacts(L4)	1.46(1.23)	1944	0.50(0.40)	5594	2.16(1.18)	1388	1.18(0.79)	2549	0.98(1.00)	3097	0.67(0.94)	4046	0.62(0.80)	4910	0.50(0.24)	4640	0.97(1.16)	3141	1.22(1.81)	2461	0.27(0.36)	1415
GSM3750822_190315_snm3Cseq_hs_21yr_BA10_UMB5577_5_UMB5577_6_A9_AD008_indexed_contacts(Endo)	0.92(0.93)	3047	0.36(0.29)	7531	1.73(0.94)	1736	0.92(0.63)	3258	0.94(0.98)	3244	0.63(0.97)	4197	0.56(0.77)	5400	0.48(0.23)	4383	0.93(1.12)	3248	1.24(1.84)	2436	0.15(0.16)	2611
GSM3750823_190315_snm3Cseq_hs_21yr_BA10_UMB5577_5_UMB5577_6_A9_AD010_indexed_contacts(Endo)	1.31(1.05)	2169	0.45(0.32)	6170	1.86(1.00)	1610	0.96(0.66)	3131	0.92(0.97)	3285	0.62(0.89)	4183	0.64(0.80)	4726	0.48(0.24)	4740	0.93(1.13)	3252	1.28(1.93)	2346	0.24(0.34)	1310
GSM3750828_190315_snm3Cseq_hs_21yr_BA10_UMB5577_5_UMB5577_6_B10_AD007_indexed_contacts(L6)	1.32(1.25)	2142	0.42(0.36)	6497	2.03(1.07)	1478	1.10(0.73)	2738	0.96(0.98)	3179	0.66(0.92)	4032	0.60(0.81)	5013	0.48(0.24)	4619	0.96(1.14)	3159	1.28(2.18)	2361	0.19(0.26)	1862
GSM3750834_190315_snm3Cseq_hs_21yr_BA10_UMB5577_5_UMB5577_6_B11_AD006_indexed_contacts(L23)	1.08(1.20)	2586	0.34(0.31)	7484	1.83(0.96)	1636	0.92(0.60)	3269	0.91(1.00)	3323	0.63(0.98)	4292	0.53(0.76)	5671	0.44(0.23)	4072	0.95(1.14)	3196	1.47(1.93)	2034	0.13(0.13)	4138
GSM3750849_190315_snm3Cseq_hs_21yr_BA10_UMB5577_5_UMB5577_6_B1_AD010_indexed_contacts(MP)	1.07(1.30)	2633	0.34(0.29)	7958	1.75(0.95)	1719	0.90(0.59)	3329	0.90(0.94)	3380	0.62(0.93)	4107	0.57(0.77)	5340	0.47(0.22)	4317	0.93(1.13)	3254	1.32(1.96)	2282	0.13(0.15)	2463
GSM3750859_190315_snm3Cseq_hs_21yr_BA10_UMB5577_5_UMB5577_6_B3_AD002_indexed_contacts(Pvalb)	1.19(1.13)	2318	0.40(0.34)	6702	1.95(1.10)	1535	1.07(0.76)	2793	0.99(1.10)	3052	0.67(1.10)	4012	0.61(0.97)	4939	0.48(0.23)	4513	0.95(1.13)	3204	1.24(2.97)	2427	0.22(0.27)	1762
GSM3750867_190315_snm3Cseq_hs_21yr_BA10_UMB5577_5_UMB5577_6_B4_AD007_indexed_contacts(Endo)	0.84(1.10)	3260	0.30(0.27)	8156	1.78(0.97)	1689	0.90(0.56)	3323	0.86(0.95)	3527	0.63(0.99)	4183	0.53(0.81)	5748	0.44(0.23)	4088	0.93(1.13)	3260	1.27(1.79)	2379	0.11(0.13)	3735
GSM3750870_190315_snm3Cseq_hs_21yr_BA10_UMB5577_5_UMB5577_6_B5_AD004_indexed_contacts(L6)	1.14(1.06)	2487	0.41(0.33)	6743	2.01(1.11)	1493	1.10(0.75)	2731	0.97(0.99)	3130	0.64(0.92)	4117	0.61(0.78)	4985	0.47(0.22)	4683	0.95(1.15)	3180	1.24(1.81)	2433	0.24(0.30)	1878
GSM3750886_190315_snm3Cseq_hs_21yr_BA10_UMB5577_5_UMB5577_6_B7_AD010_indexed_contacts(Pvalb)	0.95(1.02)	2593	0.37(0.34)	6007	1.83(1.06)	1639	0.94(0.67)	3186	1.08(3.35)	2811	0.80(3.88)	3408	0.66(1.08)	4596	0.47(0.24)	3686	0.95(1.14)	3191	1.36(4.06)	2208	0.18(0.24)	2580
GSM3750894_190315_snm3Cseq_hs_21yr_BA10_UMB5577_5_UMB5577_6_B9_AD002_indexed_contacts(L6)	1.31(1.25)	2161	0.42(0.35)	6619	2.05(1.11)	1466	1.10(0.75)	2728	0.98(0.98)	3113	0.65(0.97)	4068	0.61(0.79)	4998	0.48(0.23)	4592	0.96(1.14)	3171	1.23(1.79)	2447	0.20(0.27)	1870
GSM3750898_190315_snm3Cseq_hs_21yr_BA10_UMB5577_5_UMB5577_6_C10_AD001_indexed_contacts(Pvalb)	1.08(1.12)	2612	0.37(0.31)	7374	1.92(1.08)	1559	1.04(0.69)	2878	0.95(0.97)	3203	0.64(0.94)	4195	0.59(0.79)	5113	0.47(0.23)	4492	0.96(1.14)	3165	1.27(2.09)	2380	0.18(0.21)	2168
GSM3750902_190315_snm3Cseq_hs_21yr_BA10_UMB5577_5_UMB5577_6_C10_AD012_indexed_contacts(L23)	1.20(0.97)	2351	0.47(0.35)	5999	2.14(1.17)	1400	1.18(0.80)	2532	0.98(1.01)	3084	0.67(0.91)	4078	0.62(0.80)	4905	0.49(0.23)	4745	0.97(1.16)	3124	1.23(1.78)	2454	0.38(0.44)	1496
GSM3750919_190315_snm3Cseq_hs_21yr_BA10_UMB5577_5_UMB5577_6_C1_AD007_indexed_contacts(OPC)	1.45(1.35)	1957	0.45(0.36)	6213	2.15(1.17)	1393	1.15(0.74)	2610	0.97(0.99)	3121	0.65(0.91)	4070	0.61(0.80)	4941	0.50(0.24)	4550	0.94(1.13)	3238	1.27(1.92)	2364	0.20(0.27)	1317
GSM3750921_190315_snm3Cseq_hs_21yr_BA10_UMB5577_5_UMB5577_6_C1_AD010_indexed_contacts(Astro)	1.16(1.26)	2430	0.36(0.31)	7573	1.94(1.07)	1550	1.00(0.66)	2986	0.94(0.98)	3222	0.63(0.96)	4118	0.59(0.79)	5106	0.47(0.23)	4314	0.94(1.13)	3238	1.28(1.83)	2355	0.14(0.17)	2140
GSM3750931_190315_snm3Cseq_hs_21yr_BA10_UMB5577_5_UMB5577_6_C3_AD002_indexed_contacts(L6)	1.05(1.04)	2637	0.38(0.32)	6971	1.98(1.10)	1518	1.07(0.74)	2791	0.96(1.02)	3148	0.67(1.06)	4007	0.58(0.84)	5175	0.48(0.23)	4449	0.96(1.15)	3168	1.24(2.35)	2420	0.20(0.26)	2321
GSM3750933_190315_snm3Cseq_hs_21yr_BA10_UMB5577_5_UMB5577_6_C3_AD006_indexed_contacts(L5)	1.20(1.23)	2283	0.39(0.34)	6624	1.96(1.09)	1533	1.02(0.72)	2934	0.97(1.27)	3131	0.67(1.30)	3957	0.61(0.99)	4988	0.47(0.23)	4223	0.94(1.14)	3233	1.25(2.76)	2411	0.17(0.21)	2500
GSM3750940_190315_snm3Cseq_hs_21yr_BA10_UMB5577_5_UMB5577_6_C4_AD006_indexed_contacts(OPC)	1.44(1.44)	1974	0.43(0.37)	6362	1.95(1.08)	1540	1.03(0.71)	2906	0.97(0.99)	3138	0.65(0.97)	4041	0.61(0.79)	4978	0.49(0.24)	4576	0.94(1.14)	3220	1.27(1.84)	2366	0.18(0.28)	1819
GSM3750945_190315_snm3Cseq_hs_21yr_BA10_UMB5577_5_UMB5577_6_C5_AD006_indexed_contacts(Endo)	1.07(1.26)	2636	0.37(0.31)	7344	1.74(0.99)	1728	0.89(0.60)	3355	0.90(0.94)	3371	0.65(0.99)	3958	0.57(0.77)	5274	0.47(0.23)	4409	0.93(1.14)	3248	1.30(1.96)	2312	0.13(0.17)	2143
GSM3750946_190315_snm3Cseq_hs_21yr_BA10_UMB5577_5_UMB5577_6_C5_AD007_indexed_contacts(ODC)	0.98(1.10)	2875	0.36(0.29)	7701	1.80(1.02)	1671	0.94(0.63)	3191	0.93(0.98)	3279	0.63(0.93)	4177	0.58(0.78)	5245	0.48(0.23)	4454	0.92(1.12)	3283	1.30(2.26)	2313	0.17(0.22)	1980
GSM3750951_190315_snm3Cseq_hs_21yr_BA10_UMB5577_5_UMB5577_6_C6_AD008_indexed_contacts(L6)	1.16(1.08)	2411	0.41(0.34)	6748	1.97(1.05)	1519	1.07(0.74)	2810	0.97(1.00)	3129	0.64(0.92)	4135	0.60(0.83)	5048	0.48(0.22)	4536	0.96(1.14)	3152	1.22(1.81)	2461	0.20(0.25)	2266
GSM3750954_190315_snm3Cseq_hs_21yr_BA10_UMB5577_5_UMB5577_6_C7_AD004_indexed_contacts(L4)	1.20(1.10)	2362	0.42(0.34)	6539	2.06(1.12)	1453	1.12(0.76)	2682	1.00(1.02)	3049	0.65(0.96)	4125	0.60(0.81)	5076	0.48(0.23)	4579	0.97(1.15)	3139	1.21(1.76)	2484	0.21(0.26)	1946
GSM3750957_190315_snm3Cseq_hs_21yr_BA10_UMB5577_5_UMB5577_6_C7_AD012_indexed_contacts(Vip)	1.20(1.28)	2335	0.38(0.34)	6924	2.00(1.09)	1497	1.03(0.72)	2920	0.93(1.00)	3251	0.65(0.97)	4060	0.57(0.78)	5265	0.48(0.23)	4342	0.95(1.14)	3191	1.22(1.72)	2470	0.15(0.18)	3027
GSM3750967_190315_snm3Cseq_hs_21yr_BA10_UMB5577_5_UMB5577_6_C9_AD008_indexed_contacts(L5)	1.33(1.20)	2128	0.42(0.35)	6475	2.09(1.10)	1434	1.11(0.75)	2709	0.98(1.02)	3109	0.64(0.92)	4167	0.60(0.79)	5001	0.49(0.24)	4506	0.95(1.14)	3200	1.24(1.83)	2435	0.20(0.26)	2004
GSM3750968_190315_snm3Cseq_hs_21yr_BA10_UMB5577_5_UMB5577_6_C9_AD010_indexed_contacts(L23)	1.46(1.27)	1947	0.45(0.37)	6105	2.14(1.18)	1402	1.15(0.78)	2613	0.99(1.02)	3075	0.66(0.97)	4069	0.61(0.81)	4949	0.48(0.23)	4738	0.96(1.16)	3168	1.23(1.72)	2456	0.23(0.34)	1738
GSM3750982_190315_snm3Cseq_hs_21yr_BA10_UMB5577_5_UMB5577_6_D12_AD007_indexed_contacts(Endo)	1.04(0.96)	2724	0.39(0.30)	7044	1.91(1.04)	1568	1.01(0.67)	2978	0.96(1.00)	3166	0.63(0.93)	4200	0.59(0.79)	5136	0.48(0.23)	4493	0.94(1.13)	3241	1.23(1.76)	2451	0.18(0.23)	2160
GSM3750985_190315_snm3Cseq_hs_21yr_BA10_UMB5577_5_UMB5577_6_D12_AD012_indexed_contacts(ODC)	0.88(0.95)	3171	0.33(0.27)	8108	1.77(0.96)	1699	0.94(0.61)	3192	0.91(0.97)	3326	0.62(0.98)	4197	0.57(0.79)	5353	0.46(0.21)	4380	0.94(1.14)	3243	1.25(1.78)	2418	0.14(0.17)	2881
GSM3750989_190315_snm3Cseq_hs_21yr_BA10_UMB5577_5_UMB5577_6_D1_AD006_indexed_contacts(MP)	0.36(0.52)	5618	0.21(0.20)	6564	1.77(0.94)	1695	0.87(0.47)	3458	0.75(0.94)	4073	0.62(1.06)	4249	0.62(0.94)	4861	0.43(0.24)	2491	0.92(1.13)	3316	1.57(1.97)	1909	0.11(0.10)	4361
GSM3750991_190315_snm3Cseq_hs_21yr_BA10_UMB5577_5_UMB5577_6_D1_AD008_indexed_contacts(Pvalb)	0.63(0.80)	4036	0.27(0.24)	7479	1.66(0.89)	1802	0.84(0.50)	3584	0.76(0.95)	4010	0.62(0.99)	4360	0.50(0.79)	6061	0.40(0.21)	3212	0.93(1.13)	3262	1.55(1.97)	1933	0.12(0.11)	4717
GSM3750996_190315_snm3Cseq_hs_21yr_BA10_UMB5577_5_UMB5577_6_D2_AD004_indexed_contacts(Astro)	1.39(1.65)	2024	0.37(0.35)	7258	1.92(1.08)	1564	0.97(0.64)	3081	0.90(0.97)	3377	0.63(0.93)	4063	0.57(0.81)	5338	0.47(0.24)	4322	0.93(1.14)	3248	1.27(1.82)	2363	0.12(0.13)	2844
GSM3751006_190315_snm3Cseq_hs_21yr_BA10_UMB5577_5_UMB5577_6_D3_AD012_indexed_contacts(L23)	1.34(1.13)	2116	0.47(0.37)	5865	2.14(1.17)	1405	1.14(0.81)	2625	0.98(1.01)	3097	0.66(0.93)	4100	0.62(0.79)	4909	0.50(0.23)	4706	0.96(1.15)	3162	1.20(1.68)	2513	0.33(0.45)	1418
GSM3751015_190315_snm3Cseq_hs_21yr_BA10_UMB5577_5_UMB5577_6_D5_AD002_indexed_contacts(ODC)	1.04(1.14)	2716	0.36(0.30)	7627	1.73(0.91)	1738	0.91(0.59)	3278	0.92(0.98)	3283	0.64(0.93)	4109	0.58(0.78)	5198	0.47(0.22)	4439	0.92(1.12)	3289	1.26(1.84)	2387	0.15(0.18)	2329
GSM3751025_190315_snm3Cseq_hs_21yr_BA10_UMB5577_5_UMB5577_6_D6_AD008_indexed_contacts(MP)	0.80(1.07)	3468	0.30(0.26)	8655	1.64(0.91)	1832	0.84(0.54)	3582	0.88(0.95)	3461	0.63(0.99)	4056	0.54(0.79)	5645	0.46(0.23)	4047	0.93(1.13)	3277	1.32(2.02)	2274	0.12(0.16)	3174
GSM3751035_190315_snm3Cseq_hs_21yr_BA10_UMB5577_5_UMB5577_6_D7_AD012_indexed_contacts(MP)	0.43(0.76)	5712	0.20(0.20)	9418	1.72(0.91)	1749	0.83(0.48)	3628	0.78(0.91)	3884	0.60(1.04)	4009	0.53(0.79)	5761	0.39(0.21)	2767	0.91(1.12)	3321	1.28(1.83)	2342	0.10(0.12)	4650
GSM3751042_190315_snm3Cseq_hs_21yr_BA10_UMB5577_5_UMB5577_6_D9_AD001_indexed_contacts(L5)	1.22(1.13)	2323	0.42(0.35)	6597	2.03(1.12)	1478	1.10(0.76)	2725	0.99(1.02)	3080	0.65(0.90)	4117	0.61(0.81)	4951	0.49(0.23)	4582	0.96(1.15)	3161	1.22(1.86)	2465	0.21(0.26)	2198
GSM3751043_190315_snm3Cseq_hs_21yr_BA10_UMB5577_5_UMB5577_6_D9_AD002_indexed_contacts(Pvalb)	1.07(1.15)	2611	0.37(0.32)	7236	1.85(1.02)	1619	0.97(0.66)	3083	0.95(1.03)	3206	0.65(1.02)	4061	0.58(0.82)	5232	0.47(0.23)	4302	0.95(1.13)	3212	1.26(2.44)	2391	0.16(0.21)	2229
GSM3751060_190315_snm3Cseq_hs_21yr_BA10_UMB5577_5_UMB5577_6_E11_AD008_indexed_contacts(Endo)	0.56(0.72)	4592	0.26(0.23)	8112	1.63(0.85)	1841	0.80(0.48)	3736	0.77(0.91)	3951	0.62(1.00)	4252	0.50(0.79)	6110	0.39(0.21)	3418	0.93(1.12)	3269	1.50(1.96)	1993	0.11(0.12)	4594
GSM3751072_190315_snm3Cseq_hs_21yr_BA10_UMB5577_5_UMB5577_6_E1_AD006_indexed_contacts(Ndnf)	1.17(1.12)	2418	0.41(0.34)	6720	2.00(1.14)	1503	1.08(0.73)	2778	0.97(0.99)	3123	0.65(0.97)	4036	0.60(0.80)	5020	0.48(0.23)	4541	0.96(1.15)	3172	1.25(1.82)	2403	0.19(0.24)	1866
GSM3751073_190315_snm3Cseq_hs_21yr_BA10_UMB5577_5_UMB5577_6_E1_AD007_indexed_contacts(OPC)	1.28(1.33)	2211	0.39(0.33)	6964	1.95(1.07)	1540	1.05(0.68)	2853	0.94(0.97)	3218	0.64(0.97)	4096	0.59(0.80)	5087	0.48(0.23)	4567	0.94(1.13)	3223	1.26(1.87)	2397	0.16(0.19)	2079
GSM3751079_190315_snm3Cseq_hs_21yr_BA10_UMB5577_5_UMB5577_6_E2_AD004_indexed_contacts(Sst)	1.16(1.11)	2440	0.41(0.34)	6621	1.97(1.13)	1525	1.05(0.75)	2837	0.99(1.02)	3069	0.66(0.94)	4024	0.60(0.80)	5017	0.48(0.23)	4565	0.96(1.15)	3175	1.23(1.83)	2444	0.20(0.26)	2071
GSM3751081_190315_snm3Cseq_hs_21yr_BA10_UMB5577_5_UMB5577_6_E2_AD008_indexed_contacts(OPC)	1.24(1.38)	2268	0.37(0.33)	7237	1.97(1.12)	1523	1.01(0.67)	2957	0.91(0.98)	3320	0.63(0.92)	4130	0.57(0.79)	5314	0.48(0.24)	4283	0.93(1.12)	3271	1.27(1.84)	2376	0.14(0.18)	3050
GSM3751093_190315_snm3Cseq_hs_21yr_BA10_UMB5577_5_UMB5577_6_E4_AD006_indexed_contacts(MP)	0.56(0.80)	4736	0.26(0.23)	9354	1.55(0.86)	1936	0.78(0.52)	3824	0.85(0.94)	3586	0.64(1.04)	3900	0.53(0.80)	5671	0.43(0.22)	3682	0.93(1.12)	3270	1.32(2.99)	2278	0.12(0.11)	3485
GSM3751107_190315_snm3Cseq_hs_21yr_BA10_UMB5577_5_UMB5577_6_E6_AD007_indexed_contacts(L6)	1.35(1.26)	2093	0.43(0.36)	6431	2.05(1.13)	1460	1.10(0.76)	2723	0.97(1.00)	3141	0.65(0.93)	4114	0.61(0.80)	4953	0.48(0.23)	4627	0.96(1.14)	3155	1.25(1.86)	2404	0.20(0.25)	1830
GSM3751112_190315_snm3Cseq_hs_21yr_BA10_UMB5577_5_UMB5577_6_E7_AD006_indexed_contacts(Astro)	1.34(1.35)	2120	0.39(0.34)	6941	2.01(1.10)	1491	1.08(0.69)	2786	0.95(0.99)	3194	0.64(0.94)	4097	0.59(0.81)	5101	0.48(0.24)	4495	0.94(1.14)	3245	1.23(1.80)	2451	0.16(0.22)	2232
GSM3751114_190315_snm3Cseq_hs_21yr_BA10_UMB5577_5_UMB5577_6_E7_AD008_indexed_contacts(L4)	1.24(1.12)	2275	0.41(0.34)	6667	2.04(1.09)	1472	1.08(0.72)	2764	0.97(1.01)	3120	0.64(0.96)	4212	0.59(0.79)	5165	0.48(0.23)	4547	0.96(1.15)	3178	1.24(1.80)	2429	0.18(0.22)	2298
GSM3751121_190315_snm3Cseq_hs_21yr_BA10_UMB5577_5_UMB5577_6_E8_AD010_indexed_contacts(OPC)	1.16(1.38)	2406	0.37(0.32)	7235	1.87(1.07)	1602	0.99(0.66)	3041	0.90(0.96)	3368	0.65(1.00)	3993	0.57(0.77)	5307	0.47(0.23)	4382	0.95(1.15)	3212	1.29(2.46)	2335	0.14(0.18)	2526
GSM3751127_190315_snm3Cseq_hs_21yr_BA10_UMB5577_5_UMB5577_6_E9_AD007_indexed_contacts(L4)	1.44(1.16)	1973	0.51(0.37)	5532	2.25(1.27)	1336	1.25(0.84)	2400	0.97(1.02)	3115	0.67(0.91)	4019	0.65(0.82)	4693	0.50(0.24)	4696	0.96(1.14)	3179	1.35(3.38)	2228	0.53(0.72)	1159
GSM3751145_190315_snm3Cseq_hs_21yr_BA10_UMB5577_5_UMB5577_6_F12_AD006_indexed_contacts(Astro)	1.24(1.37)	2264	0.36(0.33)	7340	1.94(1.10)	1548	0.98(0.66)	3069	0.92(0.99)	3309	0.63(0.98)	4141	0.56(0.77)	5382	0.48(0.24)	4217	0.94(1.14)	3223	1.25(1.80)	2402	0.13(0.13)	3189
GSM3751150_190315_snm3Cseq_hs_21yr_BA10_UMB5577_5_UMB5577_6_F1_AD004_indexed_contacts(L5)	1.27(1.28)	2006	0.42(0.37)	5587	2.03(1.08)	1479	1.07(0.73)	2799	1.04(2.12)	2927	0.78(2.21)	3452	0.69(1.75)	4404	0.49(0.24)	3835	0.95(1.15)	3181	1.35(3.35)	2222	0.19(0.32)	1678
GSM3751157_190315_snm3Cseq_hs_21yr_BA10_UMB5577_5_UMB5577_6_F2_AD007_indexed_contacts(Vip)	1.22(1.25)	2321	0.39(0.34)	6926	2.00(1.08)	1499	1.07(0.72)	2813	0.97(1.01)	3140	0.65(0.97)	4086	0.59(0.78)	5151	0.48(0.23)	4507	0.95(1.14)	3192	1.24(1.85)	2438	0.18(0.21)	2237
GSM3751160_190315_snm3Cseq_hs_21yr_BA10_UMB5577_5_UMB5577_6_F2_AD012_indexed_contacts(L5)	1.21(1.12)	2341	0.38(0.32)	7187	2.04(1.07)	1473	1.07(0.71)	2793	0.96(1.00)	3151	0.63(0.94)	4223	0.60(0.80)	5031	0.48(0.23)	4492	0.95(1.15)	3188	1.22(1.75)	2465	0.17(0.19)	2318
GSM3751168_190315_snm3Cseq_hs_21yr_BA10_UMB5577_5_UMB5577_6_F4_AD008_indexed_contacts(Ndnf)	1.03(1.04)	2745	0.38(0.31)	7228	1.89(1.03)	1589	0.99(0.69)	3021	0.95(0.99)	3206	0.64(0.95)	4148	0.58(0.78)	5192	0.48(0.23)	4451	0.95(1.14)	3206	1.22(1.81)	2469	0.17(0.20)	2758
GSM3751177_190315_snm3Cseq_hs_21yr_BA10_UMB5577_5_UMB5577_6_F6_AD001_indexed_contacts(Astro)	1.43(1.46)	1971	0.43(0.37)	6394	1.93(1.04)	1557	1.01(0.68)	2969	0.93(1.00)	3268	0.65(0.96)	3982	0.60(0.81)	5071	0.49(0.24)	4528	0.94(1.13)	3247	1.30(1.91)	2312	0.13(0.16)	2547
GSM3751178_190315_snm3Cseq_hs_21yr_BA10_UMB5577_5_UMB5577_6_F6_AD002_indexed_contacts(Pvalb)	1.12(1.12)	2519	0.38(0.30)	7296	1.89(1.01)	1591	1.03(0.69)	2904	0.96(0.99)	3149	0.64(0.91)	4161	0.59(0.78)	5100	0.46(0.22)	4685	0.95(1.14)	3183	1.23(1.84)	2443	0.21(0.24)	1699
GSM3751190_190315_snm3Cseq_hs_21yr_BA10_UMB5577_5_UMB5577_6_F8_AD001_indexed_contacts(MG)	0.76(0.93)	3622	0.30(0.25)	8700	1.72(0.92)	1744	0.88(0.57)	3399	0.89(0.96)	3409	0.63(0.96)	4079	0.53(0.78)	5657	0.46(0.23)	4099	0.94(1.14)	3232	1.26(1.86)	2381	0.13(0.13)	3466
GSM3751192_190315_snm3Cseq_hs_21yr_BA10_UMB5577_5_UMB5577_6_F8_AD004_indexed_contacts(Pvalb)	1.18(1.20)	2409	0.38(0.32)	7192	1.94(1.06)	1544	1.03(0.70)	2924	0.96(1.00)	3167	0.65(0.94)	4119	0.59(0.80)	5095	0.47(0.22)	4495	0.96(1.15)	3169	1.22(1.77)	2463	0.19(0.22)	1905
GSM3751193_190315_snm3Cseq_hs_21yr_BA10_UMB5577_5_UMB5577_6_F8_AD006_indexed_contacts(L23)	1.03(1.05)	2403	0.39(0.33)	5810	1.88(1.07)	1598	0.98(0.70)	3056	1.11(2.79)	2743	0.78(2.73)	3452	0.68(2.15)	4458	0.48(0.24)	3729	0.94(1.13)	3238	1.35(3.81)	2222	0.19(0.25)	2407
GSM3751194_190315_snm3Cseq_hs_21yr_BA10_UMB5577_5_UMB5577_6_F8_AD007_indexed_contacts(L5)	1.30(1.22)	2169	0.44(0.36)	6328	2.10(1.16)	1431	1.12(0.76)	2671	0.98(1.02)	3107	0.66(0.95)	4087	0.61(0.80)	4924	0.49(0.23)	4644	0.95(1.15)	3185	1.24(1.80)	2433	0.21(0.28)	1949
GSM3751201_190315_snm3Cseq_hs_21yr_BA10_UMB5577_5_UMB5577_6_F9_AD006_indexed_contacts(Vip)	1.00(1.08)	2505	0.37(0.33)	6433	1.89(1.06)	1586	1.01(0.70)	2968	1.01(1.75)	2994	0.73(1.87)	3606	0.65(1.60)	4679	0.47(0.23)	3870	0.95(1.14)	3211	1.31(3.28)	2289	0.16(0.18)	2401
GSM3751204_190315_snm3Cseq_hs_21yr_BA10_UMB5577_5_UMB5577_6_G10_AD001_indexed_contacts(Endo)	1.19(1.08)	2387	0.42(0.33)	6611	1.93(1.05)	1553	1.03(0.67)	2918	0.96(1.00)	3172	0.64(0.94)	4147	0.60(0.80)	5045	0.49(0.23)	4585	0.94(1.16)	3215	1.28(1.99)	2346	0.18(0.24)	1886
GSM3751214_190315_snm3Cseq_hs_21yr_BA10_UMB5577_5_UMB5577_6_G11_AD012_indexed_contacts(L23)	1.11(1.21)	2510	0.34(0.31)	7557	1.91(1.02)	1574	0.96(0.63)	3139	0.92(1.00)	3298	0.63(0.97)	4251	0.54(0.79)	5579	0.45(0.22)	4226	0.95(1.14)	3203	1.40(1.89)	2140	0.13(0.14)	3899
GSM3751216_190315_snm3Cseq_hs_21yr_BA10_UMB5577_5_UMB5577_6_G12_AD002_indexed_contacts(Astro)	1.19(1.41)	2337	0.34(0.32)	7393	1.92(1.04)	1561	0.94(0.62)	3184	0.89(0.99)	3408	0.64(1.00)	4108	0.54(0.75)	5601	0.46(0.24)	4154	0.94(1.15)	3216	1.28(1.99)	2343	0.12(0.12)	3657
GSM3751220_190315_snm3Cseq_hs_21yr_BA10_UMB5577_5_UMB5577_6_G12_AD008_indexed_contacts(MP)	0.66(1.05)	3780	0.27(0.26)	7214	1.75(0.93)	1711	0.86(0.52)	3501	0.79(0.92)	3830	0.65(1.11)	3949	0.54(0.86)	5598	0.39(0.22)	3288	0.92(1.13)	3293	1.48(2.52)	2020	0.11(0.11)	3960
GSM3751228_190315_snm3Cseq_hs_21yr_BA10_UMB5577_5_UMB5577_6_G1_AD010_indexed_contacts(Astro)	1.56(1.58)	1818	0.43(0.38)	6297	1.99(1.18)	1507	0.99(0.69)	3020	0.94(0.99)	3230	0.65(1.00)	3987	0.60(0.80)	5070	0.49(0.24)	4548	0.93(1.13)	3266	1.27(1.85)	2364	0.14(0.20)	2189
GSM3751230_190315_snm3Cseq_hs_21yr_BA10_UMB5577_5_UMB5577_6_G2_AD002_indexed_contacts(Ndnf)	1.21(1.13)	2348	0.42(0.33)	6544	2.15(1.15)	1398	1.15(0.73)	2603	0.97(1.00)	3136	0.65(0.91)	4143	0.60(0.79)	5016	0.48(0.22)	4744	0.95(1.14)	3181	1.24(1.80)	2435	0.25(0.30)	1711
GSM3751244_190315_snm3Cseq_hs_21yr_BA10_UMB5577_5_UMB5577_6_G4_AD008_indexed_contacts(Sst)	1.08(1.14)	2215	0.36(0.33)	6125	1.92(1.07)	1563	0.98(0.68)	3052	1.05(3.14)	2879	0.76(3.03)	3514	0.66(2.29)	4555	0.47(0.24)	3608	0.95(1.14)	3196	1.35(3.83)	2228	0.15(0.22)	2884
GSM3751245_190315_snm3Cseq_hs_21yr_BA10_UMB5577_5_UMB5577_6_G4_AD012_indexed_contacts(Pvalb)	1.13(1.12)	2515	0.39(0.33)	7019	1.99(1.09)	1511	1.09(0.72)	2757	0.97(1.01)	3130	0.65(0.99)	4096	0.59(0.78)	5170	0.48(0.22)	4469	0.95(1.14)	3180	1.23(1.79)	2460	0.19(0.26)	2306
GSM3751254_190315_snm3Cseq_hs_21yr_BA10_UMB5577_5_UMB5577_6_G6_AD001_indexed_contacts(MP)	0.85(1.08)	3276	0.30(0.27)	8614	1.63(0.88)	1835	0.84(0.57)	3572	0.89(0.96)	3431	0.62(0.99)	4141	0.55(0.77)	5453	0.46(0.22)	4200	0.93(1.14)	3272	1.28(1.93)	2350	0.12(0.10)	3195
GSM3751261_190315_snm3Cseq_hs_21yr_BA10_UMB5577_5_UMB5577_6_G7_AD002_indexed_contacts(Vip)	1.41(1.34)	2004	0.45(0.38)	6068	2.07(1.19)	1446	1.09(0.78)	2745	0.97(1.01)	3122	0.66(1.00)	4028	0.59(0.79)	5125	0.49(0.23)	4560	0.96(1.16)	3157	1.24(1.80)	2429	0.18(0.26)	2088
GSM3751262_190315_snm3Cseq_hs_21yr_BA10_UMB5577_5_UMB5577_6_G7_AD006_indexed_contacts(OPC)	1.23(1.32)	2295	0.39(0.33)	6926	1.97(1.14)	1522	1.04(0.71)	2872	0.94(0.99)	3217	0.64(0.96)	4142	0.59(0.77)	5143	0.48(0.23)	4476	0.93(1.13)	3262	1.23(1.76)	2453	0.17(0.21)	2202
GSM3751263_190315_snm3Cseq_hs_21yr_BA10_UMB5577_5_UMB5577_6_G7_AD007_indexed_contacts(Astro)	1.11(1.30)	2524	0.36(0.32)	7241	1.87(1.11)	1604	0.94(0.62)	3190	0.91(0.98)	3345	0.64(0.97)	4100	0.55(0.77)	5522	0.46(0.23)	4203	0.94(1.14)	3222	1.29(2.38)	2330	0.14(0.36)	3032
GSM3751266_190315_snm3Cseq_hs_21yr_BA10_UMB5577_5_UMB5577_6_G8_AD001_indexed_contacts(Endo)	1.21(1.35)	2320	0.38(0.33)	7033	1.84(0.98)	1626	0.96(0.63)	3109	0.90(0.97)	3372	0.63(0.93)	4142	0.58(0.78)	5212	0.48(0.23)	4369	0.93(1.13)	3253	1.28(1.89)	2354	0.13(0.11)	2947
GSM3751282_190315_snm3Cseq_hs_21yr_BA10_UMB5577_5_UMB5577_6_H10_AD012_indexed_contacts(MP)	0.66(0.90)	4215	0.28(0.24)	9350	1.54(0.87)	1944	0.80(0.54)	3729	0.88(0.95)	3458	0.62(0.96)	4119	0.53(0.75)	5711	0.45(0.22)	3984	0.91(1.12)	3328	1.32(2.22)	2275	0.13(0.15)	3199
GSM3751290_190315_snm3Cseq_hs_21yr_BA10_UMB5577_5_UMB5577_6_H12_AD002_indexed_contacts(Endo)	1.21(1.35)	2318	0.36(0.32)	7380	1.87(1.02)	1601	0.95(0.65)	3155	0.91(0.98)	3350	0.62(0.96)	4181	0.56(0.81)	5409	0.49(0.24)	4233	0.93(1.13)	3253	1.28(1.81)	2356	0.13(0.18)	3102
GSM3751301_190315_snm3Cseq_hs_21yr_BA10_UMB5577_5_UMB5577_6_H1_AD008_indexed_contacts(L23)	1.30(1.08)	2189	0.45(0.35)	6140	2.20(1.18)	1364	1.22(0.79)	2458	0.98(0.99)	3094	0.66(0.89)	4083	0.63(0.81)	4792	0.49(0.23)	4659	0.97(1.15)	3127	1.23(1.92)	2444	0.33(0.42)	1422
GSM3751314_190315_snm3Cseq_hs_21yr_BA10_UMB5577_5_UMB5577_6_H3_AD007_indexed_contacts(Pvalb)	1.15(1.10)	2468	0.40(0.32)	6951	1.90(1.04)	1582	1.04(0.70)	2887	0.98(0.99)	3098	0.65(0.93)	4095	0.60(0.78)	5066	0.48(0.23)	4447	0.95(1.14)	3202	1.26(1.88)	2399	0.21(0.24)	1999
GSM3751335_190315_snm3Cseq_hs_21yr_BA10_UMB5577_5_UMB5577_6_H6_AD007_indexed_contacts(MG)	0.83(1.04)	3379	0.31(0.26)	8477	1.68(0.89)	1784	0.86(0.58)	3486	0.90(0.96)	3376	0.63(0.95)	4110	0.55(0.77)	5547	0.46(0.22)	4144	0.92(1.12)	3288	1.25(1.84)	2406	0.14(0.15)	3055
GSM3751340_190315_snm3Cseq_hs_21yr_BA10_UMB5577_5_UMB5577_6_H7_AD008_indexed_contacts(L4)	1.21(1.16)	2325	0.40(0.35)	6739	2.00(1.08)	1498	1.05(0.69)	2854	0.96(1.00)	3175	0.65(0.91)	4151	0.58(0.81)	5203	0.47(0.23)	4492	0.95(1.13)	3192	1.28(2.69)	2353	0.17(0.50)	2569
GSM3751341_190315_snm3Cseq_hs_21yr_BA10_UMB5577_5_UMB5577_6_H7_AD010_indexed_contacts(Astro)	1.47(1.53)	1927	0.41(0.36)	6691	2.03(1.11)	1480	1.05(0.68)	2863	0.94(1.00)	3230	0.64(0.96)	4080	0.59(0.78)	5130	0.49(0.24)	4412	0.93(1.13)	3253	1.26(1.79)	2386	0.13(0.15)	2446
GSM3751356_190315_snm3Cseq_hs_29yr_BA10_UMB5580_3_UMB5580_4_A10_AD006_indexed_contacts(ODC)	1.05(1.13)	2701	0.36(0.30)	7540	1.84(1.05)	1629	0.99(0.63)	3030	0.91(0.94)	3319	0.62(0.91)	4167	0.59(0.78)	5127	0.47(0.22)	4519	0.93(1.13)	3264	1.33(1.98)	2259	0.16(0.21)	1885
GSM3751361_190315_snm3Cseq_hs_29yr_BA10_UMB5580_3_UMB5580_4_A11_AD004_indexed_contacts(ODC)	0.71(0.93)	3804	0.27(0.24)	8978	1.67(0.90)	1799	0.84(0.52)	3577	0.82(0.92)	3686	0.58(0.92)	4365	0.51(0.77)	5882	0.42(0.23)	3777	0.94(1.13)	3247	1.24(1.75)	2430	0.11(0.11)	4315
GSM3751365_190315_snm3Cseq_hs_29yr_BA10_UMB5580_3_UMB5580_4_A12_AD002_indexed_contacts(MG)	0.72(0.92)	3864	0.29(0.24)	9155	1.64(0.90)	1833	0.87(0.58)	3463	0.91(0.94)	3347	0.61(0.92)	4071	0.54(0.74)	5642	0.45(0.21)	4293	0.93(1.13)	3257	1.31(1.95)	2304	0.14(0.18)	2860
GSM3751379_190315_snm3Cseq_hs_29yr_BA10_UMB5580_3_UMB5580_4_A2_AD004_indexed_contacts(L4)	1.23(1.07)	2314	0.43(0.34)	6375	2.04(1.08)	1469	1.12(0.72)	2684	0.98(0.98)	3107	0.63(0.88)	4149	0.62(0.80)	4922	0.49(0.23)	4579	0.97(1.15)	3139	1.29(1.88)	2340	0.22(0.25)	1822
GSM3751381_190315_snm3Cseq_hs_29yr_BA10_UMB5580_3_UMB5580_4_A3_AD001_indexed_contacts(Endo)	0.56(0.74)	4652	0.25(0.22)	8535	1.67(0.87)	1792	0.81(0.49)	3685	0.80(0.92)	3810	0.57(0.94)	4432	0.50(0.74)	6029	0.39(0.21)	3581	0.93(1.13)	3275	1.30(2.17)	2312	0.11(0.12)	5035
GSM3751393_190315_snm3Cseq_hs_29yr_BA10_UMB5580_3_UMB5580_4_A5_AD004_indexed_contacts(Pvalb)	1.42(1.35)	2007	0.44(0.37)	6286	1.99(1.13)	1510	1.04(0.70)	2869	0.97(0.99)	3145	0.64(0.92)	4113	0.62(0.79)	4911	0.49(0.23)	4634	0.95(1.15)	3199	1.31(2.00)	2290	0.18(0.27)	1537
GSM3751404_190315_snm3Cseq_hs_29yr_BA10_UMB5580_3_UMB5580_4_A7_AD008_indexed_contacts(Vip)	1.08(1.08)	2603	0.37(0.32)	7249	1.91(1.02)	1571	1.03(0.70)	2912	0.95(0.98)	3192	0.62(0.91)	4150	0.59(0.80)	5161	0.47(0.23)	4418	0.96(1.16)	3147	1.28(1.98)	2344	0.17(0.21)	2889
GSM3751411_190315_snm3Cseq_hs_29yr_BA10_UMB5580_3_UMB5580_4_A9_AD002_indexed_contacts(L6)	0.72(0.78)	3727	0.31(0.27)	7789	1.75(0.92)	1716	0.88(0.56)	3422	0.85(0.96)	3560	0.61(0.97)	4383	0.52(0.75)	5855	0.43(0.22)	3750	0.97(1.15)	3146	1.51(2.35)	1986	0.14(0.35)	5210
GSM3751452_190315_snm3Cseq_hs_29yr_BA10_UMB5580_3_UMB5580_4_B5_AD002_indexed_contacts(MG)	0.71(0.92)	3881	0.28(0.24)	9179	1.63(0.93)	1838	0.83(0.58)	3593	0.89(0.94)	3418	0.61(0.89)	4129	0.54(0.75)	5622	0.45(0.22)	4051	0.93(1.13)	3268	1.31(1.91)	2294	0.13(0.16)	3151
GSM3751453_190315_snm3Cseq_hs_29yr_BA10_UMB5580_3_UMB5580_4_B5_AD004_indexed_contacts(OPC)	1.29(1.25)	2194	0.40(0.32)	6830	2.02(1.15)	1482	1.09(0.72)	2746	0.97(0.99)	3119	0.63(0.90)	4167	0.60(0.80)	5036	0.48(0.23)	4629	0.92(1.12)	3286	1.32(2.65)	2286	0.18(0.23)	1784
GSM3751454_190315_snm3Cseq_hs_29yr_BA10_UMB5580_3_UMB5580_4_B5_AD008_indexed_contacts(ODC)	0.87(0.97)	3205	0.32(0.27)	8336	1.79(0.99)	1678	0.92(0.59)	3253	0.88(0.93)	3446	0.59(0.92)	4285	0.55(0.77)	5474	0.47(0.23)	4163	0.94(1.14)	3238	1.30(2.00)	2310	0.13(0.16)	3272
GSM3751466_190315_snm3Cseq_hs_29yr_BA10_UMB5580_3_UMB5580_4_B7_AD008_indexed_contacts(L4)	1.16(1.09)	2389	0.40(0.36)	6534	1.84(1.01)	1634	0.98(0.68)	3049	0.96(1.01)	3178	0.65(1.05)	4061	0.59(0.84)	5154	0.49(0.24)	4273	0.96(1.14)	3176	1.29(3.91)	2329	0.17(0.20)	2677
GSM3751469_190315_snm3Cseq_hs_29yr_BA10_UMB5580_3_UMB5580_4_B8_AD004_indexed_contacts(Pvalb)	1.12(1.03)	2520	0.42(0.33)	6646	1.84(1.01)	1629	1.01(0.68)	2960	0.97(0.98)	3144	0.65(0.91)	4072	0.62(0.80)	4876	0.48(0.23)	4674	0.95(1.15)	3180	1.30(2.03)	2320	0.25(0.32)	1520
GSM3751490_190315_snm3Cseq_hs_29yr_BA10_UMB5580_3_UMB5580_4_C12_AD006_indexed_contacts(MG)	0.71(0.85)	3956	0.29(0.24)	9104	1.68(0.91)	1788	0.89(0.59)	3375	0.91(0.95)	3323	0.61(0.92)	4059	0.55(0.76)	5519	0.45(0.22)	4225	0.93(1.13)	3250	1.34(1.97)	2249	0.15(0.19)	2400
GSM3751496_190315_snm3Cseq_hs_29yr_BA10_UMB5580_3_UMB5580_4_C1_AD004_indexed_contacts(ODC)	1.04(1.07)	2709	0.35(0.28)	7722	1.87(1.04)	1603	0.98(0.64)	3049	0.92(0.95)	3305	0.61(0.91)	4215	0.58(0.77)	5189	0.47(0.22)	4514	0.93(1.13)	3270	1.29(1.90)	2341	0.15(0.18)	1932
GSM3751508_190315_snm3Cseq_hs_29yr_BA10_UMB5580_3_UMB5580_4_C4_AD001_indexed_contacts(Astro)	0.99(1.14)	2832	0.33(0.29)	8013	1.87(1.04)	1602	0.97(0.65)	3097	0.91(0.95)	3347	0.62(0.91)	4090	0.55(0.75)	5456	0.47(0.23)	4214	0.94(1.14)	3247	1.30(1.96)	2308	0.14(0.14)	3360
GSM3751526_190315_snm3Cseq_hs_29yr_BA10_UMB5580_3_UMB5580_4_C7_AD008_indexed_contacts(Endo)	0.84(0.85)	3322	0.34(0.27)	7970	1.72(0.92)	1742	0.92(0.62)	3272	0.92(0.95)	3317	0.61(0.90)	4221	0.55(0.76)	5475	0.47(0.22)	4444	0.94(1.13)	3222	1.30(1.96)	2323	0.15(0.18)	2762
GSM3751531_190315_snm3Cseq_hs_29yr_BA10_UMB5580_3_UMB5580_4_C8_AD007_indexed_contacts(L6)	1.11(1.04)	2549	0.39(0.32)	7135	1.94(1.06)	1543	1.04(0.71)	2876	0.95(0.97)	3199	0.60(0.88)	4157	0.60(0.79)	5053	0.47(0.22)	4533	0.94(1.13)	3225	1.36(2.14)	2204	0.20(0.24)	2202
GSM3751536_190315_snm3Cseq_hs_29yr_BA10_UMB5580_3_UMB5580_4_C9_AD010_indexed_contacts(OPC)	1.09(1.20)	2588	0.36(0.31)	7568	1.90(1.05)	1583	0.99(0.65)	3044	0.92(0.95)	3293	0.62(0.89)	4151	0.57(0.76)	5316	0.48(0.23)	4459	0.93(1.14)	3256	1.30(1.89)	2307	0.15(0.20)	2477
GSM3751542_190315_snm3Cseq_hs_29yr_BA10_UMB5580_3_UMB5580_4_D10_AD010_indexed_contacts(ODC)	0.96(1.04)	2948	0.34(0.28)	8109	1.88(1.04)	1596	1.00(0.63)	3002	0.90(0.94)	3362	0.60(0.89)	4216	0.57(0.79)	5266	0.46(0.22)	4419	0.94(1.15)	3245	1.31(1.96)	2301	0.15(0.18)	2630
GSM3751556_190315_snm3Cseq_hs_29yr_BA10_UMB5580_3_UMB5580_4_D1_AD004_indexed_contacts(OPC)	1.19(1.22)	2378	0.39(0.32)	7044	2.06(1.13)	1454	1.09(0.70)	2741	0.94(0.97)	3238	0.61(0.90)	4127	0.60(0.78)	5019	0.48(0.23)	4487	0.94(1.14)	3224	1.33(1.95)	2258	0.18(0.24)	1961
GSM3751570_190315_snm3Cseq_hs_29yr_BA10_UMB5580_3_UMB5580_4_D4_AD010_indexed_contacts(Pvalb)	1.01(1.01)	2802	0.36(0.30)	7508	1.85(1.01)	1619	1.02(0.69)	2934	0.95(0.98)	3184	0.63(0.91)	4155	0.57(0.76)	5326	0.47(0.23)	4398	0.96(1.14)	3173	1.25(1.81)	2403	0.17(0.21)	2637
GSM3751593_190315_snm3Cseq_hs_29yr_BA10_UMB5580_3_UMB5580_4_D8_AD010_indexed_contacts(L6)	1.17(1.09)	2419	0.41(0.33)	6738	2.07(1.16)	1451	1.12(0.75)	2677	0.96(0.98)	3159	0.64(0.96)	4127	0.61(0.79)	4980	0.48(0.22)	4622	0.97(1.15)	3144	1.26(1.85)	2387	0.22(0.29)	1918
GSM3751598_190315_snm3Cseq_hs_29yr_BA10_UMB5580_3_UMB5580_4_D9_AD010_indexed_contacts(Sst)	1.23(1.13)	2299	0.42(0.36)	6480	1.99(1.11)	1507	1.05(0.72)	2843	0.97(0.99)	3139	0.65(0.97)	4009	0.59(0.80)	5109	0.48(0.23)	4580	0.96(1.16)	3173	1.30(2.69)	2310	0.19(0.24)	2053
GSM3751608_190315_snm3Cseq_hs_29yr_BA10_UMB5580_3_UMB5580_4_E11_AD004_indexed_contacts(L6)	0.94(0.98)	2970	0.33(0.29)	7898	1.77(0.95)	1693	0.89(0.63)	3363	0.93(1.00)	3253	0.61(0.96)	4251	0.55(0.77)	5507	0.47(0.23)	4316	0.95(1.15)	3183	1.21(1.71)	2498	0.15(0.15)	3705
GSM3751626_190315_snm3Cseq_hs_29yr_BA10_UMB5580_3_UMB5580_4_E2_AD002_indexed_contacts(ODC)	0.94(1.09)	2978	0.33(0.28)	8175	1.74(0.96)	1722	0.91(0.60)	3280	0.92(0.96)	3302	0.61(0.90)	4204	0.57(0.77)	5277	0.47(0.23)	4273	0.94(1.13)	3246	1.28(1.91)	2345	0.14(0.16)	2717
GSM3751636_190315_snm3Cseq_hs_29yr_BA10_UMB5580_3_UMB5580_4_E4_AD002_indexed_contacts(MG)	0.73(0.91)	3818	0.29(0.25)	9059	1.68(0.95)	1788	0.86(0.59)	3504	0.90(0.95)	3374	0.60(0.95)	4107	0.55(0.76)	5528	0.45(0.22)	4130	0.92(1.12)	3292	1.32(2.06)	2286	0.14(0.15)	3129
GSM3751641_190315_snm3Cseq_hs_29yr_BA10_UMB5580_3_UMB5580_4_E4_AD012_indexed_contacts(L6)	1.22(1.08)	2326	0.43(0.34)	6463	2.24(1.19)	1342	1.23(0.77)	2448	0.97(0.99)	3138	0.64(0.90)	4168	0.61(0.79)	4961	0.48(0.23)	4599	0.96(1.15)	3156	1.24(1.83)	2431	0.22(0.27)	1932
GSM3751667_190315_snm3Cseq_hs_29yr_BA10_UMB5580_3_UMB5580_4_F10_AD002_indexed_contacts(ODC)	0.86(0.99)	3296	0.31(0.26)	8601	1.70(0.96)	1766	0.89(0.58)	3368	0.90(0.94)	3387	0.61(0.90)	4158	0.56(0.76)	5393	0.46(0.22)	4262	0.93(1.14)	3266	1.35(2.20)	2223	0.14(0.19)	2345
GSM3751670_190315_snm3Cseq_hs_29yr_BA10_UMB5580_3_UMB5580_4_F10_AD010_indexed_contacts(Astro)	1.06(1.17)	2657	0.38(0.32)	7160	1.79(1.02)	1672	0.94(0.64)	3189	0.94(0.96)	3246	0.64(0.91)	4022	0.58(0.78)	5186	0.48(0.23)	4483	0.95(1.15)	3205	1.30(2.15)	2309	0.16(0.18)	2334
GSM3751671_190315_snm3Cseq_hs_29yr_BA10_UMB5580_3_UMB5580_4_F11_AD001_indexed_contacts(Astro)	0.85(1.10)	3167	0.30(0.27)	7773	1.88(1.00)	1592	0.93(0.55)	3217	0.83(0.95)	3671	0.62(1.00)	4253	0.50(0.79)	6012	0.39(0.21)	3864	0.93(1.13)	3260	1.50(1.92)	1997	0.12(0.12)	4430
GSM3751687_190315_snm3Cseq_hs_29yr_BA10_UMB5580_3_UMB5580_4_F1_AD008_indexed_contacts(OPC)	1.14(1.18)	2471	0.38(0.31)	7165	1.93(1.08)	1552	1.01(0.67)	2974	0.93(0.97)	3269	0.62(0.95)	4083	0.59(0.77)	5142	0.48(0.24)	4469	0.92(1.12)	3289	1.33(2.67)	2252	0.17(0.25)	2244
GSM3751713_190315_snm3Cseq_hs_29yr_BA10_UMB5580_3_UMB5580_4_F7_AD010_indexed_contacts(Ndnf)	1.50(1.40)	1893	0.47(0.40)	5821	1.96(1.08)	1533	1.01(0.71)	2968	0.96(0.98)	3147	0.65(0.93)	4067	0.62(0.80)	4880	0.50(0.24)	4553	0.95(1.14)	3208	1.27(1.74)	2374	0.17(0.22)	1775
GSM3751721_190315_snm3Cseq_hs_29yr_BA10_UMB5580_3_UMB5580_4_F8_AD012_indexed_contacts(OPC)	1.32(1.30)	2151	0.40(0.34)	6794	1.96(1.06)	1531	1.03(0.67)	2903	0.97(0.98)	3120	0.63(0.92)	4167	0.60(0.79)	5054	0.49(0.24)	4363	0.94(1.13)	3235	1.28(1.81)	2351	0.17(0.23)	1987
GSM3751731_190315_snm3Cseq_hs_29yr_BA10_UMB5580_3_UMB5580_4_G10_AD008_indexed_contacts(L23)	1.28(1.21)	2221	0.41(0.35)	6651	1.94(1.02)	1549	1.04(0.68)	2880	0.95(0.99)	3196	0.63(0.95)	4165	0.60(0.80)	5061	0.48(0.23)	4465	0.94(1.14)	3221	1.31(1.98)	2287	0.17(0.22)	2292
GSM3751734_190315_snm3Cseq_hs_29yr_BA10_UMB5580_3_UMB5580_4_G11_AD007_indexed_contacts(L4)	0.96(0.96)	2897	0.34(0.29)	7694	1.90(1.03)	1578	0.96(0.63)	3126	0.93(0.98)	3268	0.62(0.92)	4278	0.55(0.77)	5512	0.47(0.23)	4265	0.96(1.16)	3177	1.27(1.73)	2373	0.15(0.16)	3908
GSM3751736_190315_snm3Cseq_hs_29yr_BA10_UMB5580_3_UMB5580_4_G11_AD010_indexed_contacts(MP)	0.40(0.58)	6096	0.21(0.18)	9429	1.63(0.89)	1838	0.80(0.47)	3773	0.78(0.90)	3913	0.57(0.99)	4289	0.50(0.79)	5994	0.39(0.20)	3042	0.92(1.12)	3289	1.27(1.78)	2367	0.11(0.09)	4897
GSM3751757_190315_snm3Cseq_hs_29yr_BA10_UMB5580_3_UMB5580_4_G3_AD004_indexed_contacts(L6)	0.96(0.96)	2879	0.37(0.31)	7132	1.89(1.09)	1590	1.01(0.73)	2974	0.99(1.28)	3061	0.65(1.18)	3984	0.59(1.03)	5152	0.47(0.22)	4507	0.94(1.13)	3240	1.28(2.66)	2342	0.20(0.24)	2420
GSM3751759_190315_snm3Cseq_hs_29yr_BA10_UMB5580_3_UMB5580_4_G3_AD008_indexed_contacts(MG)	0.61(0.83)	4491	0.26(0.22)	9602	1.62(0.90)	1850	0.84(0.55)	3565	0.84(0.91)	3599	0.60(0.93)	4054	0.52(0.74)	5864	0.45(0.22)	3737	0.92(1.12)	3291	1.30(2.21)	2311	0.12(0.14)	3868
GSM3751762_190315_snm3Cseq_hs_29yr_BA10_UMB5580_3_UMB5580_4_G4_AD001_indexed_contacts(MG)	0.41(0.56)	5015	0.23(0.21)	5742	1.76(0.97)	1704	0.85(0.49)	3537	0.74(0.93)	4090	0.60(1.02)	4450	0.65(0.96)	4647	0.44(0.26)	2546	0.92(1.14)	3288	1.57(1.94)	1903	0.12(0.13)	4009
GSM3751831_190315_snm3Cseq_hs_29yr_BA10_UMB5580_3_UMB5580_4_H5_AD002_indexed_contacts(Astro)	1.23(1.27)	2302	0.39(0.32)	7005	1.93(1.11)	1552	1.04(0.69)	2879	0.96(0.98)	3154	0.63(0.90)	4100	0.60(0.78)	5065	0.48(0.23)	4557	0.94(1.14)	3229	1.30(1.90)	2310	0.17(0.21)	2021
GSM3751833_190315_snm3Cseq_hs_29yr_BA10_UMB5580_3_UMB5580_4_H6_AD001_indexed_contacts(Ndnf)	1.22(1.22)	2314	0.40(0.35)	6727	1.99(1.05)	1508	1.05(0.70)	2857	0.96(1.00)	3160	0.64(0.91)	4116	0.58(0.79)	5185	0.48(0.24)	4454	0.95(1.14)	3201	1.25(1.83)	2410	0.15(0.17)	2805
GSM3751834_190315_snm3Cseq_hs_29yr_BA10_UMB5580_3_UMB5580_4_H6_AD002_indexed_contacts(MG)	0.85(1.34)	3241	0.27(0.27)	8981	1.74(0.98)	1721	0.86(0.56)	3472	0.84(0.92)	3610	0.60(0.97)	4046	0.52(0.73)	5858	0.43(0.22)	3806	0.92(1.13)	3299	1.30(1.84)	2313	0.11(0.13)	3908
GSM3751837_190315_snm3Cseq_hs_29yr_BA10_UMB5580_3_UMB5580_4_H7_AD001_indexed_contacts(ODC)	0.71(0.93)	3727	0.28(0.24)	8451	1.73(0.93)	1736	0.90(0.55)	3346	0.90(1.76)	3382	0.64(1.76)	3986	0.56(1.29)	5421	0.44(0.22)	3772	0.93(1.13)	3262	1.36(3.07)	2204	0.13(0.14)	3610
GSM3751856_190315_snm3Cseq_hs_29yr_BA10_UMB5580_5_UMB5580_6_A10_AD012_indexed_contacts(Vip)	1.19(1.20)	2383	0.40(0.35)	6799	1.99(1.15)	1510	1.04(0.76)	2876	0.96(0.99)	3155	0.63(0.89)	4084	0.59(0.79)	5103	0.48(0.23)	4627	0.96(1.15)	3147	1.30(1.84)	2305	0.18(0.23)	2347
GSM3751859_190315_snm3Cseq_hs_29yr_BA10_UMB5580_5_UMB5580_6_A12_AD004_indexed_contacts(MG)	0.43(0.58)	5156	0.24(0.22)	6816	1.71(0.86)	1756	0.82(0.47)	3638	0.75(0.89)	4054	0.55(0.94)	4552	0.58(0.83)	5240	0.41(0.23)	2961	0.91(1.12)	3326	1.51(2.17)	1979	0.11(0.13)	4438
GSM3751863_190315_snm3Cseq_hs_29yr_BA10_UMB5580_5_UMB5580_6_A12_AD010_indexed_contacts(OPC)	0.59(0.76)	4150	0.27(0.24)	6971	1.77(0.92)	1699	0.85(0.50)	3516	0.75(0.90)	4033	0.57(0.95)	4536	0.50(0.76)	6032	0.39(0.22)	3378	0.93(1.13)	3249	1.56(2.32)	1922	0.12(0.15)	4530
GSM3751896_190315_snm3Cseq_hs_29yr_BA10_UMB5580_5_UMB5580_6_A7_AD004_indexed_contacts(OPC)	1.14(1.21)	2470	0.36(0.31)	7460	1.89(1.03)	1589	1.00(0.65)	3013	0.93(0.96)	3258	0.61(0.95)	4228	0.57(0.79)	5322	0.48(0.23)	4259	0.94(1.15)	3229	1.29(2.25)	2340	0.15(0.18)	2661
GSM3751905_190315_snm3Cseq_hs_29yr_BA10_UMB5580_5_UMB5580_6_A9_AD002_indexed_contacts(Astro)	1.13(1.13)	2498	0.38(0.32)	7231	1.92(1.06)	1561	0.99(0.66)	3015	0.94(0.97)	3214	0.63(0.94)	4081	0.59(0.78)	5156	0.48(0.23)	4430	0.94(1.15)	3225	1.29(1.86)	2331	0.15(0.16)	2660
GSM3751909_190315_snm3Cseq_hs_29yr_BA10_UMB5580_5_UMB5580_6_A9_AD008_indexed_contacts(L4)	1.08(1.03)	2615	0.39(0.32)	7042	1.89(1.04)	1590	1.01(0.71)	2961	0.98(0.99)	3113	0.63(0.95)	4179	0.58(0.78)	5175	0.48(0.23)	4435	0.96(1.16)	3169	1.25(1.91)	2415	0.18(0.21)	2689
GSM3751920_190315_snm3Cseq_hs_29yr_BA10_UMB5580_5_UMB5580_6_B11_AD004_indexed_contacts(ODC)	0.66(0.94)	4080	0.26(0.24)	8848	1.75(0.93)	1715	0.88(0.53)	3393	0.83(0.94)	3661	0.60(0.96)	4208	0.51(0.77)	5946	0.41(0.21)	3908	0.93(1.13)	3275	1.25(1.96)	2403	0.12(0.13)	4418
GSM3751932_190315_snm3Cseq_hs_29yr_BA10_UMB5580_5_UMB5580_6_B1_AD006_indexed_contacts(ODC)	0.93(1.07)	3028	0.32(0.27)	8371	1.79(0.98)	1680	0.95(0.61)	3163	0.91(0.95)	3334	0.60(0.87)	4220	0.57(0.77)	5299	0.46(0.22)	4390	0.93(1.12)	3261	1.30(1.92)	2311	0.14(0.17)	2591
GSM3751942_190315_snm3Cseq_hs_29yr_BA10_UMB5580_5_UMB5580_6_B3_AD001_indexed_contacts(MG)	0.69(0.99)	3967	0.27(0.25)	9225	1.67(0.93)	1792	0.86(0.57)	3496	0.87(0.93)	3492	0.58(0.93)	4136	0.53(0.75)	5728	0.45(0.22)	3900	0.93(1.13)	3261	1.33(1.93)	2267	0.12(0.12)	3866
GSM3751943_190315_snm3Cseq_hs_29yr_BA10_UMB5580_5_UMB5580_6_B3_AD002_indexed_contacts(ODC)	0.83(0.95)	3367	0.31(0.25)	8693	1.73(0.91)	1737	0.90(0.57)	3333	0.89(0.94)	3431	0.60(0.88)	4218	0.56(0.76)	5437	0.45(0.22)	4373	0.93(1.13)	3278	1.29(1.96)	2332	0.14(0.15)	2781
GSM3751954_190315_snm3Cseq_hs_29yr_BA10_UMB5580_5_UMB5580_6_B5_AD008_indexed_contacts(Ndnf)	1.16(1.11)	2425	0.42(0.34)	6468	1.96(1.11)	1529	1.07(0.73)	2803	0.96(0.99)	3165	0.64(0.93)	4071	0.60(0.81)	5016	0.49(0.23)	4525	0.94(1.14)	3216	1.31(2.11)	2304	0.19(0.22)	2163
GSM3751962_190315_snm3Cseq_hs_29yr_BA10_UMB5580_5_UMB5580_6_B7_AD001_indexed_contacts(L4)	1.21(1.04)	2344	0.43(0.35)	6457	2.05(1.09)	1463	1.13(0.75)	2652	0.97(0.98)	3123	0.63(0.90)	4176	0.61(0.80)	4961	0.49(0.23)	4587	0.96(1.14)	3165	1.25(1.95)	2400	0.21(0.27)	2034
GSM3751967_190315_snm3Cseq_hs_29yr_BA10_UMB5580_5_UMB5580_6_B7_AD010_indexed_contacts(Vip)	1.24(1.26)	2289	0.40(0.35)	6852	1.97(1.11)	1523	1.04(0.72)	2879	0.96(0.98)	3169	0.64(0.93)	4084	0.59(0.80)	5103	0.48(0.23)	4443	0.95(1.14)	3182	1.27(1.86)	2373	0.18(0.23)	2393
GSM3751980_190315_snm3Cseq_hs_29yr_BA10_UMB5580_5_UMB5580_6_C10_AD001_indexed_contacts(L5)	1.19(1.03)	2380	0.42(0.34)	6576	2.06(1.10)	1459	1.15(0.76)	2609	0.96(0.99)	3156	0.64(0.90)	4102	0.60(0.79)	5013	0.49(0.23)	4515	0.95(1.14)	3180	1.29(1.94)	2339	0.21(0.27)	2038
GSM3752003_190315_snm3Cseq_hs_29yr_BA10_UMB5580_5_UMB5580_6_C3_AD004_indexed_contacts(Vip)	1.37(1.23)	2067	0.44(0.37)	6229	2.04(1.13)	1468	1.12(0.75)	2671	0.99(0.99)	3082	0.64(0.90)	4135	0.61(0.79)	4983	0.48(0.23)	4669	0.95(1.16)	3180	1.27(1.80)	2373	0.20(0.28)	1667
GSM3752006_190315_snm3Cseq_hs_29yr_BA10_UMB5580_5_UMB5580_6_C4_AD002_indexed_contacts(L4)	1.19(1.02)	2393	0.43(0.33)	6460	2.03(1.09)	1478	1.12(0.76)	2680	0.96(0.98)	3158	0.64(0.94)	4167	0.61(0.80)	4974	0.49(0.23)	4585	0.96(1.14)	3172	1.28(1.96)	2351	0.23(0.27)	1788
GSM3752021_190315_snm3Cseq_hs_29yr_BA10_UMB5580_5_UMB5580_6_C7_AD001_indexed_contacts(L5)	1.19(1.04)	2391	0.43(0.35)	6497	2.01(1.09)	1496	1.12(0.74)	2680	0.98(0.98)	3104	0.64(0.96)	4106	0.61(0.81)	5004	0.48(0.23)	4630	0.96(1.15)	3147	1.26(1.88)	2389	0.23(0.29)	2074
GSM3752045_190315_snm3Cseq_hs_29yr_BA10_UMB5580_5_UMB5580_6_D12_AD002_indexed_contacts(MP)	0.40(0.64)	6502	0.21(0.19)	10696	1.49(0.81)	2012	0.73(0.48)	4124	0.81(0.90)	3766	0.59(0.98)	3850	0.50(0.72)	6056	0.41(0.21)	3063	0.92(1.12)	3309	1.33(1.96)	2255	0.11(0.10)	4402
GSM3752058_190315_snm3Cseq_hs_29yr_BA10_UMB5580_5_UMB5580_6_D2_AD010_indexed_contacts(ODC)	0.95(1.05)	2976	0.33(0.27)	8101	1.78(0.96)	1688	0.94(0.60)	3198	0.89(0.94)	3397	0.60(0.90)	4247	0.57(0.77)	5272	0.46(0.23)	4321	0.94(1.13)	3239	1.26(1.87)	2390	0.15(0.43)	2770
GSM3752059_190315_snm3Cseq_hs_29yr_BA10_UMB5580_5_UMB5580_6_D2_AD012_indexed_contacts(Astro)	0.86(1.02)	3140	0.34(0.30)	7370	1.75(0.96)	1718	0.92(0.62)	3248	0.90(0.98)	3356	0.63(0.99)	4033	0.55(0.80)	5466	0.46(0.24)	3899	0.92(1.13)	3283	1.36(3.57)	2217	0.14(0.17)	3445
GSM3752064_190315_snm3Cseq_hs_29yr_BA10_UMB5580_5_UMB5580_6_D3_AD008_indexed_contacts(L6)	1.10(1.05)	2573	0.39(0.32)	7079	1.89(1.01)	1583	1.01(0.69)	2970	0.96(0.99)	3166	0.63(0.89)	4230	0.58(0.79)	5219	0.47(0.22)	4565	0.96(1.14)	3147	1.25(1.84)	2412	0.19(0.22)	2553
GSM3752065_190315_snm3Cseq_hs_29yr_BA10_UMB5580_5_UMB5580_6_D3_AD010_indexed_contacts(L5)	1.17(0.97)	2433	0.42(0.33)	6488	2.02(1.06)	1486	1.10(0.75)	2724	0.96(0.98)	3147	0.63(0.88)	4180	0.61(0.79)	4981	0.49(0.23)	4646	0.96(1.15)	3156	1.24(1.79)	2427	0.23(0.48)	2121
GSM3752067_190315_snm3Cseq_hs_29yr_BA10_UMB5580_5_UMB5580_6_D4_AD004_indexed_contacts(L4)	1.31(1.14)	2174	0.45(0.36)	6200	2.04(1.04)	1473	1.10(0.72)	2732	0.99(1.00)	3078	0.64(0.93)	4154	0.62(0.81)	4886	0.49(0.24)	4685	0.96(1.14)	3178	1.27(1.84)	2363	0.21(0.28)	1698
GSM3752137_190315_snm3Cseq_hs_29yr_BA10_UMB5580_5_UMB5580_6_E9_AD001_indexed_contacts(L4)	1.22(1.04)	2325	0.41(0.33)	6642	2.03(1.08)	1475	1.13(0.75)	2663	0.97(0.98)	3135	0.62(0.92)	4251	0.60(0.78)	5068	0.49(0.23)	4574	0.96(1.16)	3154	1.29(1.98)	2332	0.20(0.25)	2180
GSM3752158_190315_snm3Cseq_hs_29yr_BA10_UMB5580_5_UMB5580_6_F1_AD001_indexed_contacts(L6)	1.11(1.02)	2539	0.40(0.33)	6922	1.94(1.05)	1548	1.04(0.70)	2865	0.97(0.98)	3142	0.63(0.90)	4208	0.59(0.80)	5097	0.48(0.23)	4493	0.96(1.16)	3167	1.26(1.92)	2384	0.19(0.24)	2521
GSM3752180_190315_snm3Cseq_hs_29yr_BA10_UMB5580_5_UMB5580_6_F5_AD007_indexed_contacts(Astro)	1.10(1.05)	2572	0.40(0.32)	6870	1.88(0.99)	1595	1.05(0.69)	2843	0.96(0.98)	3154	0.63(0.89)	4141	0.60(0.79)	5022	0.47(0.22)	4741	0.95(1.15)	3211	1.29(1.89)	2338	0.20(0.26)	1969
GSM3752191_190315_snm3Cseq_hs_29yr_BA10_UMB5580_5_UMB5580_6_F7_AD007_indexed_contacts(OPC)	1.19(1.19)	2368	0.39(0.33)	7017	2.01(1.12)	1492	1.07(0.70)	2798	0.95(0.98)	3183	0.63(0.89)	4172	0.59(0.78)	5150	0.48(0.23)	4411	0.93(1.14)	3249	1.26(1.82)	2391	0.15(0.19)	2344
GSM3752200_190315_snm3Cseq_hs_29yr_BA10_UMB5580_5_UMB5580_6_F9_AD007_indexed_contacts(L23)	1.19(1.20)	2196	0.41(0.36)	5932	1.98(1.12)	1518	1.04(0.71)	2875	1.00(1.40)	3048	0.74(1.51)	3613	0.63(1.25)	4773	0.49(0.24)	3948	0.95(1.14)	3197	1.36(4.17)	2204	0.19(0.33)	2158
GSM3752201_190315_snm3Cseq_hs_29yr_BA10_UMB5580_5_UMB5580_6_F9_AD010_indexed_contacts(Sst)	1.37(1.37)	2067	0.42(0.37)	6479	1.94(1.12)	1548	1.03(0.69)	2918	0.95(0.98)	3194	0.65(0.94)	4054	0.60(0.78)	5078	0.49(0.24)	4574	0.94(1.13)	3236	1.29(1.82)	2331	0.15(0.20)	2140
GSM3752222_190315_snm3Cseq_hs_29yr_BA10_UMB5580_5_UMB5580_6_G12_AD010_indexed_contacts(Astro)	1.07(1.21)	2624	0.34(0.31)	7659	1.92(0.96)	1565	1.02(0.65)	2954	0.91(0.95)	3346	0.60(0.90)	4171	0.55(0.78)	5541	0.46(0.23)	4238	0.94(1.14)	3219	1.27(1.76)	2373	0.13(0.15)	3728
GSM3752229_190315_snm3Cseq_hs_29yr_BA10_UMB5580_5_UMB5580_6_G2_AD001_indexed_contacts(ODC)	0.66(0.85)	4163	0.27(0.23)	9255	1.79(0.99)	1675	0.90(0.56)	3325	0.86(0.92)	3539	0.58(0.90)	4328	0.51(0.73)	5913	0.44(0.21)	3996	0.93(1.14)	3269	1.26(1.93)	2381	0.12(0.10)	4210
GSM3752236_190315_snm3Cseq_hs_29yr_BA10_UMB5580_5_UMB5580_6_G3_AD002_indexed_contacts(L6)	1.22(1.16)	2297	0.40(0.34)	6807	1.99(1.06)	1506	1.06(0.73)	2829	0.98(1.02)	3114	0.63(1.00)	4135	0.60(0.81)	5057	0.49(0.24)	4230	0.95(1.14)	3182	1.26(2.26)	2382	0.17(0.22)	2433
GSM3752268_190315_snm3Cseq_hs_29yr_BA10_UMB5580_5_UMB5580_6_G9_AD006_indexed_contacts(MP)	0.55(0.77)	5018	0.25(0.20)	10151	1.57(0.88)	1912	0.78(0.54)	3865	0.86(0.93)	3518	0.61(0.98)	4002	0.52(0.75)	5832	0.44(0.21)	3772	0.92(1.13)	3292	1.29(1.98)	2329	0.12(0.13)	3549
GSM3752273_190315_snm3Cseq_hs_29yr_BA10_UMB5580_5_UMB5580_6_H11_AD001_indexed_contacts(Sst)	0.71(0.92)	3703	0.27(0.25)	8030	1.76(0.93)	1705	0.88(0.52)	3392	0.80(0.93)	3790	0.61(0.98)	4307	0.51(0.79)	5919	0.38(0.21)	3561	0.95(1.14)	3213	1.53(2.02)	1962	0.12(0.12)	4850
GSM3752279_190315_snm3Cseq_hs_29yr_BA10_UMB5580_5_UMB5580_6_H11_AD012_indexed_contacts(Astro)	0.76(0.99)	3505	0.28(0.25)	8137	1.71(0.91)	1755	0.83(0.52)	3611	0.81(0.93)	3738	0.59(0.95)	4317	0.50(0.74)	5995	0.38(0.20)	3789	0.94(1.13)	3236	1.39(1.84)	2164	0.12(0.12)	4594
GSM3752284_190315_snm3Cseq_hs_29yr_BA10_UMB5580_5_UMB5580_6_H12_AD007_indexed_contacts(MG)	0.79(0.99)	3511	0.30(0.25)	8816	1.73(0.93)	1735	0.91(0.59)	3312	0.90(0.94)	3372	0.61(0.91)	4121	0.54(0.77)	5625	0.46(0.23)	4052	0.94(1.14)	3239	1.30(1.85)	2319	0.13(0.16)	3101
GSM3752286_190315_snm3Cseq_hs_29yr_BA10_UMB5580_5_UMB5580_6_H12_AD010_indexed_contacts(Astro)	1.14(1.19)	2467	0.37(0.32)	7203	1.95(1.07)	1536	1.01(0.68)	2966	0.94(0.98)	3228	0.61(0.92)	4168	0.57(0.78)	5346	0.48(0.23)	4353	0.95(1.16)	3198	1.28(1.83)	2343	0.14(0.14)	2976
GSM3752305_190315_snm3Cseq_hs_29yr_BA10_UMB5580_5_UMB5580_6_H4_AD002_indexed_contacts(MG)	0.70(0.94)	3921	0.27(0.25)	9166	1.73(0.94)	1731	0.89(0.57)	3376	0.86(0.92)	3541	0.59(0.91)	4145	0.52(0.74)	5763	0.45(0.23)	3889	0.93(1.13)	3253	1.30(1.83)	2321	0.12(0.13)	4019
GSM3752311_190315_snm3Cseq_hs_29yr_BA10_UMB5580_5_UMB5580_6_H5_AD001_indexed_contacts(Sst)	1.12(1.21)	2529	0.35(0.31)	7727	1.90(1.03)	1583	0.99(0.66)	3045	0.94(0.97)	3245	0.62(0.93)	4138	0.57(0.77)	5296	0.47(0.23)	4411	0.95(1.14)	3213	1.28(1.95)	2360	0.15(0.20)	2865
GSM3752317_190315_snm3Cseq_hs_29yr_BA10_UMB5580_5_UMB5580_6_H5_AD010_indexed_contacts(Sst)	0.70(0.94)	3754	0.28(0.26)	7965	1.69(0.83)	1774	0.82(0.50)	3643	0.81(0.93)	3770	0.61(0.99)	4318	0.50(0.75)	6028	0.39(0.20)	3592	0.94(1.14)	3219	1.52(1.97)	1978	0.12(0.11)	5019
GSM3752332_190315_snm3Cseq_hs_29yr_BA10_UMB5580_5_UMB5580_6_H8_AD012_indexed_contacts(Ndnf)	1.17(1.14)	2429	0.42(0.35)	6512	1.99(1.12)	1508	1.09(0.74)	2746	0.95(0.97)	3189	0.65(0.94)	3971	0.60(0.79)	5066	0.49(0.24)	4576	0.96(1.14)	3171	1.31(1.92)	2291	0.19(0.23)	2271
GSM3752338_190315_snm3Cseq_hs_29yr_BA10_UMB5580_5_UMB5580_6_H9_AD010_indexed_contacts(Astro)	1.05(1.06)	2700	0.37(0.31)	7322	1.85(1.04)	1620	0.98(0.68)	3066	0.96(0.97)	3160	0.63(0.89)	4102	0.59(0.78)	5168	0.47(0.23)	4535	0.95(1.15)	3213	1.26(1.82)	2382	0.17(0.21)	2397

## Sheet: RWR imputation
Supplementary Table 3. Information of TLDs detected by different tools with RWR imputation on Lee's data (length: average and standard deviation, number: total).
	deDoc2.w_TLDs_length (Mb)	deDoc2.w_TLDs_number	deDoc2.s_TLDs_length (Mb)	deDoc2.s_TLDs_number	deTOKI_TLDs_length (Mb)	deTOKI_TLDs_number	IS_TLDs_length (Mb)	IS_TLDs_number	SpectralTAD_TLDs_length (Mb)	SpectralTAD_TLDs_number	GRiNCH_TLDs_length (Mb)	GRiNCH_TLDs_number
GSM3748102_181218_snm3Cseq_hs_21yr_BA10_UMB5577_1_UMB5577_2_A10_AD001_indexed_contacts(L23)	0.57(0.71)	4414	0.25(0.23)	8422	nan(nan)	0	nan(nan)	0	nan(nan)	0	nan(nan)	0
GSM3748103_181218_snm3Cseq_hs_21yr_BA10_UMB5577_1_UMB5577_2_A10_AD004_indexed_contacts(L23)	0.45(0.53)	4166	0.25(0.22)	5350	nan(nan)	0	nan(nan)	0	nan(nan)	0	nan(nan)	0
GSM3748104_181218_snm3Cseq_hs_21yr_BA10_UMB5577_1_UMB5577_2_A10_AD006_indexed_contacts(L23)	0.62(0.72)	4203	0.27(0.25)	8522	nan(nan)	0	nan(nan)	0	nan(nan)	0	nan(nan)	0
GSM3748105_181218_snm3Cseq_hs_21yr_BA10_UMB5577_1_UMB5577_2_A10_AD007_indexed_contacts(ODC)	0.46(0.64)	5493	0.23(0.22)	9551	nan(nan)	0	nan(nan)	0	nan(nan)	0	nan(nan)	0
GSM3748106_181218_snm3Cseq_hs_21yr_BA10_UMB5577_1_UMB5577_2_A10_AD008_indexed_contacts(L23)	0.66(0.82)	3939	0.27(0.25)	8292	nan(nan)	0	nan(nan)	0	nan(nan)	0	nan(nan)	0
GSM3748107_181218_snm3Cseq_hs_21yr_BA10_UMB5577_1_UMB5577_2_A10_AD010_indexed_contacts(Sst)	0.53(0.74)	4648	0.24(0.23)	8382	nan(nan)	0	nan(nan)	0	nan(nan)	0	nan(nan)	0
GSM3748108_181218_snm3Cseq_hs_21yr_BA10_UMB5577_1_UMB5577_2_A10_AD012_indexed_contacts(L5)	0.52(0.65)	4767	0.24(0.21)	8337	0.70(0.43)	4313	0.53(0.78)	5683	0.38(0.21)	3595	3.83(8.13)	790
GSM3748109_181218_snm3Cseq_hs_21yr_BA10_UMB5577_1_UMB5577_2_A11_AD002_indexed_contacts(Astro)	0.47(0.66)	4854	0.24(0.22)	7497	nan(nan)	0	nan(nan)	0	nan(nan)	0	nan(nan)	0
GSM3748110_181218_snm3Cseq_hs_21yr_BA10_UMB5577_1_UMB5577_2_A11_AD004_indexed_contacts(L23)	0.67(0.82)	3886	0.28(0.25)	8497	nan(nan)	0	nan(nan)	0	nan(nan)	0	nan(nan)	0
GSM3748111_181218_snm3Cseq_hs_21yr_BA10_UMB5577_1_UMB5577_2_A11_AD006_indexed_contacts(L5)	0.51(0.62)	4615	0.24(0.22)	7670	nan(nan)	0	nan(nan)	0	nan(nan)	0	nan(nan)	0
GSM3748112_181218_snm3Cseq_hs_21yr_BA10_UMB5577_1_UMB5577_2_A11_AD010_indexed_contacts(OPC)	0.52(0.69)	4739	0.24(0.22)	8516	nan(nan)	0	nan(nan)	0	nan(nan)	0	nan(nan)	0
GSM3748113_181218_snm3Cseq_hs_21yr_BA10_UMB5577_1_UMB5577_2_A11_AD012_indexed_contacts(L6)	0.58(0.77)	4259	0.26(0.24)	8057	nan(nan)	0	nan(nan)	0	nan(nan)	0	nan(nan)	0
GSM3748114_181218_snm3Cseq_hs_21yr_BA10_UMB5577_1_UMB5577_2_A12_AD001_indexed_contacts(ODC)	0.43(0.59)	5279	0.23(0.21)	7785	nan(nan)	0	nan(nan)	0	nan(nan)	0	nan(nan)	0
GSM3748115_181218_snm3Cseq_hs_21yr_BA10_UMB5577_1_UMB5577_2_A12_AD002_indexed_contacts(ODC)	0.41(0.56)	5260	0.22(0.20)	7305	nan(nan)	0	nan(nan)	0	nan(nan)	0	nan(nan)	0
GSM3748116_181218_snm3Cseq_hs_21yr_BA10_UMB5577_1_UMB5577_2_A12_AD004_indexed_contacts(OPC)	0.54(0.76)	4168	0.25(0.23)	7434	nan(nan)	0	nan(nan)	0	nan(nan)	0	nan(nan)	0
GSM3748117_181218_snm3Cseq_hs_21yr_BA10_UMB5577_1_UMB5577_2_A12_AD006_indexed_contacts(MP)	0.33(0.45)	6880	0.20(0.18)	9391	0.71(0.44)	4253	0.54(0.82)	5566	0.41(0.21)	3147	4.69(9.18)	645
GSM3748118_181218_snm3Cseq_hs_21yr_BA10_UMB5577_1_UMB5577_2_A12_AD007_indexed_contacts(MG)	0.36(0.48)	5857	0.21(0.19)	7957	nan(nan)	0	nan(nan)	0	nan(nan)	0	nan(nan)	0
GSM3748119_181218_snm3Cseq_hs_21yr_BA10_UMB5577_1_UMB5577_2_A12_AD008_indexed_contacts(MG)	0.36(0.48)	5861	0.21(0.19)	7690	0.70(0.43)	4322	0.57(0.85)	5355	0.38(0.22)	2882	4.55(9.40)	665
GSM3748120_181218_snm3Cseq_hs_21yr_BA10_UMB5577_1_UMB5577_2_A12_AD010_indexed_contacts(MP)	0.30(0.40)	6118	0.19(0.18)	7041	nan(nan)	0	nan(nan)	0	nan(nan)	0	nan(nan)	0
GSM3748121_181218_snm3Cseq_hs_21yr_BA10_UMB5577_1_UMB5577_2_A12_AD012_indexed_contacts(OPC)	0.62(0.88)	4226	0.26(0.24)	8985	nan(nan)	0	nan(nan)	0	nan(nan)	0	nan(nan)	0
GSM3748122_181218_snm3Cseq_hs_21yr_BA10_UMB5577_1_UMB5577_2_A1_AD002_indexed_contacts(L23)	0.53(0.63)	4315	0.25(0.23)	7059	nan(nan)	0	nan(nan)	0	nan(nan)	0	nan(nan)	0
GSM3748123_181218_snm3Cseq_hs_21yr_BA10_UMB5577_1_UMB5577_2_A1_AD004_indexed_contacts(L23)	0.45(0.53)	4837	0.24(0.21)	6839	nan(nan)	0	nan(nan)	0	nan(nan)	0	nan(nan)	0
GSM3748124_181218_snm3Cseq_hs_21yr_BA10_UMB5577_1_UMB5577_2_A1_AD006_indexed_contacts(L6)	0.49(0.57)	4762	0.25(0.22)	7563	0.70(0.42)	4337	0.54(0.81)	5592	0.37(0.21)	3515	4.35(8.26)	694
GSM3748125_181218_snm3Cseq_hs_21yr_BA10_UMB5577_1_UMB5577_2_A1_AD008_indexed_contacts(ODC)	0.48(0.66)	4578	0.25(0.24)	6837	nan(nan)	0	nan(nan)	0	nan(nan)	0	nan(nan)	0
GSM3748126_181218_snm3Cseq_hs_21yr_BA10_UMB5577_1_UMB5577_2_A1_AD010_indexed_contacts(L5)	0.56(0.71)	4256	0.26(0.23)	7355	nan(nan)	0	nan(nan)	0	nan(nan)	0	nan(nan)	0
GSM3748127_181218_snm3Cseq_hs_21yr_BA10_UMB5577_1_UMB5577_2_A1_AD012_indexed_contacts(OPC)	0.45(0.58)	4525	0.24(0.22)	6094	nan(nan)	0	nan(nan)	0	nan(nan)	0	nan(nan)	0
GSM3748128_181218_snm3Cseq_hs_21yr_BA10_UMB5577_1_UMB5577_2_A2_AD002_indexed_contacts(Ndnf)	0.70(0.91)	3773	0.28(0.27)	8162	nan(nan)	0	nan(nan)	0	nan(nan)	0	nan(nan)	0
GSM3748129_181218_snm3Cseq_hs_21yr_BA10_UMB5577_1_UMB5577_2_A2_AD004_indexed_contacts(Ndnf)	0.63(0.82)	4191	0.26(0.25)	8916	nan(nan)	0	nan(nan)	0	nan(nan)	0	nan(nan)	0
GSM3748130_181218_snm3Cseq_hs_21yr_BA10_UMB5577_1_UMB5577_2_A2_AD006_indexed_contacts(Pvalb)	0.47(0.63)	5243	0.22(0.21)	9084	0.72(0.44)	4238	0.54(0.80)	5592	0.40(0.21)	3370	4.15(8.91)	729
GSM3748131_181218_snm3Cseq_hs_21yr_BA10_UMB5577_1_UMB5577_2_A2_AD007_indexed_contacts(Sst)	0.55(0.76)	4560	0.25(0.25)	8561	nan(nan)	0	nan(nan)	0	nan(nan)	0	nan(nan)	0
GSM3748132_181218_snm3Cseq_hs_21yr_BA10_UMB5577_1_UMB5577_2_A2_AD008_indexed_contacts(L4)	0.90(1.10)	2991	0.31(0.31)	7683	nan(nan)	0	nan(nan)	0	nan(nan)	0	nan(nan)	0
GSM3748133_181218_snm3Cseq_hs_21yr_BA10_UMB5577_1_UMB5577_2_A2_AD012_indexed_contacts(OPC)	0.57(0.75)	4529	0.25(0.24)	9138	nan(nan)	0	nan(nan)	0	nan(nan)	0	nan(nan)	0
GSM3748134_181218_snm3Cseq_hs_21yr_BA10_UMB5577_1_UMB5577_2_A3_AD002_indexed_contacts(L23)	0.53(0.64)	4440	0.26(0.24)	7326	nan(nan)	0	nan(nan)	0	nan(nan)	0	nan(nan)	0
GSM3748135_181218_snm3Cseq_hs_21yr_BA10_UMB5577_1_UMB5577_2_A3_AD004_indexed_contacts(ODC)	0.44(0.56)	2877	0.23(0.26)	2699	nan(nan)	0	nan(nan)	0	nan(nan)	0	nan(nan)	0
GSM3748136_181218_snm3Cseq_hs_21yr_BA10_UMB5577_1_UMB5577_2_A3_AD006_indexed_contacts(L23)	0.52(0.62)	4607	0.25(0.22)	7887	nan(nan)	0	nan(nan)	0	nan(nan)	0	nan(nan)	0
GSM3748137_181218_snm3Cseq_hs_21yr_BA10_UMB5577_1_UMB5577_2_A3_AD007_indexed_contacts(L5)	0.54(0.64)	4381	0.26(0.23)	7351	nan(nan)	0	nan(nan)	0	nan(nan)	0	nan(nan)	0
GSM3748138_181218_snm3Cseq_hs_21yr_BA10_UMB5577_1_UMB5577_2_A3_AD008_indexed_contacts(L23)	0.48(0.59)	4403	0.24(0.22)	6630	nan(nan)	0	nan(nan)	0	nan(nan)	0	nan(nan)	0
GSM3748139_181218_snm3Cseq_hs_21yr_BA10_UMB5577_1_UMB5577_2_A3_AD010_indexed_contacts(L5)	0.52(0.66)	4427	0.25(0.22)	7061	0.69(0.42)	4390	0.56(0.85)	5419	0.38(0.22)	3327	4.88(10.18)	619
GSM3748140_181218_snm3Cseq_hs_21yr_BA10_UMB5577_1_UMB5577_2_A3_AD012_indexed_contacts(Ndnf)	0.48(0.61)	4505	0.24(0.22)	6733	0.69(0.42)	4372	0.56(0.79)	5408	0.39(0.23)	3235	4.64(8.61)	651
GSM3748141_181218_snm3Cseq_hs_21yr_BA10_UMB5577_1_UMB5577_2_A4_AD002_indexed_contacts(Astro)	0.47(0.65)	4638	0.24(0.22)	6781	nan(nan)	0	nan(nan)	0	nan(nan)	0	nan(nan)	0
GSM3748142_181218_snm3Cseq_hs_21yr_BA10_UMB5577_1_UMB5577_2_A4_AD004_indexed_contacts(L5)	0.61(0.76)	3976	0.27(0.25)	7248	nan(nan)	0	nan(nan)	0	nan(nan)	0	nan(nan)	0
GSM3748143_181218_snm3Cseq_hs_21yr_BA10_UMB5577_1_UMB5577_2_A4_AD006_indexed_contacts(Astro)	0.44(0.61)	5043	0.22(0.21)	7663	nan(nan)	0	nan(nan)	0	nan(nan)	0	nan(nan)	0
GSM3748144_181218_snm3Cseq_hs_21yr_BA10_UMB5577_1_UMB5577_2_A4_AD007_indexed_contacts(Vip)	0.53(0.69)	4177	0.25(0.23)	6664	0.70(0.43)	4349	0.57(0.88)	5294	0.39(0.23)	3237	5.15(9.59)	587
GSM3748145_181218_snm3Cseq_hs_21yr_BA10_UMB5577_1_UMB5577_2_A4_AD010_indexed_contacts(Sst)	0.51(0.66)	4249	0.24(0.23)	6307	nan(nan)	0	nan(nan)	0	nan(nan)	0	nan(nan)	0
GSM3748146_181218_snm3Cseq_hs_21yr_BA10_UMB5577_1_UMB5577_2_A4_AD012_indexed_contacts(L6)	0.44(0.56)	4552	0.23(0.22)	6105	nan(nan)	0	nan(nan)	0	nan(nan)	0	nan(nan)	0
GSM3748147_181218_snm3Cseq_hs_21yr_BA10_UMB5577_1_UMB5577_2_A5_AD002_indexed_contacts(Vip)	0.51(0.67)	4425	0.24(0.23)	7194	nan(nan)	0	nan(nan)	0	nan(nan)	0	nan(nan)	0
GSM3748148_181218_snm3Cseq_hs_21yr_BA10_UMB5577_1_UMB5577_2_A5_AD004_indexed_contacts(ODC)	0.46(0.67)	5449	0.23(0.21)	9424	nan(nan)	0	nan(nan)	0	nan(nan)	0	nan(nan)	0
GSM3748149_181218_snm3Cseq_hs_21yr_BA10_UMB5577_1_UMB5577_2_A5_AD006_indexed_contacts(L23)	0.64(0.76)	4026	0.28(0.25)	8288	nan(nan)	0	nan(nan)	0	nan(nan)	0	nan(nan)	0
GSM3748150_181218_snm3Cseq_hs_21yr_BA10_UMB5577_1_UMB5577_2_A5_AD008_indexed_contacts(L23)	0.58(0.76)	4277	0.25(0.24)	8150	nan(nan)	0	nan(nan)	0	nan(nan)	0	nan(nan)	0
GSM3748151_181218_snm3Cseq_hs_21yr_BA10_UMB5577_1_UMB5577_2_A5_AD010_indexed_contacts(OPC)	0.57(0.77)	4445	0.25(0.23)	8731	0.74(0.47)	4123	0.54(0.81)	5562	0.43(0.23)	3725	3.84(8.19)	787
GSM3748152_181218_snm3Cseq_hs_21yr_BA10_UMB5577_1_UMB5577_2_A5_AD012_indexed_contacts(Sst)	0.44(0.55)	5053	0.23(0.21)	7601	0.69(0.41)	4385	0.55(0.80)	5499	0.37(0.21)	3193	4.02(8.57)	751
GSM3748153_181218_snm3Cseq_hs_21yr_BA10_UMB5577_1_UMB5577_2_A6_AD001_indexed_contacts(MP)	0.32(0.46)	5822	0.20(0.19)	7179	nan(nan)	0	nan(nan)	0	nan(nan)	0	nan(nan)	0
GSM3748154_181218_snm3Cseq_hs_21yr_BA10_UMB5577_1_UMB5577_2_A6_AD002_indexed_contacts(ODC)	0.43(0.60)	4986	0.23(0.21)	7247	nan(nan)	0	nan(nan)	0	nan(nan)	0	nan(nan)	0
GSM3748155_181218_snm3Cseq_hs_21yr_BA10_UMB5577_1_UMB5577_2_A6_AD004_indexed_contacts(ODC)	0.46(0.63)	5547	0.23(0.21)	9708	nan(nan)	0	nan(nan)	0	nan(nan)	0	nan(nan)	0
GSM3748156_181218_snm3Cseq_hs_21yr_BA10_UMB5577_1_UMB5577_2_A6_AD006_indexed_contacts(Sst)	0.50(0.70)	4630	0.24(0.22)	7802	0.70(0.42)	4314	0.55(0.84)	5455	0.40(0.22)	3304	3.68(8.44)	821
GSM3748157_181218_snm3Cseq_hs_21yr_BA10_UMB5577_1_UMB5577_2_A6_AD007_indexed_contacts(L5)	0.59(0.75)	4349	0.26(0.24)	8732	0.74(0.47)	4094	0.55(0.78)	5525	0.43(0.23)	3882	4.32(8.85)	699
GSM3748158_181218_snm3Cseq_hs_21yr_BA10_UMB5577_1_UMB5577_2_A6_AD008_indexed_contacts(L23)	0.52(0.62)	4741	0.25(0.23)	8235	nan(nan)	0	nan(nan)	0	nan(nan)	0	nan(nan)	0
GSM3748159_181218_snm3Cseq_hs_21yr_BA10_UMB5577_1_UMB5577_2_A6_AD010_indexed_contacts(L23)	0.66(0.83)	3873	0.28(0.26)	7908	nan(nan)	0	nan(nan)	0	nan(nan)	0	nan(nan)	0
GSM3748160_181218_snm3Cseq_hs_21yr_BA10_UMB5577_1_UMB5577_2_A6_AD012_indexed_contacts(L23)	0.65(0.86)	4022	0.26(0.25)	8737	0.74(0.47)	4098	0.56(0.77)	5410	0.45(0.23)	3872	4.29(9.04)	704
GSM3748161_181218_snm3Cseq_hs_21yr_BA10_UMB5577_1_UMB5577_2_A7_AD001_indexed_contacts(L5)	0.53(0.69)	4483	0.25(0.23)	7710	nan(nan)	0	nan(nan)	0	nan(nan)	0	nan(nan)	0
GSM3748162_181218_snm3Cseq_hs_21yr_BA10_UMB5577_1_UMB5577_2_A7_AD002_indexed_contacts(ODC)	0.48(0.66)	4933	0.24(0.22)	8227	nan(nan)	0	nan(nan)	0	nan(nan)	0	nan(nan)	0
GSM3748163_181218_snm3Cseq_hs_21yr_BA10_UMB5577_1_UMB5577_2_A7_AD004_indexed_contacts(L5)	0.63(0.80)	4069	0.27(0.25)	8269	nan(nan)	0	nan(nan)	0	nan(nan)	0	nan(nan)	0
GSM3748164_181218_snm3Cseq_hs_21yr_BA10_UMB5577_1_UMB5577_2_A7_AD006_indexed_contacts(OPC)	0.58(0.79)	4515	0.25(0.23)	9256	nan(nan)	0	nan(nan)	0	nan(nan)	0	nan(nan)	0
GSM3748165_181218_snm3Cseq_hs_21yr_BA10_UMB5577_1_UMB5577_2_A7_AD007_indexed_contacts(L23)	0.47(0.57)	4685	0.25(0.22)	6926	nan(nan)	0	nan(nan)	0	nan(nan)	0	nan(nan)	0
GSM3748166_181218_snm3Cseq_hs_21yr_BA10_UMB5577_1_UMB5577_2_A7_AD008_indexed_contacts(L23)	0.55(0.66)	4558	0.25(0.22)	8411	nan(nan)	0	nan(nan)	0	nan(nan)	0	nan(nan)	0
GSM3748167_181218_snm3Cseq_hs_21yr_BA10_UMB5577_1_UMB5577_2_A7_AD010_indexed_contacts(L23)	0.57(0.73)	4382	0.25(0.23)	8207	nan(nan)	0	nan(nan)	0	nan(nan)	0	nan(nan)	0
GSM3748168_181218_snm3Cseq_hs_21yr_BA10_UMB5577_1_UMB5577_2_A7_AD012_indexed_contacts(MG)	0.41(0.59)	5737	0.22(0.21)	9106	nan(nan)	0	nan(nan)	0	nan(nan)	0	nan(nan)	0
GSM3748169_181218_snm3Cseq_hs_21yr_BA10_UMB5577_1_UMB5577_2_A8_AD002_indexed_contacts(L4)	0.60(0.78)	4280	0.26(0.25)	8539	nan(nan)	0	nan(nan)	0	nan(nan)	0	nan(nan)	0
GSM3748170_181218_snm3Cseq_hs_21yr_BA10_UMB5577_1_UMB5577_2_A8_AD004_indexed_contacts(Sst)	0.53(0.71)	4668	0.25(0.23)	8618	nan(nan)	0	nan(nan)	0	nan(nan)	0	nan(nan)	0
GSM3748171_181218_snm3Cseq_hs_21yr_BA10_UMB5577_1_UMB5577_2_A8_AD006_indexed_contacts(L6)	0.54(0.70)	4695	0.25(0.22)	8803	0.73(0.45)	4180	0.55(0.83)	5529	0.42(0.22)	3710	4.62(9.24)	655
GSM3748172_181218_snm3Cseq_hs_21yr_BA10_UMB5577_1_UMB5577_2_A8_AD007_indexed_contacts(L23)	0.92(1.03)	2989	0.33(0.30)	7730	nan(nan)	0	nan(nan)	0	nan(nan)	0	nan(nan)	0
GSM3748173_181218_snm3Cseq_hs_21yr_BA10_UMB5577_1_UMB5577_2_A8_AD010_indexed_contacts(Ndnf)	0.59(0.75)	4233	0.27(0.24)	8093	nan(nan)	0	nan(nan)	0	nan(nan)	0	nan(nan)	0
GSM3748174_181218_snm3Cseq_hs_21yr_BA10_UMB5577_1_UMB5577_2_A8_AD012_indexed_contacts(Endo)	0.46(0.66)	5285	0.24(0.22)	8977	0.74(0.48)	4124	0.54(0.80)	5592	0.44(0.23)	3563	4.19(8.65)	722
GSM3748175_181218_snm3Cseq_hs_21yr_BA10_UMB5577_1_UMB5577_2_A9_AD001_indexed_contacts(Ndnf)	0.50(0.60)	4805	0.25(0.22)	7928	0.69(0.41)	4384	0.54(0.78)	5556	0.37(0.20)	3510	4.62(8.69)	654
GSM3748176_181218_snm3Cseq_hs_21yr_BA10_UMB5577_1_UMB5577_2_A9_AD002_indexed_contacts(ODC)	0.47(0.65)	5252	0.24(0.21)	9021	nan(nan)	0	nan(nan)	0	nan(nan)	0	nan(nan)	0
GSM3748177_181218_snm3Cseq_hs_21yr_BA10_UMB5577_1_UMB5577_2_A9_AD004_indexed_contacts(Pvalb)	0.52(0.69)	4409	0.24(0.22)	7704	0.70(0.43)	4325	0.57(1.10)	5269	0.39(0.20)	3274	3.89(8.76)	776
GSM3748178_181218_snm3Cseq_hs_21yr_BA10_UMB5577_1_UMB5577_2_A9_AD006_indexed_contacts(ODC)	0.48(0.66)	5288	0.24(0.23)	9426	nan(nan)	0	nan(nan)	0	nan(nan)	0	nan(nan)	0
GSM3748179_181218_snm3Cseq_hs_21yr_BA10_UMB5577_1_UMB5577_2_A9_AD007_indexed_contacts(L23)	0.49(0.66)	4511	0.24(0.22)	7300	nan(nan)	0	nan(nan)	0	nan(nan)	0	nan(nan)	0
GSM3748180_181218_snm3Cseq_hs_21yr_BA10_UMB5577_1_UMB5577_2_A9_AD008_indexed_contacts(Ndnf)	0.50(0.64)	4677	0.24(0.22)	7532	nan(nan)	0	nan(nan)	0	nan(nan)	0	nan(nan)	0
GSM3748181_181218_snm3Cseq_hs_21yr_BA10_UMB5577_1_UMB5577_2_A9_AD010_indexed_contacts(ODC)	0.47(0.63)	5215	0.23(0.22)	8923	nan(nan)	0	nan(nan)	0	nan(nan)	0	nan(nan)	0
GSM3748182_181218_snm3Cseq_hs_21yr_BA10_UMB5577_1_UMB5577_2_B10_AD002_indexed_contacts(L23)	0.47(0.57)	3586	0.25(0.23)	4346	nan(nan)	0	nan(nan)	0	nan(nan)	0	nan(nan)	0
GSM3748183_181218_snm3Cseq_hs_21yr_BA10_UMB5577_1_UMB5577_2_B10_AD004_indexed_contacts(L23)	0.66(0.81)	3955	0.27(0.25)	8384	nan(nan)	0	nan(nan)	0	nan(nan)	0	nan(nan)	0
GSM3748184_181218_snm3Cseq_hs_21yr_BA10_UMB5577_1_UMB5577_2_B10_AD006_indexed_contacts(L5)	0.61(0.80)	3931	0.26(0.24)	7766	nan(nan)	0	nan(nan)	0	nan(nan)	0	nan(nan)	0
GSM3748185_181218_snm3Cseq_hs_21yr_BA10_UMB5577_1_UMB5577_2_B10_AD007_indexed_contacts(Sst)	0.52(0.75)	4727	0.24(0.23)	8353	0.71(0.45)	4274	0.54(0.77)	5561	0.40(0.21)	3540	5.23(10.28)	578
GSM3748186_181218_snm3Cseq_hs_21yr_BA10_UMB5577_1_UMB5577_2_B10_AD008_indexed_contacts(Endo)	0.33(0.43)	6061	0.20(0.18)	7451	nan(nan)	0	nan(nan)	0	nan(nan)	0	nan(nan)	0
GSM3748187_181218_snm3Cseq_hs_21yr_BA10_UMB5577_1_UMB5577_2_B10_AD010_indexed_contacts(L23)	0.59(0.72)	4407	0.26(0.24)	8740	nan(nan)	0	nan(nan)	0	nan(nan)	0	nan(nan)	0
GSM3748188_181218_snm3Cseq_hs_21yr_BA10_UMB5577_1_UMB5577_2_B10_AD012_indexed_contacts(Astro)	0.53(0.75)	4359	0.25(0.24)	7855	nan(nan)	0	nan(nan)	0	nan(nan)	0	nan(nan)	0
GSM3748189_181218_snm3Cseq_hs_21yr_BA10_UMB5577_1_UMB5577_2_B11_AD001_indexed_contacts(Astro)	0.41(0.53)	4806	0.22(0.21)	6312	nan(nan)	0	nan(nan)	0	nan(nan)	0	nan(nan)	0
GSM3748190_181218_snm3Cseq_hs_21yr_BA10_UMB5577_1_UMB5577_2_B11_AD002_indexed_contacts(Vip)	0.44(0.55)	4717	0.23(0.21)	6493	nan(nan)	0	nan(nan)	0	nan(nan)	0	nan(nan)	0
GSM3748191_181218_snm3Cseq_hs_21yr_BA10_UMB5577_1_UMB5577_2_B11_AD004_indexed_contacts(Vip)	0.55(0.71)	4391	0.25(0.23)	8009	nan(nan)	0	nan(nan)	0	nan(nan)	0	nan(nan)	0
GSM3748192_181218_snm3Cseq_hs_21yr_BA10_UMB5577_1_UMB5577_2_B11_AD006_indexed_contacts(L4)	0.55(0.70)	4340	0.25(0.23)	7801	nan(nan)	0	nan(nan)	0	nan(nan)	0	nan(nan)	0
GSM3748193_181218_snm3Cseq_hs_21yr_BA10_UMB5577_1_UMB5577_2_B11_AD007_indexed_contacts(L23)	0.66(0.80)	3877	0.27(0.25)	7818	nan(nan)	0	nan(nan)	0	nan(nan)	0	nan(nan)	0
GSM3748194_181218_snm3Cseq_hs_21yr_BA10_UMB5577_1_UMB5577_2_B11_AD008_indexed_contacts(L4)	0.49(0.61)	4652	0.24(0.22)	7275	nan(nan)	0	nan(nan)	0	nan(nan)	0	nan(nan)	0
GSM3748195_181218_snm3Cseq_hs_21yr_BA10_UMB5577_1_UMB5577_2_B11_AD010_indexed_contacts(Pvalb)	0.51(0.68)	4730	0.25(0.23)	8229	nan(nan)	0	nan(nan)	0	nan(nan)	0	nan(nan)	0
GSM3748196_181218_snm3Cseq_hs_21yr_BA10_UMB5577_1_UMB5577_2_B11_AD012_indexed_contacts(MG)	0.37(0.59)	3109	0.17(0.25)	2834	0.76(0.47)	3990	1.56(2.00)	1946	0.49(0.27)	957	4.84(10.64)	624
GSM3748197_181218_snm3Cseq_hs_21yr_BA10_UMB5577_1_UMB5577_2_B12_AD001_indexed_contacts(Astro)	0.48(0.67)	4551	0.24(0.23)	6922	0.70(0.43)	4338	0.59(0.88)	5164	0.40(0.24)	3335	5.03(9.85)	601
GSM3748198_181218_snm3Cseq_hs_21yr_BA10_UMB5577_1_UMB5577_2_B12_AD006_indexed_contacts(Astro)	0.39(0.54)	5429	0.21(0.20)	7592	nan(nan)	0	nan(nan)	0	nan(nan)	0	nan(nan)	0
GSM3748199_181218_snm3Cseq_hs_21yr_BA10_UMB5577_1_UMB5577_2_B12_AD007_indexed_contacts(MG)	0.40(0.56)	5932	0.22(0.21)	9218	0.72(0.44)	4237	0.54(0.77)	5577	0.42(0.23)	3484	4.32(8.51)	700
GSM3748200_181218_snm3Cseq_hs_21yr_BA10_UMB5577_1_UMB5577_2_B12_AD008_indexed_contacts(ODC)	0.44(0.60)	5296	0.23(0.22)	8429	nan(nan)	0	nan(nan)	0	nan(nan)	0	nan(nan)	0
GSM3748201_181218_snm3Cseq_hs_21yr_BA10_UMB5577_1_UMB5577_2_B12_AD010_indexed_contacts(ODC)	0.35(0.50)	5637	0.21(0.20)	6977	nan(nan)	0	nan(nan)	0	nan(nan)	0	nan(nan)	0
GSM3748202_181218_snm3Cseq_hs_21yr_BA10_UMB5577_1_UMB5577_2_B12_AD012_indexed_contacts(Astro)	0.54(0.75)	4543	0.25(0.23)	8302	0.72(0.46)	4199	0.55(0.82)	5543	0.41(0.22)	3620	4.76(10.19)	635
GSM3748203_181218_snm3Cseq_hs_21yr_BA10_UMB5577_1_UMB5577_2_B1_AD001_indexed_contacts(L23)	0.50(0.62)	4750	0.25(0.22)	7674	nan(nan)	0	nan(nan)	0	nan(nan)	0	nan(nan)	0
GSM3748204_181218_snm3Cseq_hs_21yr_BA10_UMB5577_1_UMB5577_2_B1_AD002_indexed_contacts(L5)	0.46(0.58)	4398	0.24(0.22)	6386	nan(nan)	0	nan(nan)	0	nan(nan)	0	nan(nan)	0
GSM3748205_181218_snm3Cseq_hs_21yr_BA10_UMB5577_1_UMB5577_2_B1_AD004_indexed_contacts(Endo)	0.45(0.59)	5582	0.24(0.22)	9344	nan(nan)	0	nan(nan)	0	nan(nan)	0	nan(nan)	0
GSM3748206_181218_snm3Cseq_hs_21yr_BA10_UMB5577_1_UMB5577_2_B1_AD006_indexed_contacts(L23)	0.64(0.78)	4089	0.27(0.24)	8761	nan(nan)	0	nan(nan)	0	nan(nan)	0	nan(nan)	0
GSM3748207_181218_snm3Cseq_hs_21yr_BA10_UMB5577_1_UMB5577_2_B1_AD007_indexed_contacts(L23)	0.53(0.66)	4730	0.25(0.22)	8660	nan(nan)	0	nan(nan)	0	nan(nan)	0	nan(nan)	0
GSM3748208_181218_snm3Cseq_hs_21yr_BA10_UMB5577_1_UMB5577_2_B1_AD008_indexed_contacts(Sst)	0.54(0.73)	4486	0.24(0.22)	8238	0.70(0.43)	4339	0.54(0.81)	5563	0.38(0.20)	3594	3.60(7.51)	839
GSM3748209_181218_snm3Cseq_hs_21yr_BA10_UMB5577_1_UMB5577_2_B1_AD010_indexed_contacts(ODC)	0.49(0.65)	5107	0.24(0.22)	8990	nan(nan)	0	nan(nan)	0	nan(nan)	0	nan(nan)	0
GSM3748210_181218_snm3Cseq_hs_21yr_BA10_UMB5577_1_UMB5577_2_B1_AD012_indexed_contacts(L5)	0.68(0.85)	3844	0.27(0.25)	8265	nan(nan)	0	nan(nan)	0	nan(nan)	0	nan(nan)	0
GSM3748211_181218_snm3Cseq_hs_21yr_BA10_UMB5577_1_UMB5577_2_B2_AD001_indexed_contacts(L23)	0.48(0.62)	4648	0.24(0.23)	6957	nan(nan)	0	nan(nan)	0	nan(nan)	0	nan(nan)	0
GSM3748212_181218_snm3Cseq_hs_21yr_BA10_UMB5577_1_UMB5577_2_B2_AD002_indexed_contacts(ODC)	0.41(0.52)	4065	0.23(0.22)	4624	nan(nan)	0	nan(nan)	0	nan(nan)	0	nan(nan)	0
GSM3748213_181218_snm3Cseq_hs_21yr_BA10_UMB5577_1_UMB5577_2_B2_AD004_indexed_contacts(L5)	0.61(0.77)	4178	0.26(0.24)	8484	nan(nan)	0	nan(nan)	0	nan(nan)	0	nan(nan)	0
GSM3748214_181218_snm3Cseq_hs_21yr_BA10_UMB5577_1_UMB5577_2_B2_AD006_indexed_contacts(L23)	0.60(0.80)	4254	0.26(0.24)	8709	nan(nan)	0	nan(nan)	0	nan(nan)	0	nan(nan)	0
GSM3748215_181218_snm3Cseq_hs_21yr_BA10_UMB5577_1_UMB5577_2_B2_AD008_indexed_contacts(L5)	0.62(0.81)	3887	0.26(0.24)	7373	nan(nan)	0	nan(nan)	0	nan(nan)	0	nan(nan)	0
GSM3748216_181218_snm3Cseq_hs_21yr_BA10_UMB5577_1_UMB5577_2_B2_AD010_indexed_contacts(L6)	0.54(0.73)	4430	0.24(0.23)	7732	nan(nan)	0	nan(nan)	0	nan(nan)	0	nan(nan)	0
GSM3748217_181218_snm3Cseq_hs_21yr_BA10_UMB5577_1_UMB5577_2_B2_AD012_indexed_contacts(Ndnf)	0.51(0.67)	4558	0.24(0.23)	7372	nan(nan)	0	nan(nan)	0	nan(nan)	0	nan(nan)	0
GSM3748218_181218_snm3Cseq_hs_21yr_BA10_UMB5577_1_UMB5577_2_B3_AD001_indexed_contacts(Ndnf)	0.58(0.74)	4358	0.25(0.23)	8297	0.72(0.44)	4245	0.55(0.81)	5487	0.41(0.22)	3773	4.02(8.86)	751
GSM3748219_181218_snm3Cseq_hs_21yr_BA10_UMB5577_1_UMB5577_2_B3_AD002_indexed_contacts(L23)	0.44(0.52)	4267	0.24(0.22)	5449	nan(nan)	0	nan(nan)	0	nan(nan)	0	nan(nan)	0
GSM3748220_181218_snm3Cseq_hs_21yr_BA10_UMB5577_1_UMB5577_2_B3_AD004_indexed_contacts(Sst)	0.48(0.67)	5120	0.23(0.21)	8870	nan(nan)	0	nan(nan)	0	nan(nan)	0	nan(nan)	0
GSM3748221_181218_snm3Cseq_hs_21yr_BA10_UMB5577_1_UMB5577_2_B3_AD006_indexed_contacts(ODC)	0.45(0.66)	5419	0.23(0.22)	9018	0.74(0.48)	4095	0.56(0.85)	5414	0.44(0.24)	3381	3.45(7.50)	874
GSM3748222_181218_snm3Cseq_hs_21yr_BA10_UMB5577_1_UMB5577_2_B3_AD007_indexed_contacts(Astro)	0.62(0.85)	4293	0.26(0.26)	9172	nan(nan)	0	nan(nan)	0	nan(nan)	0	nan(nan)	0
GSM3748223_181218_snm3Cseq_hs_21yr_BA10_UMB5577_1_UMB5577_2_B3_AD008_indexed_contacts(MG)	0.38(0.55)	6146	0.22(0.21)	9202	nan(nan)	0	nan(nan)	0	nan(nan)	0	nan(nan)	0
GSM3748224_181218_snm3Cseq_hs_21yr_BA10_UMB5577_1_UMB5577_2_B3_AD010_indexed_contacts(Sst)	0.49(0.62)	4999	0.24(0.22)	8481	nan(nan)	0	nan(nan)	0	nan(nan)	0	nan(nan)	0
GSM3748225_181218_snm3Cseq_hs_21yr_BA10_UMB5577_1_UMB5577_2_B3_AD012_indexed_contacts(L23)	0.65(0.77)	4088	0.27(0.25)	8820	nan(nan)	0	nan(nan)	0	nan(nan)	0	nan(nan)	0
GSM3748226_181218_snm3Cseq_hs_21yr_BA10_UMB5577_1_UMB5577_2_B4_AD001_indexed_contacts(Vip)	0.55(0.72)	4432	0.25(0.23)	7901	0.71(0.43)	4290	0.56(0.82)	5433	0.41(0.22)	3544	4.46(9.39)	677
GSM3748227_181218_snm3Cseq_hs_21yr_BA10_UMB5577_1_UMB5577_2_B4_AD002_indexed_contacts(OPC)	0.51(0.67)	4808	0.25(0.23)	8223	nan(nan)	0	nan(nan)	0	nan(nan)	0	nan(nan)	0
GSM3748228_181218_snm3Cseq_hs_21yr_BA10_UMB5577_1_UMB5577_2_B4_AD004_indexed_contacts(L23)	0.59(0.72)	4380	0.26(0.24)	8778	nan(nan)	0	nan(nan)	0	nan(nan)	0	nan(nan)	0
GSM3748229_181218_snm3Cseq_hs_21yr_BA10_UMB5577_1_UMB5577_2_B4_AD006_indexed_contacts(L23)	0.52(0.64)	4677	0.25(0.22)	8209	nan(nan)	0	nan(nan)	0	nan(nan)	0	nan(nan)	0
GSM3748230_181218_snm3Cseq_hs_21yr_BA10_UMB5577_1_UMB5577_2_B4_AD008_indexed_contacts(Ndnf)	0.50(0.68)	4826	0.24(0.22)	8427	nan(nan)	0	nan(nan)	0	nan(nan)	0	nan(nan)	0
GSM3748231_181218_snm3Cseq_hs_21yr_BA10_UMB5577_1_UMB5577_2_B4_AD010_indexed_contacts(Ndnf)	0.62(0.80)	4077	0.26(0.24)	8297	nan(nan)	0	nan(nan)	0	nan(nan)	0	nan(nan)	0
GSM3748232_181218_snm3Cseq_hs_21yr_BA10_UMB5577_1_UMB5577_2_B4_AD012_indexed_contacts(L5)	0.54(0.70)	4639	0.25(0.23)	8557	0.71(0.44)	4273	0.54(0.83)	5635	0.40(0.21)	3724	4.46(9.23)	678
GSM3748233_181218_snm3Cseq_hs_21yr_BA10_UMB5577_1_UMB5577_2_B5_AD001_indexed_contacts(ODC)	0.49(0.66)	4232	0.26(0.24)	5822	nan(nan)	0	nan(nan)	0	nan(nan)	0	nan(nan)	0
GSM3748234_181218_snm3Cseq_hs_21yr_BA10_UMB5577_1_UMB5577_2_B5_AD004_indexed_contacts(L23)	0.50(0.63)	4391	0.25(0.23)	6480	nan(nan)	0	nan(nan)	0	nan(nan)	0	nan(nan)	0
GSM3748235_181218_snm3Cseq_hs_21yr_BA10_UMB5577_1_UMB5577_2_B5_AD006_indexed_contacts(L23)	0.51(0.66)	4143	0.25(0.24)	6276	nan(nan)	0	nan(nan)	0	nan(nan)	0	nan(nan)	0
GSM3748236_181218_snm3Cseq_hs_21yr_BA10_UMB5577_1_UMB5577_2_B5_AD007_indexed_contacts(L23)	0.53(0.65)	4221	0.26(0.23)	6575	nan(nan)	0	nan(nan)	0	nan(nan)	0	nan(nan)	0
GSM3748237_181218_snm3Cseq_hs_21yr_BA10_UMB5577_1_UMB5577_2_B5_AD008_indexed_contacts(Vip)	0.49(0.62)	4107	0.25(0.24)	5645	nan(nan)	0	nan(nan)	0	nan(nan)	0	nan(nan)	0
GSM3748238_181218_snm3Cseq_hs_21yr_BA10_UMB5577_1_UMB5577_2_B5_AD010_indexed_contacts(Vip)	0.47(0.60)	4668	0.23(0.22)	7078	nan(nan)	0	nan(nan)	0	nan(nan)	0	nan(nan)	0
GSM3748239_181218_snm3Cseq_hs_21yr_BA10_UMB5577_1_UMB5577_2_B6_AD001_indexed_contacts(Sst)	0.43(0.56)	5235	0.23(0.20)	7878	nan(nan)	0	nan(nan)	0	nan(nan)	0	nan(nan)	0
GSM3748240_181218_snm3Cseq_hs_21yr_BA10_UMB5577_1_UMB5577_2_B6_AD002_indexed_contacts(ODC)	0.49(0.62)	4970	0.25(0.22)	8378	nan(nan)	0	nan(nan)	0	nan(nan)	0	nan(nan)	0
GSM3748241_181218_snm3Cseq_hs_21yr_BA10_UMB5577_1_UMB5577_2_B6_AD004_indexed_contacts(Sst)	0.40(0.58)	4518	0.21(0.20)	6162	nan(nan)	0	nan(nan)	0	nan(nan)	0	nan(nan)	0
GSM3748242_181218_snm3Cseq_hs_21yr_BA10_UMB5577_1_UMB5577_2_B6_AD006_indexed_contacts(Astro)	0.75(1.07)	3569	0.27(0.28)	9108	nan(nan)	0	nan(nan)	0	nan(nan)	0	nan(nan)	0
GSM3748243_181218_snm3Cseq_hs_21yr_BA10_UMB5577_1_UMB5577_2_B6_AD007_indexed_contacts(Astro)	0.47(0.69)	5307	0.23(0.22)	9387	nan(nan)	0	nan(nan)	0	nan(nan)	0	nan(nan)	0
GSM3748244_181218_snm3Cseq_hs_21yr_BA10_UMB5577_1_UMB5577_2_B6_AD012_indexed_contacts(L4)	0.55(0.70)	4558	0.25(0.23)	8549	nan(nan)	0	nan(nan)	0	nan(nan)	0	nan(nan)	0
GSM3748245_181218_snm3Cseq_hs_21yr_BA10_UMB5577_1_UMB5577_2_B7_AD001_indexed_contacts(L4)	0.49(0.62)	4436	0.25(0.23)	6584	nan(nan)	0	nan(nan)	0	nan(nan)	0	nan(nan)	0
GSM3748246_181218_snm3Cseq_hs_21yr_BA10_UMB5577_1_UMB5577_2_B7_AD002_indexed_contacts(L23)	0.57(0.72)	4285	0.26(0.24)	7659	nan(nan)	0	nan(nan)	0	nan(nan)	0	nan(nan)	0
GSM3748247_181218_snm3Cseq_hs_21yr_BA10_UMB5577_1_UMB5577_2_B7_AD004_indexed_contacts(ODC)	0.44(0.62)	5408	0.23(0.22)	8740	nan(nan)	0	nan(nan)	0	nan(nan)	0	nan(nan)	0
GSM3748248_181218_snm3Cseq_hs_21yr_BA10_UMB5577_1_UMB5577_2_B7_AD006_indexed_contacts(L5)	0.65(0.83)	3931	0.26(0.25)	8161	nan(nan)	0	nan(nan)	0	nan(nan)	0	nan(nan)	0
GSM3748249_181218_snm3Cseq_hs_21yr_BA10_UMB5577_1_UMB5577_2_B7_AD007_indexed_contacts(L23)	0.55(0.69)	4377	0.25(0.22)	7877	nan(nan)	0	nan(nan)	0	nan(nan)	0	nan(nan)	0
GSM3748250_181218_snm3Cseq_hs_21yr_BA10_UMB5577_1_UMB5577_2_B7_AD008_indexed_contacts(L5)	0.48(0.60)	4287	0.25(0.23)	6338	nan(nan)	0	nan(nan)	0	nan(nan)	0	nan(nan)	0
GSM3748251_181218_snm3Cseq_hs_21yr_BA10_UMB5577_1_UMB5577_2_B7_AD010_indexed_contacts(MG)	0.36(0.47)	5528	0.21(0.20)	6948	nan(nan)	0	nan(nan)	0	nan(nan)	0	nan(nan)	0
GSM3748252_181218_snm3Cseq_hs_21yr_BA10_UMB5577_1_UMB5577_2_B8_AD001_indexed_contacts(Sst)	0.50(0.67)	4729	0.24(0.22)	7816	nan(nan)	0	nan(nan)	0	nan(nan)	0	nan(nan)	0
GSM3748253_181218_snm3Cseq_hs_21yr_BA10_UMB5577_1_UMB5577_2_B8_AD002_indexed_contacts(Sst)	0.53(0.67)	4858	0.24(0.22)	9245	0.74(0.46)	4125	0.55(0.79)	5511	0.44(0.22)	3663	4.45(9.17)	679
GSM3748254_181218_snm3Cseq_hs_21yr_BA10_UMB5577_1_UMB5577_2_B8_AD004_indexed_contacts(L5)	0.68(0.90)	3862	0.27(0.26)	8650	nan(nan)	0	nan(nan)	0	nan(nan)	0	nan(nan)	0
GSM3748255_181218_snm3Cseq_hs_21yr_BA10_UMB5577_1_UMB5577_2_B8_AD006_indexed_contacts(Vip)	0.71(0.91)	3787	0.27(0.25)	9182	0.77(0.50)	3929	0.57(0.81)	5352	0.47(0.24)	3983	4.02(8.86)	751
GSM3748256_181218_snm3Cseq_hs_21yr_BA10_UMB5577_1_UMB5577_2_B8_AD007_indexed_contacts(L23)	0.56(0.68)	4582	0.25(0.23)	8553	nan(nan)	0	nan(nan)	0	nan(nan)	0	nan(nan)	0
GSM3748257_181218_snm3Cseq_hs_21yr_BA10_UMB5577_1_UMB5577_2_B8_AD010_indexed_contacts(L23)	0.56(0.71)	3938	0.25(0.23)	7208	nan(nan)	0	nan(nan)	0	nan(nan)	0	nan(nan)	0
GSM3748258_181218_snm3Cseq_hs_21yr_BA10_UMB5577_1_UMB5577_2_B8_AD012_indexed_contacts(Pvalb)	0.47(0.61)	5211	0.23(0.21)	9065	nan(nan)	0	nan(nan)	0	nan(nan)	0	nan(nan)	0
GSM3748259_181218_snm3Cseq_hs_21yr_BA10_UMB5577_1_UMB5577_2_B9_AD004_indexed_contacts(L23)	0.54(0.69)	4536	0.25(0.23)	8223	nan(nan)	0	nan(nan)	0	nan(nan)	0	nan(nan)	0
GSM3748260_181218_snm3Cseq_hs_21yr_BA10_UMB5577_1_UMB5577_2_B9_AD007_indexed_contacts(L5)	0.62(0.79)	4173	0.26(0.24)	8424	nan(nan)	0	nan(nan)	0	nan(nan)	0	nan(nan)	0
GSM3748261_181218_snm3Cseq_hs_21yr_BA10_UMB5577_1_UMB5577_2_B9_AD008_indexed_contacts(L23)	0.64(0.81)	3999	0.27(0.25)	8184	nan(nan)	0	nan(nan)	0	nan(nan)	0	nan(nan)	0
GSM3748262_181218_snm3Cseq_hs_21yr_BA10_UMB5577_1_UMB5577_2_B9_AD010_indexed_contacts(L23)	0.52(0.65)	4620	0.25(0.23)	7859	nan(nan)	0	nan(nan)	0	nan(nan)	0	nan(nan)	0
GSM3748263_181218_snm3Cseq_hs_21yr_BA10_UMB5577_1_UMB5577_2_B9_AD012_indexed_contacts(Ndnf)	0.57(0.76)	4378	0.25(0.24)	8464	nan(nan)	0	nan(nan)	0	nan(nan)	0	nan(nan)	0
GSM3748264_181218_snm3Cseq_hs_21yr_BA10_UMB5577_1_UMB5577_2_C10_AD002_indexed_contacts(L23)	0.50(0.62)	4804	0.25(0.22)	7952	nan(nan)	0	nan(nan)	0	nan(nan)	0	nan(nan)	0
GSM3748265_181218_snm3Cseq_hs_21yr_BA10_UMB5577_1_UMB5577_2_C10_AD004_indexed_contacts(L23)	0.54(0.68)	4597	0.25(0.23)	8634	nan(nan)	0	nan(nan)	0	nan(nan)	0	nan(nan)	0
GSM3748266_181218_snm3Cseq_hs_21yr_BA10_UMB5577_1_UMB5577_2_C10_AD006_indexed_contacts(L23)	0.82(1.02)	3288	0.29(0.28)	8421	nan(nan)	0	nan(nan)	0	nan(nan)	0	nan(nan)	0
GSM3748267_181218_snm3Cseq_hs_21yr_BA10_UMB5577_1_UMB5577_2_C10_AD007_indexed_contacts(L6)	0.59(0.78)	4331	0.25(0.23)	8563	nan(nan)	0	nan(nan)	0	nan(nan)	0	nan(nan)	0
GSM3748268_181218_snm3Cseq_hs_21yr_BA10_UMB5577_1_UMB5577_2_C10_AD010_indexed_contacts(L4)	0.65(0.81)	4028	0.27(0.25)	8427	nan(nan)	0	nan(nan)	0	nan(nan)	0	nan(nan)	0
GSM3748269_181218_snm3Cseq_hs_21yr_BA10_UMB5577_1_UMB5577_2_C11_AD001_indexed_contacts(Ndnf)	0.49(0.61)	3709	0.25(0.23)	4935	0.71(0.42)	4292	0.64(0.96)	4731	0.43(0.24)	2895	5.05(9.38)	598
GSM3748270_181218_snm3Cseq_hs_21yr_BA10_UMB5577_1_UMB5577_2_C11_AD002_indexed_contacts(Pvalb)	0.44(0.55)	4502	0.23(0.21)	6075	nan(nan)	0	nan(nan)	0	nan(nan)	0	nan(nan)	0
GSM3748271_181218_snm3Cseq_hs_21yr_BA10_UMB5577_1_UMB5577_2_C11_AD004_indexed_contacts(L23)	0.56(0.72)	4046	0.26(0.24)	6636	nan(nan)	0	nan(nan)	0	nan(nan)	0	nan(nan)	0
GSM3748272_181218_snm3Cseq_hs_21yr_BA10_UMB5577_1_UMB5577_2_C11_AD007_indexed_contacts(L23)	0.50(0.62)	4429	0.25(0.23)	6739	nan(nan)	0	nan(nan)	0	nan(nan)	0	nan(nan)	0
GSM3748273_181218_snm3Cseq_hs_21yr_BA10_UMB5577_1_UMB5577_2_C11_AD008_indexed_contacts(L23)	0.53(0.68)	4274	0.26(0.24)	6754	0.70(0.43)	4325	0.57(0.85)	5351	0.38(0.22)	3427	4.16(8.83)	725
GSM3748274_181218_snm3Cseq_hs_21yr_BA10_UMB5577_1_UMB5577_2_C11_AD010_indexed_contacts(L23)	0.52(0.66)	4505	0.25(0.23)	7452	nan(nan)	0	nan(nan)	0	nan(nan)	0	nan(nan)	0
GSM3748275_181218_snm3Cseq_hs_21yr_BA10_UMB5577_1_UMB5577_2_C11_AD012_indexed_contacts(OPC)	0.48(0.63)	4872	0.24(0.23)	7741	0.70(0.42)	4338	0.55(0.82)	5519	0.38(0.21)	3453	4.59(9.88)	658
GSM3748276_181218_snm3Cseq_hs_21yr_BA10_UMB5577_1_UMB5577_2_C12_AD001_indexed_contacts(MG)	0.38(0.53)	5906	0.22(0.20)	8361	nan(nan)	0	nan(nan)	0	nan(nan)	0	nan(nan)	0
GSM3748277_181218_snm3Cseq_hs_21yr_BA10_UMB5577_1_UMB5577_2_C12_AD002_indexed_contacts(ODC)	0.46(0.62)	5115	0.24(0.22)	7936	nan(nan)	0	nan(nan)	0	nan(nan)	0	nan(nan)	0
GSM3748278_181218_snm3Cseq_hs_21yr_BA10_UMB5577_1_UMB5577_2_C12_AD004_indexed_contacts(MP)	0.49(0.63)	5180	0.25(0.23)	9048	nan(nan)	0	nan(nan)	0	nan(nan)	0	nan(nan)	0
GSM3748279_181218_snm3Cseq_hs_21yr_BA10_UMB5577_1_UMB5577_2_C12_AD006_indexed_contacts(ODC)	0.45(0.62)	5630	0.23(0.22)	9517	nan(nan)	0	nan(nan)	0	nan(nan)	0	nan(nan)	0
GSM3748280_181218_snm3Cseq_hs_21yr_BA10_UMB5577_1_UMB5577_2_C12_AD007_indexed_contacts(OPC)	0.66(0.96)	3948	0.26(0.26)	8642	nan(nan)	0	nan(nan)	0	nan(nan)	0	nan(nan)	0
GSM3748281_181218_snm3Cseq_hs_21yr_BA10_UMB5577_1_UMB5577_2_C12_AD008_indexed_contacts(ODC)	0.44(0.60)	5565	0.23(0.21)	9063	nan(nan)	0	nan(nan)	0	nan(nan)	0	nan(nan)	0
GSM3748282_181218_snm3Cseq_hs_21yr_BA10_UMB5577_1_UMB5577_2_C12_AD010_indexed_contacts(Endo)	0.37(0.49)	6037	0.22(0.20)	8603	nan(nan)	0	nan(nan)	0	nan(nan)	0	nan(nan)	0
GSM3748283_181218_snm3Cseq_hs_21yr_BA10_UMB5577_1_UMB5577_2_C12_AD012_indexed_contacts(ODC)	0.38(0.52)	5766	0.22(0.20)	8249	nan(nan)	0	nan(nan)	0	nan(nan)	0	nan(nan)	0
GSM3748284_181218_snm3Cseq_hs_21yr_BA10_UMB5577_1_UMB5577_2_C1_AD001_indexed_contacts(L23)	0.57(0.71)	3914	0.27(0.25)	6066	nan(nan)	0	nan(nan)	0	nan(nan)	0	nan(nan)	0
GSM3748285_181218_snm3Cseq_hs_21yr_BA10_UMB5577_1_UMB5577_2_C1_AD002_indexed_contacts(Astro)	0.47(0.65)	4588	0.25(0.23)	6533	nan(nan)	0	nan(nan)	0	nan(nan)	0	nan(nan)	0
GSM3748286_181218_snm3Cseq_hs_21yr_BA10_UMB5577_1_UMB5577_2_C1_AD004_indexed_contacts(L23)	0.58(0.73)	4121	0.26(0.24)	7243	0.70(0.42)	4361	0.55(0.84)	5488	0.37(0.21)	3511	4.54(9.65)	666
GSM3748287_181218_snm3Cseq_hs_21yr_BA10_UMB5577_1_UMB5577_2_C1_AD006_indexed_contacts(Ndnf)	0.48(0.59)	4377	0.25(0.22)	6201	nan(nan)	0	nan(nan)	0	nan(nan)	0	nan(nan)	0
GSM3748288_181218_snm3Cseq_hs_21yr_BA10_UMB5577_1_UMB5577_2_C1_AD007_indexed_contacts(L4)	0.50(0.66)	4596	0.25(0.22)	7359	0.69(0.42)	4394	0.56(0.84)	5413	0.37(0.21)	3471	4.21(8.22)	717
GSM3748289_181218_snm3Cseq_hs_21yr_BA10_UMB5577_1_UMB5577_2_C1_AD008_indexed_contacts(Vip)	0.49(0.62)	4494	0.25(0.22)	6718	0.69(0.42)	4408	0.57(0.83)	5321	0.38(0.23)	3259	5.10(9.67)	592
GSM3748290_181218_snm3Cseq_hs_21yr_BA10_UMB5577_1_UMB5577_2_C1_AD012_indexed_contacts(Sst)	0.47(0.65)	4618	0.23(0.21)	7153	nan(nan)	0	nan(nan)	0	nan(nan)	0	nan(nan)	0
GSM3748291_181218_snm3Cseq_hs_21yr_BA10_UMB5577_1_UMB5577_2_C2_AD001_indexed_contacts(Pvalb)	0.47(0.63)	4782	0.23(0.22)	7345	nan(nan)	0	nan(nan)	0	nan(nan)	0	nan(nan)	0
GSM3748292_181218_snm3Cseq_hs_21yr_BA10_UMB5577_1_UMB5577_2_C2_AD002_indexed_contacts(Astro)	0.59(0.86)	4183	0.26(0.25)	7956	nan(nan)	0	nan(nan)	0	nan(nan)	0	nan(nan)	0
GSM3748293_181218_snm3Cseq_hs_21yr_BA10_UMB5577_1_UMB5577_2_C2_AD004_indexed_contacts(ODC)	0.45(0.64)	5454	0.24(0.22)	9156	nan(nan)	0	nan(nan)	0	nan(nan)	0	nan(nan)	0
GSM3748294_181218_snm3Cseq_hs_21yr_BA10_UMB5577_1_UMB5577_2_C2_AD006_indexed_contacts(Ndnf)	0.57(0.78)	4440	0.25(0.24)	8651	0.73(0.45)	4164	0.55(0.78)	5500	0.43(0.22)	3729	3.76(8.47)	802
GSM3748295_181218_snm3Cseq_hs_21yr_BA10_UMB5577_1_UMB5577_2_C2_AD007_indexed_contacts(L23)	0.49(0.64)	4892	0.24(0.22)	8194	0.70(0.42)	4327	0.53(0.80)	5650	0.38(0.21)	3539	3.66(8.45)	826
GSM3748296_181218_snm3Cseq_hs_21yr_BA10_UMB5577_1_UMB5577_2_C2_AD008_indexed_contacts(Pvalb)	0.52(0.70)	4530	0.24(0.23)	7482	0.70(0.43)	4363	0.55(0.78)	5513	0.38(0.21)	3303	3.49(7.28)	864
GSM3748297_181218_snm3Cseq_hs_21yr_BA10_UMB5577_1_UMB5577_2_C2_AD010_indexed_contacts(Pvalb)	0.57(0.75)	4387	0.25(0.23)	8366	nan(nan)	0	nan(nan)	0	nan(nan)	0	nan(nan)	0
GSM3748298_181218_snm3Cseq_hs_21yr_BA10_UMB5577_1_UMB5577_2_C2_AD012_indexed_contacts(Astro)	0.55(0.73)	4268	0.25(0.24)	7761	nan(nan)	0	nan(nan)	0	nan(nan)	0	nan(nan)	0
GSM3748299_181218_snm3Cseq_hs_21yr_BA10_UMB5577_1_UMB5577_2_C3_AD002_indexed_contacts(ODC)	0.46(0.67)	5212	0.23(0.21)	8599	nan(nan)	0	nan(nan)	0	nan(nan)	0	nan(nan)	0
GSM3748300_181218_snm3Cseq_hs_21yr_BA10_UMB5577_1_UMB5577_2_C3_AD004_indexed_contacts(L6)	0.62(0.77)	4192	0.26(0.24)	8624	0.74(0.45)	4115	0.56(0.81)	5403	0.43(0.21)	3751	4.46(9.67)	678
GSM3748301_181218_snm3Cseq_hs_21yr_BA10_UMB5577_1_UMB5577_2_C3_AD006_indexed_contacts(MG)	0.43(0.64)	5781	0.23(0.22)	9893	nan(nan)	0	nan(nan)	0	nan(nan)	0	nan(nan)	0
GSM3748302_181218_snm3Cseq_hs_21yr_BA10_UMB5577_1_UMB5577_2_C3_AD007_indexed_contacts(ODC)	0.47(0.67)	5550	0.23(0.22)	10112	nan(nan)	0	nan(nan)	0	nan(nan)	0	nan(nan)	0
GSM3748303_181218_snm3Cseq_hs_21yr_BA10_UMB5577_1_UMB5577_2_C3_AD010_indexed_contacts(Ndnf)	0.56(0.72)	4633	0.25(0.23)	9219	nan(nan)	0	nan(nan)	0	nan(nan)	0	nan(nan)	0
GSM3748304_181218_snm3Cseq_hs_21yr_BA10_UMB5577_1_UMB5577_2_C3_AD012_indexed_contacts(L23)	0.65(0.78)	4057	0.27(0.25)	8577	nan(nan)	0	nan(nan)	0	nan(nan)	0	nan(nan)	0
GSM3748305_181218_snm3Cseq_hs_21yr_BA10_UMB5577_1_UMB5577_2_C4_AD001_indexed_contacts(L5)	0.48(0.61)	4295	0.25(0.23)	5893	0.70(0.42)	4339	0.59(0.86)	5151	0.41(0.24)	3113	4.54(9.84)	665
GSM3748306_181218_snm3Cseq_hs_21yr_BA10_UMB5577_1_UMB5577_2_C4_AD004_indexed_contacts(L23)	0.57(0.72)	4046	0.26(0.24)	6923	nan(nan)	0	nan(nan)	0	nan(nan)	0	nan(nan)	0
GSM3748307_181218_snm3Cseq_hs_21yr_BA10_UMB5577_1_UMB5577_2_C4_AD006_indexed_contacts(Ndnf)	0.46(0.60)	4881	0.23(0.21)	7458	0.70(0.42)	4329	0.55(0.82)	5534	0.37(0.21)	3209	5.06(9.63)	598
GSM3748308_181218_snm3Cseq_hs_21yr_BA10_UMB5577_1_UMB5577_2_C4_AD008_indexed_contacts(ODC)	0.39(0.51)	4998	0.22(0.20)	6342	nan(nan)	0	nan(nan)	0	nan(nan)	0	nan(nan)	0
GSM3748309_181218_snm3Cseq_hs_21yr_BA10_UMB5577_1_UMB5577_2_C4_AD010_indexed_contacts(ODC)	0.42(0.54)	4912	0.23(0.22)	6369	nan(nan)	0	nan(nan)	0	nan(nan)	0	nan(nan)	0
GSM3748310_181218_snm3Cseq_hs_21yr_BA10_UMB5577_1_UMB5577_2_C4_AD012_indexed_contacts(Astro)	0.47(0.64)	4849	0.24(0.22)	7477	nan(nan)	0	nan(nan)	0	nan(nan)	0	nan(nan)	0
GSM3748311_181218_snm3Cseq_hs_21yr_BA10_UMB5577_1_UMB5577_2_C5_AD001_indexed_contacts(L4)	0.49(0.61)	4296	0.25(0.22)	6096	nan(nan)	0	nan(nan)	0	nan(nan)	0	nan(nan)	0
GSM3748312_181218_snm3Cseq_hs_21yr_BA10_UMB5577_1_UMB5577_2_C5_AD002_indexed_contacts(L6)	0.42(0.49)	4850	0.23(0.21)	6590	nan(nan)	0	nan(nan)	0	nan(nan)	0	nan(nan)	0
GSM3748313_181218_snm3Cseq_hs_21yr_BA10_UMB5577_1_UMB5577_2_C5_AD004_indexed_contacts(Endo)	0.37(0.49)	5494	0.22(0.20)	7131	nan(nan)	0	nan(nan)	0	nan(nan)	0	nan(nan)	0
GSM3748314_181218_snm3Cseq_hs_21yr_BA10_UMB5577_1_UMB5577_2_C5_AD006_indexed_contacts(L23)	0.50(0.60)	4534	0.25(0.23)	7022	nan(nan)	0	nan(nan)	0	nan(nan)	0	nan(nan)	0
GSM3748315_181218_snm3Cseq_hs_21yr_BA10_UMB5577_1_UMB5577_2_C5_AD007_indexed_contacts(L5)	0.50(0.63)	4580	0.24(0.22)	7192	nan(nan)	0	nan(nan)	0	nan(nan)	0	nan(nan)	0
GSM3748316_181218_snm3Cseq_hs_21yr_BA10_UMB5577_1_UMB5577_2_C5_AD008_indexed_contacts(L4)	0.47(0.60)	4405	0.24(0.22)	6113	nan(nan)	0	nan(nan)	0	nan(nan)	0	nan(nan)	0
GSM3748317_181218_snm3Cseq_hs_21yr_BA10_UMB5577_1_UMB5577_2_C5_AD012_indexed_contacts(L5)	0.56(0.70)	4230	0.26(0.23)	7186	nan(nan)	0	nan(nan)	0	nan(nan)	0	nan(nan)	0
GSM3748318_181218_snm3Cseq_hs_21yr_BA10_UMB5577_1_UMB5577_2_C6_AD001_indexed_contacts(Ndnf)	0.49(0.62)	4491	0.25(0.23)	6706	nan(nan)	0	nan(nan)	0	nan(nan)	0	nan(nan)	0
GSM3748319_181218_snm3Cseq_hs_21yr_BA10_UMB5577_1_UMB5577_2_C6_AD002_indexed_contacts(Sst)	0.45(0.60)	4697	0.24(0.22)	6535	nan(nan)	0	nan(nan)	0	nan(nan)	0	nan(nan)	0
GSM3748320_181218_snm3Cseq_hs_21yr_BA10_UMB5577_1_UMB5577_2_C6_AD004_indexed_contacts(Sst)	0.49(0.66)	4390	0.24(0.22)	6810	0.70(0.42)	4346	0.59(0.98)	5171	0.39(0.23)	3105	4.40(8.76)	686
GSM3748321_181218_snm3Cseq_hs_21yr_BA10_UMB5577_1_UMB5577_2_C6_AD006_indexed_contacts(L4)	0.52(0.66)	4495	0.25(0.23)	7344	nan(nan)	0	nan(nan)	0	nan(nan)	0	nan(nan)	0
GSM3748322_181218_snm3Cseq_hs_21yr_BA10_UMB5577_1_UMB5577_2_C6_AD007_indexed_contacts(Endo)	0.41(0.55)	5498	0.23(0.20)	7870	nan(nan)	0	nan(nan)	0	nan(nan)	0	nan(nan)	0
GSM3748323_181218_snm3Cseq_hs_21yr_BA10_UMB5577_1_UMB5577_2_C6_AD010_indexed_contacts(Vip)	0.53(0.70)	4305	0.25(0.23)	6803	nan(nan)	0	nan(nan)	0	nan(nan)	0	nan(nan)	0
GSM3748324_181218_snm3Cseq_hs_21yr_BA10_UMB5577_1_UMB5577_2_C7_AD001_indexed_contacts(L23)	0.46(0.55)	4854	0.24(0.21)	7310	nan(nan)	0	nan(nan)	0	nan(nan)	0	nan(nan)	0
GSM3748325_181218_snm3Cseq_hs_21yr_BA10_UMB5577_1_UMB5577_2_C7_AD002_indexed_contacts(ODC)	0.41(0.52)	5191	0.23(0.20)	7120	nan(nan)	0	nan(nan)	0	nan(nan)	0	nan(nan)	0
GSM3748326_181218_snm3Cseq_hs_21yr_BA10_UMB5577_1_UMB5577_2_C7_AD004_indexed_contacts(L23)	0.84(1.06)	3161	0.30(0.30)	7897	nan(nan)	0	nan(nan)	0	nan(nan)	0	nan(nan)	0
GSM3748327_181218_snm3Cseq_hs_21yr_BA10_UMB5577_1_UMB5577_2_C7_AD006_indexed_contacts(L4)	0.75(0.93)	3496	0.29(0.28)	7896	0.75(0.48)	4055	0.56(0.79)	5399	0.44(0.23)	4103	3.68(8.27)	821
GSM3748328_181218_snm3Cseq_hs_21yr_BA10_UMB5577_1_UMB5577_2_C7_AD008_indexed_contacts(Endo)	0.33(0.42)	5362	0.20(0.19)	6138	nan(nan)	0	nan(nan)	0	nan(nan)	0	nan(nan)	0
GSM3748329_181218_snm3Cseq_hs_21yr_BA10_UMB5577_1_UMB5577_2_C7_AD010_indexed_contacts(L23)	0.57(0.69)	3979	0.26(0.24)	7275	nan(nan)	0	nan(nan)	0	nan(nan)	0	nan(nan)	0
GSM3748330_181218_snm3Cseq_hs_21yr_BA10_UMB5577_1_UMB5577_2_C8_AD002_indexed_contacts(ODC)	0.46(0.61)	4955	0.24(0.22)	7772	nan(nan)	0	nan(nan)	0	nan(nan)	0	nan(nan)	0
GSM3748331_181218_snm3Cseq_hs_21yr_BA10_UMB5577_1_UMB5577_2_C8_AD007_indexed_contacts(Endo)	0.49(0.64)	5033	0.24(0.22)	8701	0.72(0.45)	4191	0.55(0.77)	5459	0.42(0.22)	3691	4.21(9.67)	717
GSM3748332_181218_snm3Cseq_hs_21yr_BA10_UMB5577_1_UMB5577_2_C8_AD008_indexed_contacts(L5)	0.48(0.61)	4632	0.24(0.22)	7069	nan(nan)	0	nan(nan)	0	nan(nan)	0	nan(nan)	0
GSM3748333_181218_snm3Cseq_hs_21yr_BA10_UMB5577_1_UMB5577_2_C8_AD010_indexed_contacts(ODC)	0.47(0.64)	5194	0.24(0.22)	8776	nan(nan)	0	nan(nan)	0	nan(nan)	0	nan(nan)	0
GSM3748334_181218_snm3Cseq_hs_21yr_BA10_UMB5577_1_UMB5577_2_C8_AD012_indexed_contacts(L23)	0.52(0.64)	4695	0.26(0.23)	8086	nan(nan)	0	nan(nan)	0	nan(nan)	0	nan(nan)	0
GSM3748335_181218_snm3Cseq_hs_21yr_BA10_UMB5577_1_UMB5577_2_C9_AD002_indexed_contacts(Vip)	0.64(0.91)	3891	0.26(0.25)	7656	nan(nan)	0	nan(nan)	0	nan(nan)	0	nan(nan)	0
GSM3748336_181218_snm3Cseq_hs_21yr_BA10_UMB5577_1_UMB5577_2_C9_AD004_indexed_contacts(L23)	0.51(0.64)	4709	0.24(0.22)	8031	nan(nan)	0	nan(nan)	0	nan(nan)	0	nan(nan)	0
GSM3748337_181218_snm3Cseq_hs_21yr_BA10_UMB5577_1_UMB5577_2_C9_AD006_indexed_contacts(Pvalb)	0.45(0.57)	3574	0.23(0.24)	3980	nan(nan)	0	nan(nan)	0	nan(nan)	0	nan(nan)	0
GSM3748338_181218_snm3Cseq_hs_21yr_BA10_UMB5577_1_UMB5577_2_C9_AD007_indexed_contacts(L5)	0.47(0.59)	5002	0.24(0.22)	7979	nan(nan)	0	nan(nan)	0	nan(nan)	0	nan(nan)	0
GSM3748339_181218_snm3Cseq_hs_21yr_BA10_UMB5577_1_UMB5577_2_C9_AD008_indexed_contacts(Ndnf)	0.58(0.77)	3831	0.27(0.25)	6746	nan(nan)	0	nan(nan)	0	nan(nan)	0	nan(nan)	0
GSM3748340_181218_snm3Cseq_hs_21yr_BA10_UMB5577_1_UMB5577_2_C9_AD010_indexed_contacts(L23)	0.60(0.74)	3871	0.27(0.25)	7349	nan(nan)	0	nan(nan)	0	nan(nan)	0	nan(nan)	0
GSM3748341_181218_snm3Cseq_hs_21yr_BA10_UMB5577_1_UMB5577_2_C9_AD012_indexed_contacts(Vip)	0.63(0.85)	4083	0.27(0.26)	8200	nan(nan)	0	nan(nan)	0	nan(nan)	0	nan(nan)	0
GSM3748342_181218_snm3Cseq_hs_21yr_BA10_UMB5577_1_UMB5577_2_D10_AD001_indexed_contacts(L23)	0.48(0.57)	4701	0.25(0.22)	7038	nan(nan)	0	nan(nan)	0	nan(nan)	0	nan(nan)	0
GSM3748343_181218_snm3Cseq_hs_21yr_BA10_UMB5577_1_UMB5577_2_D10_AD002_indexed_contacts(L4)	0.54(0.67)	4341	0.26(0.23)	7035	nan(nan)	0	nan(nan)	0	nan(nan)	0	nan(nan)	0
GSM3748344_181218_snm3Cseq_hs_21yr_BA10_UMB5577_1_UMB5577_2_D10_AD004_indexed_contacts(OPC)	0.46(0.61)	4964	0.24(0.22)	7442	nan(nan)	0	nan(nan)	0	nan(nan)	0	nan(nan)	0
GSM3748345_181218_snm3Cseq_hs_21yr_BA10_UMB5577_1_UMB5577_2_D10_AD006_indexed_contacts(L5)	0.48(0.63)	4578	0.24(0.22)	6805	0.69(0.42)	4401	0.56(0.82)	5374	0.38(0.22)	3256	5.28(9.43)	572
GSM3748346_181218_snm3Cseq_hs_21yr_BA10_UMB5577_1_UMB5577_2_D10_AD007_indexed_contacts(Ndnf)	0.56(0.74)	4388	0.26(0.24)	7942	nan(nan)	0	nan(nan)	0	nan(nan)	0	nan(nan)	0
GSM3748347_181218_snm3Cseq_hs_21yr_BA10_UMB5577_1_UMB5577_2_D10_AD008_indexed_contacts(L23)	0.50(0.59)	4736	0.25(0.23)	7719	nan(nan)	0	nan(nan)	0	nan(nan)	0	nan(nan)	0
GSM3748348_181218_snm3Cseq_hs_21yr_BA10_UMB5577_1_UMB5577_2_D10_AD010_indexed_contacts(L6)	0.47(0.60)	4836	0.24(0.22)	7534	0.70(0.42)	4334	0.56(0.81)	5415	0.37(0.22)	3233	5.10(11.40)	593
GSM3748349_181218_snm3Cseq_hs_21yr_BA10_UMB5577_1_UMB5577_2_D10_AD012_indexed_contacts(ODC)	0.43(0.58)	5371	0.23(0.22)	8262	nan(nan)	0	nan(nan)	0	nan(nan)	0	nan(nan)	0
GSM3748350_181218_snm3Cseq_hs_21yr_BA10_UMB5577_1_UMB5577_2_D11_AD004_indexed_contacts(L23)	0.50(0.59)	4491	0.25(0.22)	7066	nan(nan)	0	nan(nan)	0	nan(nan)	0	nan(nan)	0
GSM3748351_181218_snm3Cseq_hs_21yr_BA10_UMB5577_1_UMB5577_2_D11_AD006_indexed_contacts(L23)	0.49(0.59)	4594	0.25(0.22)	7146	nan(nan)	0	nan(nan)	0	nan(nan)	0	nan(nan)	0
GSM3748352_181218_snm3Cseq_hs_21yr_BA10_UMB5577_1_UMB5577_2_D11_AD007_indexed_contacts(MG)	0.38(0.50)	5245	0.22(0.21)	6684	nan(nan)	0	nan(nan)	0	nan(nan)	0	nan(nan)	0
GSM3748353_181218_snm3Cseq_hs_21yr_BA10_UMB5577_1_UMB5577_2_D11_AD008_indexed_contacts(L5)	0.50(0.64)	4138	0.24(0.22)	6205	nan(nan)	0	nan(nan)	0	nan(nan)	0	nan(nan)	0
GSM3748354_181218_snm3Cseq_hs_21yr_BA10_UMB5577_1_UMB5577_2_D11_AD010_indexed_contacts(Vip)	0.49(0.61)	4259	0.25(0.23)	5900	nan(nan)	0	nan(nan)	0	nan(nan)	0	nan(nan)	0
GSM3748355_181218_snm3Cseq_hs_21yr_BA10_UMB5577_1_UMB5577_2_D12_AD001_indexed_contacts(MP)	0.42(0.57)	5093	0.23(0.21)	6941	0.69(0.42)	4401	0.56(0.81)	5371	0.39(0.24)	3154	4.32(8.34)	699
GSM3748356_181218_snm3Cseq_hs_21yr_BA10_UMB5577_1_UMB5577_2_D12_AD002_indexed_contacts(ODC)	0.45(0.61)	5034	0.24(0.23)	7689	nan(nan)	0	nan(nan)	0	nan(nan)	0	nan(nan)	0
GSM3748357_181218_snm3Cseq_hs_21yr_BA10_UMB5577_1_UMB5577_2_D12_AD006_indexed_contacts(ODC)	0.44(0.62)	5153	0.23(0.22)	7939	nan(nan)	0	nan(nan)	0	nan(nan)	0	nan(nan)	0
GSM3748358_181218_snm3Cseq_hs_21yr_BA10_UMB5577_1_UMB5577_2_D12_AD007_indexed_contacts(OPC)	0.56(0.77)	4401	0.26(0.25)	7839	nan(nan)	0	nan(nan)	0	nan(nan)	0	nan(nan)	0
GSM3748359_181218_snm3Cseq_hs_21yr_BA10_UMB5577_1_UMB5577_2_D12_AD008_indexed_contacts(MG)	0.37(0.52)	5028	0.21(0.20)	6116	nan(nan)	0	nan(nan)	0	nan(nan)	0	nan(nan)	0
GSM3748360_181218_snm3Cseq_hs_21yr_BA10_UMB5577_1_UMB5577_2_D12_AD010_indexed_contacts(MG)	0.39(0.53)	5603	0.22(0.21)	7918	0.70(0.42)	4348	0.55(0.77)	5484	0.39(0.22)	3130	4.73(9.36)	639
GSM3748361_181218_snm3Cseq_hs_21yr_BA10_UMB5577_1_UMB5577_2_D1_AD001_indexed_contacts(L4)	0.46(0.57)	4188	0.24(0.22)	5972	nan(nan)	0	nan(nan)	0	nan(nan)	0	nan(nan)	0
GSM3748362_181218_snm3Cseq_hs_21yr_BA10_UMB5577_1_UMB5577_2_D1_AD002_indexed_contacts(Pvalb)	0.46(0.64)	5040	0.23(0.22)	7866	nan(nan)	0	nan(nan)	0	nan(nan)	0	nan(nan)	0
GSM3748363_181218_snm3Cseq_hs_21yr_BA10_UMB5577_1_UMB5577_2_D1_AD004_indexed_contacts(L5)	0.56(0.72)	4400	0.25(0.23)	8077	nan(nan)	0	nan(nan)	0	nan(nan)	0	nan(nan)	0
GSM3748364_181218_snm3Cseq_hs_21yr_BA10_UMB5577_1_UMB5577_2_D1_AD006_indexed_contacts(Astro)	0.62(0.88)	4193	0.26(0.25)	8890	nan(nan)	0	nan(nan)	0	nan(nan)	0	nan(nan)	0
GSM3748365_181218_snm3Cseq_hs_21yr_BA10_UMB5577_1_UMB5577_2_D1_AD007_indexed_contacts(L5)	0.96(1.10)	2831	0.34(0.32)	7411	nan(nan)	0	nan(nan)	0	nan(nan)	0	nan(nan)	0
GSM3748366_181218_snm3Cseq_hs_21yr_BA10_UMB5577_1_UMB5577_2_D1_AD012_indexed_contacts(MG)	0.37(0.52)	6195	0.21(0.19)	9151	nan(nan)	0	nan(nan)	0	nan(nan)	0	nan(nan)	0
GSM3748367_181218_snm3Cseq_hs_21yr_BA10_UMB5577_1_UMB5577_2_D2_AD001_indexed_contacts(L4)	0.52(0.64)	4243	0.26(0.23)	6535	0.70(0.41)	4366	0.57(0.82)	5354	0.39(0.24)	3244	4.40(10.17)	686
GSM3748368_181218_snm3Cseq_hs_21yr_BA10_UMB5577_1_UMB5577_2_D2_AD002_indexed_contacts(L5)	0.49(0.63)	4332	0.24(0.23)	6448	0.70(0.42)	4350	0.57(0.81)	5273	0.39(0.23)	3243	4.66(9.56)	648
GSM3748369_181218_snm3Cseq_hs_21yr_BA10_UMB5577_1_UMB5577_2_D2_AD004_indexed_contacts(Sst)	0.50(0.66)	4434	0.24(0.23)	6886	nan(nan)	0	nan(nan)	0	nan(nan)	0	nan(nan)	0
GSM3748370_181218_snm3Cseq_hs_21yr_BA10_UMB5577_1_UMB5577_2_D2_AD006_indexed_contacts(L23)	0.51(0.64)	4633	0.25(0.22)	7702	nan(nan)	0	nan(nan)	0	nan(nan)	0	nan(nan)	0
GSM3748371_181218_snm3Cseq_hs_21yr_BA10_UMB5577_1_UMB5577_2_D2_AD007_indexed_contacts(L23)	0.48(0.60)	4499	0.24(0.22)	6970	nan(nan)	0	nan(nan)	0	nan(nan)	0	nan(nan)	0
GSM3748372_181218_snm3Cseq_hs_21yr_BA10_UMB5577_1_UMB5577_2_D2_AD010_indexed_contacts(Vip)	0.56(0.76)	3821	0.25(0.24)	6142	nan(nan)	0	nan(nan)	0	nan(nan)	0	nan(nan)	0
GSM3748373_181218_snm3Cseq_hs_21yr_BA10_UMB5577_1_UMB5577_2_D3_AD001_indexed_contacts(MG)	0.37(0.48)	5844	0.21(0.19)	8076	nan(nan)	0	nan(nan)	0	nan(nan)	0	nan(nan)	0
GSM3748374_181218_snm3Cseq_hs_21yr_BA10_UMB5577_1_UMB5577_2_D3_AD002_indexed_contacts(Ndnf)	0.59(0.77)	4350	0.25(0.23)	8794	nan(nan)	0	nan(nan)	0	nan(nan)	0	nan(nan)	0
GSM3748375_181218_snm3Cseq_hs_21yr_BA10_UMB5577_1_UMB5577_2_D3_AD004_indexed_contacts(L23)	0.44(0.52)	3658	0.24(0.22)	4301	nan(nan)	0	nan(nan)	0	nan(nan)	0	nan(nan)	0
GSM3748376_181218_snm3Cseq_hs_21yr_BA10_UMB5577_1_UMB5577_2_D3_AD006_indexed_contacts(MG)	0.38(0.53)	5630	0.21(0.20)	7799	nan(nan)	0	nan(nan)	0	nan(nan)	0	nan(nan)	0
GSM3748377_181218_snm3Cseq_hs_21yr_BA10_UMB5577_1_UMB5577_2_D3_AD007_indexed_contacts(L6)	0.53(0.67)	4670	0.25(0.23)	8417	nan(nan)	0	nan(nan)	0	nan(nan)	0	nan(nan)	0
GSM3748378_181218_snm3Cseq_hs_21yr_BA10_UMB5577_1_UMB5577_2_D3_AD008_indexed_contacts(OPC)	0.62(0.90)	4160	0.25(0.24)	8781	0.74(0.48)	4079	0.56(0.78)	5420	0.45(0.23)	3775	3.66(7.63)	824
GSM3748379_181218_snm3Cseq_hs_21yr_BA10_UMB5577_1_UMB5577_2_D3_AD010_indexed_contacts(Astro)	0.60(0.92)	4288	0.25(0.25)	9001	nan(nan)	0	nan(nan)	0	nan(nan)	0	nan(nan)	0
GSM3748380_181218_snm3Cseq_hs_21yr_BA10_UMB5577_1_UMB5577_2_D3_AD012_indexed_contacts(Astro)	0.57(0.81)	4447	0.25(0.24)	8938	nan(nan)	0	nan(nan)	0	nan(nan)	0	nan(nan)	0
GSM3748381_181218_snm3Cseq_hs_21yr_BA10_UMB5577_1_UMB5577_2_D4_AD001_indexed_contacts(L6)	0.45(0.55)	4306	0.24(0.22)	5805	0.70(0.42)	4311	0.59(0.90)	5116	0.42(0.25)	2919	4.97(10.15)	608
GSM3748382_181218_snm3Cseq_hs_21yr_BA10_UMB5577_1_UMB5577_2_D4_AD002_indexed_contacts(L5)	0.48(0.59)	4458	0.25(0.23)	6549	0.69(0.42)	4388	0.57(0.89)	5316	0.39(0.23)	3240	5.05(9.47)	598
GSM3748383_181218_snm3Cseq_hs_21yr_BA10_UMB5577_1_UMB5577_2_D4_AD006_indexed_contacts(L23)	0.63(0.83)	3905	0.27(0.25)	7587	nan(nan)	0	nan(nan)	0	nan(nan)	0	nan(nan)	0
GSM3748384_181218_snm3Cseq_hs_21yr_BA10_UMB5577_1_UMB5577_2_D4_AD007_indexed_contacts(Pvalb)	0.49(0.64)	4610	0.24(0.22)	7264	0.70(0.42)	4353	0.56(0.81)	5436	0.37(0.21)	3327	4.05(8.55)	747
GSM3748385_181218_snm3Cseq_hs_21yr_BA10_UMB5577_1_UMB5577_2_D4_AD008_indexed_contacts(ODC)	0.46(0.61)	4858	0.24(0.22)	7139	nan(nan)	0	nan(nan)	0	nan(nan)	0	nan(nan)	0
GSM3748386_181218_snm3Cseq_hs_21yr_BA10_UMB5577_1_UMB5577_2_D4_AD010_indexed_contacts(Sst)	0.51(0.68)	4399	0.25(0.23)	6751	nan(nan)	0	nan(nan)	0	nan(nan)	0	nan(nan)	0
GSM3748387_181218_snm3Cseq_hs_21yr_BA10_UMB5577_1_UMB5577_2_D4_AD012_indexed_contacts(L4)	0.45(0.57)	4667	0.24(0.22)	6600	nan(nan)	0	nan(nan)	0	nan(nan)	0	nan(nan)	0
GSM3748388_181218_snm3Cseq_hs_21yr_BA10_UMB5577_1_UMB5577_2_D5_AD002_indexed_contacts(L5)	0.47(0.59)	4437	0.24(0.22)	6358	nan(nan)	0	nan(nan)	0	nan(nan)	0	nan(nan)	0
GSM3748389_181218_snm3Cseq_hs_21yr_BA10_UMB5577_1_UMB5577_2_D5_AD004_indexed_contacts(MP)	0.31(0.41)	6145	0.19(0.18)	7440	nan(nan)	0	nan(nan)	0	nan(nan)	0	nan(nan)	0
GSM3748390_181218_snm3Cseq_hs_21yr_BA10_UMB5577_1_UMB5577_2_D5_AD006_indexed_contacts(OPC)	0.54(0.74)	4167	0.26(0.24)	6462	nan(nan)	0	nan(nan)	0	nan(nan)	0	nan(nan)	0
GSM3748391_181218_snm3Cseq_hs_21yr_BA10_UMB5577_1_UMB5577_2_D5_AD007_indexed_contacts(Sst)	0.50(0.67)	4668	0.24(0.22)	7889	nan(nan)	0	nan(nan)	0	nan(nan)	0	nan(nan)	0
GSM3748392_181218_snm3Cseq_hs_21yr_BA10_UMB5577_1_UMB5577_2_D5_AD008_indexed_contacts(L4)	0.62(0.79)	3890	0.27(0.25)	7063	0.70(0.42)	4353	0.55(0.81)	5534	0.38(0.22)	3696	5.15(10.48)	587
GSM3748393_181218_snm3Cseq_hs_21yr_BA10_UMB5577_1_UMB5577_2_D5_AD010_indexed_contacts(MG)	0.37(0.51)	5383	0.21(0.20)	6776	nan(nan)	0	nan(nan)	0	nan(nan)	0	nan(nan)	0
GSM3748394_181218_snm3Cseq_hs_21yr_BA10_UMB5577_1_UMB5577_2_D5_AD012_indexed_contacts(MG)	0.42(0.59)	5273	0.23(0.21)	7620	nan(nan)	0	nan(nan)	0	nan(nan)	0	nan(nan)	0
GSM3748395_181218_snm3Cseq_hs_21yr_BA10_UMB5577_1_UMB5577_2_D6_AD001_indexed_contacts(Pvalb)	0.42(0.55)	4611	0.22(0.21)	5972	nan(nan)	0	nan(nan)	0	nan(nan)	0	nan(nan)	0
GSM3748396_181218_snm3Cseq_hs_21yr_BA10_UMB5577_1_UMB5577_2_D6_AD002_indexed_contacts(Astro)	0.52(0.72)	4438	0.25(0.23)	6988	nan(nan)	0	nan(nan)	0	nan(nan)	0	nan(nan)	0
GSM3748397_181218_snm3Cseq_hs_21yr_BA10_UMB5577_1_UMB5577_2_D6_AD004_indexed_contacts(ODC)	0.38(0.48)	5742	0.22(0.19)	7832	nan(nan)	0	nan(nan)	0	nan(nan)	0	nan(nan)	0
GSM3748398_181218_snm3Cseq_hs_21yr_BA10_UMB5577_1_UMB5577_2_D6_AD006_indexed_contacts(Vip)	0.51(0.65)	4361	0.25(0.23)	6777	0.69(0.42)	4374	0.56(0.82)	5433	0.39(0.22)	3356	4.27(9.80)	708
GSM3748399_181218_snm3Cseq_hs_21yr_BA10_UMB5577_1_UMB5577_2_D6_AD008_indexed_contacts(Astro)	0.45(0.60)	4815	0.24(0.22)	6742	nan(nan)	0	nan(nan)	0	nan(nan)	0	nan(nan)	0
GSM3748400_181218_snm3Cseq_hs_21yr_BA10_UMB5577_1_UMB5577_2_D6_AD010_indexed_contacts(Pvalb)	0.51(0.69)	4551	0.24(0.22)	7467	nan(nan)	0	nan(nan)	0	nan(nan)	0	nan(nan)	0
GSM3748401_181218_snm3Cseq_hs_21yr_BA10_UMB5577_1_UMB5577_2_D6_AD012_indexed_contacts(L5)	0.52(0.64)	4585	0.25(0.23)	7624	nan(nan)	0	nan(nan)	0	nan(nan)	0	nan(nan)	0
GSM3748402_181218_snm3Cseq_hs_21yr_BA10_UMB5577_1_UMB5577_2_D7_AD001_indexed_contacts(MG)	0.37(0.53)	5543	0.22(0.21)	7159	nan(nan)	0	nan(nan)	0	nan(nan)	0	nan(nan)	0
GSM3748403_181218_snm3Cseq_hs_21yr_BA10_UMB5577_1_UMB5577_2_D7_AD002_indexed_contacts(Endo)	0.36(0.49)	5438	0.22(0.20)	6797	nan(nan)	0	nan(nan)	0	nan(nan)	0	nan(nan)	0
GSM3748404_181218_snm3Cseq_hs_21yr_BA10_UMB5577_1_UMB5577_2_D7_AD004_indexed_contacts(L23)	0.54(0.73)	4533	0.24(0.23)	8085	nan(nan)	0	nan(nan)	0	nan(nan)	0	nan(nan)	0
GSM3748405_181218_snm3Cseq_hs_21yr_BA10_UMB5577_1_UMB5577_2_D7_AD006_indexed_contacts(L23)	0.50(0.61)	4926	0.24(0.22)	8446	nan(nan)	0	nan(nan)	0	nan(nan)	0	nan(nan)	0
GSM3748406_181218_snm3Cseq_hs_21yr_BA10_UMB5577_1_UMB5577_2_D7_AD007_indexed_contacts(L5)	0.60(0.75)	4200	0.26(0.24)	8091	nan(nan)	0	nan(nan)	0	nan(nan)	0	nan(nan)	0
GSM3748407_181218_snm3Cseq_hs_21yr_BA10_UMB5577_1_UMB5577_2_D7_AD008_indexed_contacts(Sst)	0.51(0.66)	4411	0.25(0.23)	6807	nan(nan)	0	nan(nan)	0	nan(nan)	0	nan(nan)	0
GSM3748408_181218_snm3Cseq_hs_21yr_BA10_UMB5577_1_UMB5577_2_D7_AD010_indexed_contacts(L23)	0.67(0.86)	3832	0.27(0.26)	8169	nan(nan)	0	nan(nan)	0	nan(nan)	0	nan(nan)	0
GSM3748409_181218_snm3Cseq_hs_21yr_BA10_UMB5577_1_UMB5577_2_D7_AD012_indexed_contacts(L23)	0.59(0.72)	4290	0.26(0.24)	8113	nan(nan)	0	nan(nan)	0	nan(nan)	0	nan(nan)	0
GSM3748410_181218_snm3Cseq_hs_21yr_BA10_UMB5577_1_UMB5577_2_D8_AD001_indexed_contacts(Astro)	0.51(0.72)	4667	0.25(0.23)	7804	nan(nan)	0	nan(nan)	0	nan(nan)	0	nan(nan)	0
GSM3748411_181218_snm3Cseq_hs_21yr_BA10_UMB5577_1_UMB5577_2_D8_AD002_indexed_contacts(Sst)	0.48(0.63)	4449	0.24(0.22)	6879	0.70(0.43)	4319	0.59(0.94)	5137	0.39(0.22)	3275	5.16(9.20)	586
GSM3748412_181218_snm3Cseq_hs_21yr_BA10_UMB5577_1_UMB5577_2_D8_AD004_indexed_contacts(Pvalb)	0.47(0.61)	5017	0.23(0.21)	8334	nan(nan)	0	nan(nan)	0	nan(nan)	0	nan(nan)	0
GSM3748413_181218_snm3Cseq_hs_21yr_BA10_UMB5577_1_UMB5577_2_D8_AD006_indexed_contacts(Sst)	0.59(0.83)	4205	0.25(0.24)	8011	nan(nan)	0	nan(nan)	0	nan(nan)	0	nan(nan)	0
GSM3748414_181218_snm3Cseq_hs_21yr_BA10_UMB5577_1_UMB5577_2_D8_AD007_indexed_contacts(Pvalb)	0.51(0.67)	4816	0.24(0.22)	8600	0.70(0.42)	4364	0.55(0.83)	5527	0.39(0.20)	3589	4.69(10.29)	645
GSM3748415_181218_snm3Cseq_hs_21yr_BA10_UMB5577_1_UMB5577_2_D8_AD008_indexed_contacts(L5)	0.61(0.79)	4114	0.27(0.25)	7804	nan(nan)	0	nan(nan)	0	nan(nan)	0	nan(nan)	0
GSM3748416_181218_snm3Cseq_hs_21yr_BA10_UMB5577_1_UMB5577_2_D8_AD012_indexed_contacts(Endo)	0.37(0.49)	5952	0.22(0.20)	8046	nan(nan)	0	nan(nan)	0	nan(nan)	0	nan(nan)	0
GSM3748417_181218_snm3Cseq_hs_21yr_BA10_UMB5577_1_UMB5577_2_D9_AD001_indexed_contacts(L5)	0.64(0.83)	3932	0.27(0.26)	7512	nan(nan)	0	nan(nan)	0	nan(nan)	0	nan(nan)	0
GSM3748418_181218_snm3Cseq_hs_21yr_BA10_UMB5577_1_UMB5577_2_D9_AD002_indexed_contacts(L4)	0.63(0.79)	4126	0.27(0.25)	8501	nan(nan)	0	nan(nan)	0	nan(nan)	0	nan(nan)	0
GSM3748419_181218_snm3Cseq_hs_21yr_BA10_UMB5577_1_UMB5577_2_D9_AD004_indexed_contacts(ODC)	0.37(0.51)	4916	0.21(0.21)	6325	nan(nan)	0	nan(nan)	0	nan(nan)	0	nan(nan)	0
GSM3748420_181218_snm3Cseq_hs_21yr_BA10_UMB5577_1_UMB5577_2_D9_AD006_indexed_contacts(Pvalb)	0.53(0.78)	4828	0.24(0.23)	9449	nan(nan)	0	nan(nan)	0	nan(nan)	0	nan(nan)	0
GSM3748421_181218_snm3Cseq_hs_21yr_BA10_UMB5577_1_UMB5577_2_D9_AD007_indexed_contacts(L5)	0.70(0.88)	3762	0.27(0.25)	8540	0.75(0.47)	4067	0.56(0.79)	5431	0.44(0.22)	3963	3.78(8.38)	799
GSM3748422_181218_snm3Cseq_hs_21yr_BA10_UMB5577_1_UMB5577_2_D9_AD010_indexed_contacts(L23)	0.75(0.98)	3517	0.28(0.27)	8248	nan(nan)	0	nan(nan)	0	nan(nan)	0	nan(nan)	0
GSM3748423_181218_snm3Cseq_hs_21yr_BA10_UMB5577_1_UMB5577_2_D9_AD012_indexed_contacts(Pvalb)	0.47(0.63)	5087	0.23(0.21)	8495	nan(nan)	0	nan(nan)	0	nan(nan)	0	nan(nan)	0
GSM3748424_181218_snm3Cseq_hs_21yr_BA10_UMB5577_1_UMB5577_2_E10_AD001_indexed_contacts(Pvalb)	0.51(0.68)	4605	0.24(0.22)	7586	nan(nan)	0	nan(nan)	0	nan(nan)	0	nan(nan)	0
GSM3748425_181218_snm3Cseq_hs_21yr_BA10_UMB5577_1_UMB5577_2_E10_AD002_indexed_contacts(L6)	0.53(0.65)	4555	0.26(0.23)	7826	0.71(0.43)	4285	0.55(0.81)	5533	0.39(0.22)	3621	4.78(10.36)	632
GSM3748426_181218_snm3Cseq_hs_21yr_BA10_UMB5577_1_UMB5577_2_E10_AD004_indexed_contacts(L23)	0.54(0.63)	3439	0.27(0.25)	4504	nan(nan)	0	nan(nan)	0	nan(nan)	0	nan(nan)	0
GSM3748427_181218_snm3Cseq_hs_21yr_BA10_UMB5577_1_UMB5577_2_E10_AD008_indexed_contacts(Pvalb)	0.50(0.70)	4785	0.24(0.22)	8166	nan(nan)	0	nan(nan)	0	nan(nan)	0	nan(nan)	0
GSM3748428_181218_snm3Cseq_hs_21yr_BA10_UMB5577_1_UMB5577_2_E10_AD010_indexed_contacts(L23)	0.49(0.61)	4342	0.25(0.24)	7229	nan(nan)	0	nan(nan)	0	nan(nan)	0	nan(nan)	0
GSM3748429_181218_snm3Cseq_hs_21yr_BA10_UMB5577_1_UMB5577_2_E10_AD012_indexed_contacts(L4)	0.59(0.76)	4276	0.25(0.24)	8466	0.72(0.46)	4216	0.55(0.78)	5478	0.41(0.22)	3782	4.63(9.05)	652
GSM3748430_181218_snm3Cseq_hs_21yr_BA10_UMB5577_1_UMB5577_2_E11_AD001_indexed_contacts(OPC)	0.49(0.67)	4293	0.25(0.24)	6068	nan(nan)	0	nan(nan)	0	nan(nan)	0	nan(nan)	0
GSM3748431_181218_snm3Cseq_hs_21yr_BA10_UMB5577_1_UMB5577_2_E11_AD002_indexed_contacts(L23)	0.62(0.79)	3965	0.27(0.25)	7438	nan(nan)	0	nan(nan)	0	nan(nan)	0	nan(nan)	0
GSM3748432_181218_snm3Cseq_hs_21yr_BA10_UMB5577_1_UMB5577_2_E11_AD004_indexed_contacts(L23)	0.47(0.56)	4436	0.25(0.22)	6629	nan(nan)	0	nan(nan)	0	nan(nan)	0	nan(nan)	0
GSM3748433_181218_snm3Cseq_hs_21yr_BA10_UMB5577_1_UMB5577_2_E11_AD007_indexed_contacts(L23)	0.49(0.60)	4510	0.24(0.22)	6714	nan(nan)	0	nan(nan)	0	nan(nan)	0	nan(nan)	0
GSM3748434_181218_snm3Cseq_hs_21yr_BA10_UMB5577_1_UMB5577_2_E11_AD008_indexed_contacts(L23)	0.51(0.60)	4610	0.25(0.22)	7804	nan(nan)	0	nan(nan)	0	nan(nan)	0	nan(nan)	0
GSM3748435_181218_snm3Cseq_hs_21yr_BA10_UMB5577_1_UMB5577_2_E11_AD010_indexed_contacts(Sst)	0.46(0.63)	4731	0.23(0.22)	6860	0.69(0.42)	4384	0.57(0.81)	5281	0.39(0.23)	2969	4.06(8.54)	743
GSM3748436_181218_snm3Cseq_hs_21yr_BA10_UMB5577_1_UMB5577_2_E11_AD012_indexed_contacts(L23)	0.51(0.63)	4766	0.25(0.22)	8326	nan(nan)	0	nan(nan)	0	nan(nan)	0	nan(nan)	0
GSM3748437_181218_snm3Cseq_hs_21yr_BA10_UMB5577_1_UMB5577_2_E12_AD001_indexed_contacts(MP)	0.41(0.54)	5264	0.23(0.21)	7427	0.69(0.42)	4379	0.57(0.86)	5314	0.38(0.23)	3184	4.71(9.68)	642
GSM3748438_181218_snm3Cseq_hs_21yr_BA10_UMB5577_1_UMB5577_2_E12_AD002_indexed_contacts(Endo)	0.43(0.55)	5092	0.24(0.22)	7336	nan(nan)	0	nan(nan)	0	nan(nan)	0	nan(nan)	0
GSM3748439_181218_snm3Cseq_hs_21yr_BA10_UMB5577_1_UMB5577_2_E12_AD006_indexed_contacts(Astro)	0.56(0.81)	4370	0.26(0.25)	7899	nan(nan)	0	nan(nan)	0	nan(nan)	0	nan(nan)	0
GSM3748440_181218_snm3Cseq_hs_21yr_BA10_UMB5577_1_UMB5577_2_E12_AD007_indexed_contacts(Astro)	0.40(0.57)	5481	0.21(0.20)	7970	nan(nan)	0	nan(nan)	0	nan(nan)	0	nan(nan)	0
GSM3748441_181218_snm3Cseq_hs_21yr_BA10_UMB5577_1_UMB5577_2_E12_AD008_indexed_contacts(Astro)	0.60(0.86)	4187	0.26(0.25)	8166	nan(nan)	0	nan(nan)	0	nan(nan)	0	nan(nan)	0
GSM3748442_181218_snm3Cseq_hs_21yr_BA10_UMB5577_1_UMB5577_2_E12_AD010_indexed_contacts(MG)	0.40(0.58)	5904	0.22(0.20)	8951	nan(nan)	0	nan(nan)	0	nan(nan)	0	nan(nan)	0
GSM3748443_181218_snm3Cseq_hs_21yr_BA10_UMB5577_1_UMB5577_2_E12_AD012_indexed_contacts(ODC)	0.43(0.62)	5639	0.23(0.22)	9214	nan(nan)	0	nan(nan)	0	nan(nan)	0	nan(nan)	0
GSM3748444_181218_snm3Cseq_hs_21yr_BA10_UMB5577_1_UMB5577_2_E1_AD001_indexed_contacts(Sst)	0.46(0.64)	4672	0.24(0.22)	6861	nan(nan)	0	nan(nan)	0	nan(nan)	0	nan(nan)	0
GSM3748445_181218_snm3Cseq_hs_21yr_BA10_UMB5577_1_UMB5577_2_E1_AD002_indexed_contacts(L23)	0.54(0.65)	4382	0.26(0.23)	7283	nan(nan)	0	nan(nan)	0	nan(nan)	0	nan(nan)	0
GSM3748446_181218_snm3Cseq_hs_21yr_BA10_UMB5577_1_UMB5577_2_E1_AD006_indexed_contacts(OPC)	0.54(0.78)	4515	0.25(0.23)	8237	nan(nan)	0	nan(nan)	0	nan(nan)	0	nan(nan)	0
GSM3748447_181218_snm3Cseq_hs_21yr_BA10_UMB5577_1_UMB5577_2_E1_AD007_indexed_contacts(ODC)	0.47(0.68)	4986	0.24(0.22)	8116	nan(nan)	0	nan(nan)	0	nan(nan)	0	nan(nan)	0
GSM3748448_181218_snm3Cseq_hs_21yr_BA10_UMB5577_1_UMB5577_2_E1_AD008_indexed_contacts(ODC)	0.44(0.59)	5142	0.24(0.21)	7534	nan(nan)	0	nan(nan)	0	nan(nan)	0	nan(nan)	0
GSM3748449_181218_snm3Cseq_hs_21yr_BA10_UMB5577_1_UMB5577_2_E1_AD010_indexed_contacts(L23)	0.49(0.63)	4607	0.24(0.23)	7214	nan(nan)	0	nan(nan)	0	nan(nan)	0	nan(nan)	0
GSM3748450_181218_snm3Cseq_hs_21yr_BA10_UMB5577_1_UMB5577_2_E1_AD012_indexed_contacts(L5)	0.47(0.60)	4842	0.24(0.22)	7603	0.70(0.43)	4335	0.55(0.83)	5530	0.37(0.21)	3285	4.14(7.99)	730
GSM3748451_181218_snm3Cseq_hs_21yr_BA10_UMB5577_1_UMB5577_2_E2_AD001_indexed_contacts(Sst)	0.46(0.60)	4494	0.23(0.22)	6170	nan(nan)	0	nan(nan)	0	nan(nan)	0	nan(nan)	0
GSM3748452_181218_snm3Cseq_hs_21yr_BA10_UMB5577_1_UMB5577_2_E2_AD002_indexed_contacts(Ndnf)	0.54(0.71)	4534	0.26(0.24)	7958	nan(nan)	0	nan(nan)	0	nan(nan)	0	nan(nan)	0
GSM3748453_181218_snm3Cseq_hs_21yr_BA10_UMB5577_1_UMB5577_2_E2_AD004_indexed_contacts(L23)	0.50(0.61)	4802	0.25(0.23)	7986	nan(nan)	0	nan(nan)	0	nan(nan)	0	nan(nan)	0
GSM3748454_181218_snm3Cseq_hs_21yr_BA10_UMB5577_1_UMB5577_2_E2_AD007_indexed_contacts(Sst)	0.54(0.70)	4534	0.25(0.23)	8223	nan(nan)	0	nan(nan)	0	nan(nan)	0	nan(nan)	0
GSM3748455_181218_snm3Cseq_hs_21yr_BA10_UMB5577_1_UMB5577_2_E2_AD008_indexed_contacts(Pvalb)	0.42(0.54)	4768	0.22(0.21)	6630	0.71(0.42)	4301	0.59(1.02)	5109	0.39(0.23)	2906	5.20(9.44)	581
GSM3748456_181218_snm3Cseq_hs_21yr_BA10_UMB5577_1_UMB5577_2_E2_AD010_indexed_contacts(Sst)	0.59(0.80)	4305	0.25(0.24)	8800	nan(nan)	0	nan(nan)	0	nan(nan)	0	nan(nan)	0
GSM3748457_181218_snm3Cseq_hs_21yr_BA10_UMB5577_1_UMB5577_2_E2_AD012_indexed_contacts(L6)	0.54(0.69)	4553	0.25(0.23)	8277	0.71(0.43)	4295	0.54(0.78)	5580	0.40(0.21)	3812	4.59(9.52)	659
GSM3748458_181218_snm3Cseq_hs_21yr_BA10_UMB5577_1_UMB5577_2_E3_AD001_indexed_contacts(Sst)	0.49(0.62)	3799	0.25(0.24)	5210	nan(nan)	0	nan(nan)	0	nan(nan)	0	nan(nan)	0
GSM3748459_181218_snm3Cseq_hs_21yr_BA10_UMB5577_1_UMB5577_2_E3_AD002_indexed_contacts(L5)	0.52(0.66)	4347	0.25(0.23)	6844	0.69(0.41)	4405	0.56(0.82)	5379	0.38(0.23)	3327	4.22(8.38)	716
GSM3748460_181218_snm3Cseq_hs_21yr_BA10_UMB5577_1_UMB5577_2_E3_AD004_indexed_contacts(L5)	0.60(0.76)	4113	0.27(0.25)	7593	0.70(0.43)	4336	0.55(0.80)	5455	0.39(0.20)	3629	5.07(9.61)	596
GSM3748461_181218_snm3Cseq_hs_21yr_BA10_UMB5577_1_UMB5577_2_E3_AD006_indexed_contacts(L23)	0.65(0.80)	3865	0.28(0.26)	7735	nan(nan)	0	nan(nan)	0	nan(nan)	0	nan(nan)	0
GSM3748462_181218_snm3Cseq_hs_21yr_BA10_UMB5577_1_UMB5577_2_E3_AD007_indexed_contacts(L23)	0.48(0.60)	4294	0.24(0.22)	6303	nan(nan)	0	nan(nan)	0	nan(nan)	0	nan(nan)	0
GSM3748463_181218_snm3Cseq_hs_21yr_BA10_UMB5577_1_UMB5577_2_E3_AD010_indexed_contacts(ODC)	0.45(0.67)	4526	0.24(0.23)	6251	nan(nan)	0	nan(nan)	0	nan(nan)	0	nan(nan)	0
GSM3748464_181218_snm3Cseq_hs_21yr_BA10_UMB5577_1_UMB5577_2_E3_AD012_indexed_contacts(ODC)	0.45(0.65)	4942	0.24(0.22)	7363	nan(nan)	0	nan(nan)	0	nan(nan)	0	nan(nan)	0
GSM3748465_181218_snm3Cseq_hs_21yr_BA10_UMB5577_1_UMB5577_2_E4_AD001_indexed_contacts(L23)	0.46(0.53)	4982	0.24(0.22)	7583	nan(nan)	0	nan(nan)	0	nan(nan)	0	nan(nan)	0
GSM3748466_181218_snm3Cseq_hs_21yr_BA10_UMB5577_1_UMB5577_2_E4_AD004_indexed_contacts(Endo)	0.43(0.60)	5452	0.24(0.23)	8366	nan(nan)	0	nan(nan)	0	nan(nan)	0	nan(nan)	0
GSM3748467_181218_snm3Cseq_hs_21yr_BA10_UMB5577_1_UMB5577_2_E4_AD006_indexed_contacts(L23)	0.51(0.60)	4944	0.24(0.21)	8833	nan(nan)	0	nan(nan)	0	nan(nan)	0	nan(nan)	0
GSM3748468_181218_snm3Cseq_hs_21yr_BA10_UMB5577_1_UMB5577_2_E4_AD007_indexed_contacts(L5)	0.63(0.79)	4084	0.27(0.25)	8163	nan(nan)	0	nan(nan)	0	nan(nan)	0	nan(nan)	0
GSM3748469_181218_snm3Cseq_hs_21yr_BA10_UMB5577_1_UMB5577_2_E4_AD008_indexed_contacts(L23)	0.59(0.74)	4301	0.26(0.25)	8249	nan(nan)	0	nan(nan)	0	nan(nan)	0	nan(nan)	0
GSM3748470_181218_snm3Cseq_hs_21yr_BA10_UMB5577_1_UMB5577_2_E4_AD010_indexed_contacts(ODC)	0.37(0.50)	5795	0.22(0.20)	7901	nan(nan)	0	nan(nan)	0	nan(nan)	0	nan(nan)	0
GSM3748471_181218_snm3Cseq_hs_21yr_BA10_UMB5577_1_UMB5577_2_E4_AD012_indexed_contacts(Ndnf)	0.57(0.75)	4345	0.25(0.24)	8313	nan(nan)	0	nan(nan)	0	nan(nan)	0	nan(nan)	0
GSM3748472_181218_snm3Cseq_hs_21yr_BA10_UMB5577_1_UMB5577_2_E5_AD004_indexed_contacts(Astro)	0.63(0.90)	4155	0.25(0.24)	9284	nan(nan)	0	nan(nan)	0	nan(nan)	0	nan(nan)	0
GSM3748473_181218_snm3Cseq_hs_21yr_BA10_UMB5577_1_UMB5577_2_E5_AD006_indexed_contacts(L4)	0.61(0.78)	4254	0.25(0.24)	9008	nan(nan)	0	nan(nan)	0	nan(nan)	0	nan(nan)	0
GSM3748474_181218_snm3Cseq_hs_21yr_BA10_UMB5577_1_UMB5577_2_E5_AD007_indexed_contacts(MP)	0.33(0.49)	6532	0.20(0.19)	8740	0.70(0.44)	4313	0.56(0.81)	5388	0.39(0.21)	2845	4.85(10.38)	624
GSM3748475_181218_snm3Cseq_hs_21yr_BA10_UMB5577_1_UMB5577_2_E5_AD008_indexed_contacts(L5)	0.58(0.72)	4353	0.26(0.23)	8340	nan(nan)	0	nan(nan)	0	nan(nan)	0	nan(nan)	0
GSM3748476_181218_snm3Cseq_hs_21yr_BA10_UMB5577_1_UMB5577_2_E5_AD010_indexed_contacts(Pvalb)	0.51(0.73)	4930	0.23(0.22)	9166	nan(nan)	0	nan(nan)	0	nan(nan)	0	nan(nan)	0
GSM3748477_181218_snm3Cseq_hs_21yr_BA10_UMB5577_1_UMB5577_2_E5_AD012_indexed_contacts(L4)	0.67(0.87)	3850	0.27(0.26)	7907	nan(nan)	0	nan(nan)	0	nan(nan)	0	nan(nan)	0
GSM3748478_181218_snm3Cseq_hs_21yr_BA10_UMB5577_1_UMB5577_2_E6_AD002_indexed_contacts(L6)	0.55(0.71)	4560	0.24(0.22)	8464	0.71(0.44)	4261	0.55(0.78)	5492	0.40(0.22)	3606	4.29(8.09)	705
GSM3748479_181218_snm3Cseq_hs_21yr_BA10_UMB5577_1_UMB5577_2_E6_AD004_indexed_contacts(L4)	0.60(0.78)	4344	0.25(0.23)	9090	nan(nan)	0	nan(nan)	0	nan(nan)	0	nan(nan)	0
GSM3748480_181218_snm3Cseq_hs_21yr_BA10_UMB5577_1_UMB5577_2_E6_AD006_indexed_contacts(L4)	0.70(0.87)	3861	0.27(0.26)	8887	nan(nan)	0	nan(nan)	0	nan(nan)	0	nan(nan)	0
GSM3748481_181218_snm3Cseq_hs_21yr_BA10_UMB5577_1_UMB5577_2_E6_AD007_indexed_contacts(OPC)	0.36(0.50)	5253	0.20(0.20)	6714	nan(nan)	0	nan(nan)	0	nan(nan)	0	nan(nan)	0
GSM3748482_181218_snm3Cseq_hs_21yr_BA10_UMB5577_1_UMB5577_2_E6_AD010_indexed_contacts(Astro)	0.51(0.72)	4844	0.23(0.23)	9122	nan(nan)	0	nan(nan)	0	nan(nan)	0	nan(nan)	0
GSM3748483_181218_snm3Cseq_hs_21yr_BA10_UMB5577_1_UMB5577_2_E7_AD001_indexed_contacts(L4)	0.50(0.64)	4671	0.25(0.23)	7296	nan(nan)	0	nan(nan)	0	nan(nan)	0	nan(nan)	0
GSM3748484_181218_snm3Cseq_hs_21yr_BA10_UMB5577_1_UMB5577_2_E7_AD002_indexed_contacts(Astro)	0.44(0.52)	5648	0.24(0.21)	9015	0.72(0.44)	4214	0.54(0.81)	5588	0.43(0.21)	3669	4.85(11.16)	624
GSM3748485_181218_snm3Cseq_hs_21yr_BA10_UMB5577_1_UMB5577_2_E7_AD004_indexed_contacts(L5)	0.56(0.73)	4361	0.25(0.23)	7938	nan(nan)	0	nan(nan)	0	nan(nan)	0	nan(nan)	0
GSM3748486_181218_snm3Cseq_hs_21yr_BA10_UMB5577_1_UMB5577_2_E7_AD007_indexed_contacts(Pvalb)	0.52(0.68)	4735	0.25(0.23)	8539	0.71(0.44)	4256	0.54(0.76)	5579	0.40(0.21)	3582	4.27(9.06)	707
GSM3748487_181218_snm3Cseq_hs_21yr_BA10_UMB5577_1_UMB5577_2_E7_AD008_indexed_contacts(Sst)	0.46(0.60)	4843	0.23(0.22)	7117	nan(nan)	0	nan(nan)	0	nan(nan)	0	nan(nan)	0
GSM3748488_181218_snm3Cseq_hs_21yr_BA10_UMB5577_1_UMB5577_2_E7_AD010_indexed_contacts(L5)	0.54(0.69)	4282	0.25(0.23)	7148	nan(nan)	0	nan(nan)	0	nan(nan)	0	nan(nan)	0
GSM3748489_181218_snm3Cseq_hs_21yr_BA10_UMB5577_1_UMB5577_2_E8_AD002_indexed_contacts(L4)	0.53(0.67)	4092	0.25(0.24)	6174	nan(nan)	0	nan(nan)	0	nan(nan)	0	nan(nan)	0
GSM3748490_181218_snm3Cseq_hs_21yr_BA10_UMB5577_1_UMB5577_2_E8_AD004_indexed_contacts(L23)	0.50(0.59)	4465	0.25(0.23)	6840	nan(nan)	0	nan(nan)	0	nan(nan)	0	nan(nan)	0
GSM3748491_181218_snm3Cseq_hs_21yr_BA10_UMB5577_1_UMB5577_2_E8_AD006_indexed_contacts(Endo)	0.40(0.53)	5247	0.23(0.21)	6854	nan(nan)	0	nan(nan)	0	nan(nan)	0	nan(nan)	0
GSM3748492_181218_snm3Cseq_hs_21yr_BA10_UMB5577_1_UMB5577_2_E8_AD007_indexed_contacts(L23)	0.51(0.62)	4062	0.26(0.23)	6436	nan(nan)	0	nan(nan)	0	nan(nan)	0	nan(nan)	0
GSM3748493_181218_snm3Cseq_hs_21yr_BA10_UMB5577_1_UMB5577_2_E8_AD008_indexed_contacts(ODC)	0.39(0.48)	4559	0.22(0.21)	5334	nan(nan)	0	nan(nan)	0	nan(nan)	0	nan(nan)	0
GSM3748494_181218_snm3Cseq_hs_21yr_BA10_UMB5577_1_UMB5577_2_E8_AD010_indexed_contacts(L5)	0.51(0.65)	4310	0.25(0.23)	6664	0.69(0.41)	4384	0.57(0.85)	5336	0.39(0.22)	3303	5.36(9.88)	564
GSM3748495_181218_snm3Cseq_hs_21yr_BA10_UMB5577_1_UMB5577_2_E9_AD001_indexed_contacts(MG)	0.38(0.53)	5708	0.22(0.20)	8091	nan(nan)	0	nan(nan)	0	nan(nan)	0	nan(nan)	0
GSM3748496_181218_snm3Cseq_hs_21yr_BA10_UMB5577_1_UMB5577_2_E9_AD002_indexed_contacts(Ndnf)	0.62(0.81)	4165	0.26(0.25)	8459	nan(nan)	0	nan(nan)	0	nan(nan)	0	nan(nan)	0
GSM3748497_181218_snm3Cseq_hs_21yr_BA10_UMB5577_1_UMB5577_2_E9_AD004_indexed_contacts(Pvalb)	0.56(0.71)	4554	0.25(0.23)	8815	nan(nan)	0	nan(nan)	0	nan(nan)	0	nan(nan)	0
GSM3748498_181218_snm3Cseq_hs_21yr_BA10_UMB5577_1_UMB5577_2_E9_AD006_indexed_contacts(L5)	0.58(0.76)	4370	0.25(0.24)	8324	nan(nan)	0	nan(nan)	0	nan(nan)	0	nan(nan)	0
GSM3748499_181218_snm3Cseq_hs_21yr_BA10_UMB5577_1_UMB5577_2_E9_AD007_indexed_contacts(MP)	0.33(0.47)	6031	0.20(0.19)	7631	nan(nan)	0	nan(nan)	0	nan(nan)	0	nan(nan)	0
GSM3748500_181218_snm3Cseq_hs_21yr_BA10_UMB5577_1_UMB5577_2_E9_AD008_indexed_contacts(Vip)	0.53(0.69)	4708	0.24(0.23)	8653	nan(nan)	0	nan(nan)	0	nan(nan)	0	nan(nan)	0
GSM3748501_181218_snm3Cseq_hs_21yr_BA10_UMB5577_1_UMB5577_2_E9_AD010_indexed_contacts(Ndnf)	0.51(0.65)	4834	0.25(0.22)	8257	nan(nan)	0	nan(nan)	0	nan(nan)	0	nan(nan)	0
GSM3748502_181218_snm3Cseq_hs_21yr_BA10_UMB5577_1_UMB5577_2_E9_AD012_indexed_contacts(OPC)	0.65(0.92)	4044	0.26(0.25)	8985	nan(nan)	0	nan(nan)	0	nan(nan)	0	nan(nan)	0
GSM3748503_181218_snm3Cseq_hs_21yr_BA10_UMB5577_1_UMB5577_2_F10_AD001_indexed_contacts(Vip)	0.45(0.57)	4334	0.24(0.23)	5806	0.70(0.42)	4341	0.60(0.87)	5062	0.42(0.26)	2914	5.13(9.77)	589
GSM3748504_181218_snm3Cseq_hs_21yr_BA10_UMB5577_1_UMB5577_2_F10_AD002_indexed_contacts(L4)	0.56(0.70)	4338	0.26(0.24)	7560	nan(nan)	0	nan(nan)	0	nan(nan)	0	nan(nan)	0
GSM3748505_181218_snm3Cseq_hs_21yr_BA10_UMB5577_1_UMB5577_2_F10_AD004_indexed_contacts(L23)	0.47(0.59)	4744	0.24(0.21)	7164	nan(nan)	0	nan(nan)	0	nan(nan)	0	nan(nan)	0
GSM3748506_181218_snm3Cseq_hs_21yr_BA10_UMB5577_1_UMB5577_2_F10_AD006_indexed_contacts(OPC)	0.60(0.79)	4126	0.26(0.24)	7880	0.73(0.46)	4169	0.55(0.88)	5454	0.41(0.22)	3726	4.42(8.92)	683
GSM3748507_181218_snm3Cseq_hs_21yr_BA10_UMB5577_1_UMB5577_2_F10_AD007_indexed_contacts(L23)	0.56(0.68)	4396	0.26(0.23)	7817	nan(nan)	0	nan(nan)	0	nan(nan)	0	nan(nan)	0
GSM3748508_181218_snm3Cseq_hs_21yr_BA10_UMB5577_1_UMB5577_2_F10_AD008_indexed_contacts(Vip)	0.50(0.64)	4452	0.25(0.22)	6719	nan(nan)	0	nan(nan)	0	nan(nan)	0	nan(nan)	0
GSM3748509_181218_snm3Cseq_hs_21yr_BA10_UMB5577_1_UMB5577_2_F10_AD012_indexed_contacts(L23)	0.58(0.73)	4255	0.26(0.24)	7905	nan(nan)	0	nan(nan)	0	nan(nan)	0	nan(nan)	0
GSM3748510_181218_snm3Cseq_hs_21yr_BA10_UMB5577_1_UMB5577_2_F11_AD001_indexed_contacts(L6)	0.46(0.55)	4334	0.24(0.22)	6064	0.69(0.41)	4390	0.57(0.85)	5271	0.41(0.24)	3026	6.10(10.88)	496
GSM3748511_181218_snm3Cseq_hs_21yr_BA10_UMB5577_1_UMB5577_2_F11_AD002_indexed_contacts(Pvalb)	0.45(0.55)	4403	0.23(0.22)	5974	nan(nan)	0	nan(nan)	0	nan(nan)	0	nan(nan)	0
GSM3748512_181218_snm3Cseq_hs_21yr_BA10_UMB5577_1_UMB5577_2_F11_AD004_indexed_contacts(L23)	0.43(0.52)	5029	0.23(0.21)	7063	nan(nan)	0	nan(nan)	0	nan(nan)	0	nan(nan)	0
GSM3748513_181218_snm3Cseq_hs_21yr_BA10_UMB5577_1_UMB5577_2_F11_AD006_indexed_contacts(L23)	0.57(0.70)	4315	0.26(0.23)	7675	nan(nan)	0	nan(nan)	0	nan(nan)	0	nan(nan)	0
GSM3748514_181218_snm3Cseq_hs_21yr_BA10_UMB5577_1_UMB5577_2_F11_AD007_indexed_contacts(MG)	0.39(0.53)	5505	0.22(0.20)	7413	0.69(0.42)	4402	0.57(0.87)	5315	0.39(0.22)	3026	5.24(10.31)	577
GSM3748515_181218_snm3Cseq_hs_21yr_BA10_UMB5577_1_UMB5577_2_F11_AD008_indexed_contacts(Sst)	0.56(0.75)	4238	0.26(0.24)	7378	0.70(0.42)	4327	0.54(0.81)	5568	0.38(0.23)	3522	4.96(9.79)	609
GSM3748516_181218_snm3Cseq_hs_21yr_BA10_UMB5577_1_UMB5577_2_F11_AD010_indexed_contacts(ODC)	0.39(0.51)	5096	0.22(0.21)	6560	nan(nan)	0	nan(nan)	0	nan(nan)	0	nan(nan)	0
GSM3748517_181218_snm3Cseq_hs_21yr_BA10_UMB5577_1_UMB5577_2_F11_AD012_indexed_contacts(L23)	0.44(0.53)	4768	0.23(0.21)	6733	nan(nan)	0	nan(nan)	0	nan(nan)	0	nan(nan)	0
GSM3748518_181218_snm3Cseq_hs_21yr_BA10_UMB5577_1_UMB5577_2_F12_AD001_indexed_contacts(MG)	0.41(0.59)	5487	0.22(0.21)	7893	nan(nan)	0	nan(nan)	0	nan(nan)	0	nan(nan)	0
GSM3748519_181218_snm3Cseq_hs_21yr_BA10_UMB5577_1_UMB5577_2_F12_AD002_indexed_contacts(MG)	0.37(0.51)	6012	0.21(0.20)	8366	nan(nan)	0	nan(nan)	0	nan(nan)	0	nan(nan)	0
GSM3748520_181218_snm3Cseq_hs_21yr_BA10_UMB5577_1_UMB5577_2_F12_AD004_indexed_contacts(MG)	0.40(0.57)	5969	0.22(0.20)	9366	0.72(0.44)	4194	0.54(0.80)	5582	0.42(0.21)	3271	4.72(9.16)	640
GSM3748521_181218_snm3Cseq_hs_21yr_BA10_UMB5577_1_UMB5577_2_F12_AD007_indexed_contacts(OPC)	0.51(0.67)	4722	0.24(0.22)	8214	nan(nan)	0	nan(nan)	0	nan(nan)	0	nan(nan)	0
GSM3748522_181218_snm3Cseq_hs_21yr_BA10_UMB5577_1_UMB5577_2_F12_AD008_indexed_contacts(ODC)	0.47(0.65)	5170	0.24(0.23)	8618	nan(nan)	0	nan(nan)	0	nan(nan)	0	nan(nan)	0
GSM3748523_181218_snm3Cseq_hs_21yr_BA10_UMB5577_1_UMB5577_2_F12_AD010_indexed_contacts(ODC)	0.46(0.65)	5380	0.23(0.22)	9212	nan(nan)	0	nan(nan)	0	nan(nan)	0	nan(nan)	0
GSM3748524_181218_snm3Cseq_hs_21yr_BA10_UMB5577_1_UMB5577_2_F12_AD012_indexed_contacts(MP)	0.33(0.48)	6636	0.20(0.19)	9069	nan(nan)	0	nan(nan)	0	nan(nan)	0	nan(nan)	0
GSM3748525_181218_snm3Cseq_hs_21yr_BA10_UMB5577_1_UMB5577_2_F1_AD001_indexed_contacts(Ndnf)	0.51(0.65)	4535	0.25(0.22)	7551	nan(nan)	0	nan(nan)	0	nan(nan)	0	nan(nan)	0
GSM3748526_181218_snm3Cseq_hs_21yr_BA10_UMB5577_1_UMB5577_2_F1_AD002_indexed_contacts(L4)	0.53(0.68)	4412	0.25(0.23)	7419	nan(nan)	0	nan(nan)	0	nan(nan)	0	nan(nan)	0
GSM3748527_181218_snm3Cseq_hs_21yr_BA10_UMB5577_1_UMB5577_2_F1_AD004_indexed_contacts(Endo)	0.37(0.50)	5526	0.22(0.20)	7456	nan(nan)	0	nan(nan)	0	nan(nan)	0	nan(nan)	0
GSM3748528_181218_snm3Cseq_hs_21yr_BA10_UMB5577_1_UMB5577_2_F1_AD006_indexed_contacts(L5)	0.63(0.84)	4059	0.25(0.24)	8449	nan(nan)	0	nan(nan)	0	nan(nan)	0	nan(nan)	0
GSM3748529_181218_snm3Cseq_hs_21yr_BA10_UMB5577_1_UMB5577_2_F1_AD007_indexed_contacts(L23)	0.56(0.69)	4377	0.26(0.23)	8019	nan(nan)	0	nan(nan)	0	nan(nan)	0	nan(nan)	0
GSM3748530_181218_snm3Cseq_hs_21yr_BA10_UMB5577_1_UMB5577_2_F1_AD010_indexed_contacts(Endo)	0.36(0.45)	5299	0.21(0.19)	6459	nan(nan)	0	nan(nan)	0	nan(nan)	0	nan(nan)	0
GSM3748531_181218_snm3Cseq_hs_21yr_BA10_UMB5577_1_UMB5577_2_F1_AD012_indexed_contacts(L23)	0.52(0.65)	4615	0.25(0.22)	7865	nan(nan)	0	nan(nan)	0	nan(nan)	0	nan(nan)	0
GSM3748532_181218_snm3Cseq_hs_21yr_BA10_UMB5577_1_UMB5577_2_F2_AD001_indexed_contacts(Astro)	0.49(0.71)	4933	0.23(0.23)	8477	nan(nan)	0	nan(nan)	0	nan(nan)	0	nan(nan)	0
GSM3748533_181218_snm3Cseq_hs_21yr_BA10_UMB5577_1_UMB5577_2_F2_AD004_indexed_contacts(MP)	0.46(0.68)	5531	0.24(0.23)	9720	nan(nan)	0	nan(nan)	0	nan(nan)	0	nan(nan)	0
GSM3748534_181218_snm3Cseq_hs_21yr_BA10_UMB5577_1_UMB5577_2_F2_AD006_indexed_contacts(L23)	0.59(0.75)	4354	0.25(0.23)	9048	nan(nan)	0	nan(nan)	0	nan(nan)	0	nan(nan)	0
GSM3748535_181218_snm3Cseq_hs_21yr_BA10_UMB5577_1_UMB5577_2_F2_AD007_indexed_contacts(MG)	0.43(0.60)	5839	0.22(0.21)	9847	nan(nan)	0	nan(nan)	0	nan(nan)	0	nan(nan)	0
GSM3748536_181218_snm3Cseq_hs_21yr_BA10_UMB5577_1_UMB5577_2_F2_AD008_indexed_contacts(L23)	0.57(0.72)	4455	0.25(0.23)	8822	nan(nan)	0	nan(nan)	0	nan(nan)	0	nan(nan)	0
GSM3748537_181218_snm3Cseq_hs_21yr_BA10_UMB5577_1_UMB5577_2_F2_AD010_indexed_contacts(MG)	0.37(0.52)	6034	0.21(0.20)	8419	nan(nan)	0	nan(nan)	0	nan(nan)	0	nan(nan)	0
GSM3748538_181218_snm3Cseq_hs_21yr_BA10_UMB5577_1_UMB5577_2_F2_AD012_indexed_contacts(L23)	0.69(0.88)	3785	0.27(0.26)	8361	nan(nan)	0	nan(nan)	0	nan(nan)	0	nan(nan)	0
GSM3748539_181218_snm3Cseq_hs_21yr_BA10_UMB5577_1_UMB5577_2_F3_AD001_indexed_contacts(ODC)	0.41(0.55)	4774	0.23(0.21)	6083	nan(nan)	0	nan(nan)	0	nan(nan)	0	nan(nan)	0
GSM3748540_181218_snm3Cseq_hs_21yr_BA10_UMB5577_1_UMB5577_2_F3_AD002_indexed_contacts(MP)	0.34(0.49)	5492	0.20(0.19)	6617	nan(nan)	0	nan(nan)	0	nan(nan)	0	nan(nan)	0
GSM3748541_181218_snm3Cseq_hs_21yr_BA10_UMB5577_1_UMB5577_2_F3_AD004_indexed_contacts(L23)	0.51(0.63)	4785	0.24(0.22)	8231	0.69(0.41)	4407	0.53(0.78)	5663	0.38(0.21)	3419	3.81(9.28)	794
GSM3748542_181218_snm3Cseq_hs_21yr_BA10_UMB5577_1_UMB5577_2_F3_AD006_indexed_contacts(Astro)	0.49(0.70)	4923	0.23(0.22)	8538	0.72(0.45)	4225	0.55(0.82)	5491	0.42(0.23)	3370	4.39(8.98)	688
GSM3748543_181218_snm3Cseq_hs_21yr_BA10_UMB5577_1_UMB5577_2_F3_AD007_indexed_contacts(Vip)	0.51(0.67)	4583	0.25(0.23)	7687	nan(nan)	0	nan(nan)	0	nan(nan)	0	nan(nan)	0
GSM3748544_181218_snm3Cseq_hs_21yr_BA10_UMB5577_1_UMB5577_2_F3_AD008_indexed_contacts(L4)	0.58(0.75)	4228	0.25(0.24)	7652	nan(nan)	0	nan(nan)	0	nan(nan)	0	nan(nan)	0
GSM3748545_181218_snm3Cseq_hs_21yr_BA10_UMB5577_1_UMB5577_2_F3_AD010_indexed_contacts(Vip)	0.51(0.65)	4574	0.25(0.23)	7338	nan(nan)	0	nan(nan)	0	nan(nan)	0	nan(nan)	0
GSM3748546_181218_snm3Cseq_hs_21yr_BA10_UMB5577_1_UMB5577_2_F3_AD012_indexed_contacts(L23)	0.46(0.55)	4933	0.24(0.21)	7609	nan(nan)	0	nan(nan)	0	nan(nan)	0	nan(nan)	0
GSM3748547_181218_snm3Cseq_hs_21yr_BA10_UMB5577_1_UMB5577_2_F4_AD001_indexed_contacts(Pvalb)	0.47(0.65)	5038	0.24(0.22)	8141	nan(nan)	0	nan(nan)	0	nan(nan)	0	nan(nan)	0
GSM3748548_181218_snm3Cseq_hs_21yr_BA10_UMB5577_1_UMB5577_2_F4_AD004_indexed_contacts(L23)	0.68(0.87)	3794	0.28(0.27)	7778	0.72(0.46)	4200	0.56(0.81)	5427	0.42(0.23)	3922	3.73(8.28)	810
GSM3748549_181218_snm3Cseq_hs_21yr_BA10_UMB5577_1_UMB5577_2_F4_AD008_indexed_contacts(MG)	0.38(0.53)	6005	0.22(0.20)	8727	0.70(0.42)	4313	0.55(0.80)	5543	0.40(0.22)	3317	4.59(9.45)	659
GSM3748550_181218_snm3Cseq_hs_21yr_BA10_UMB5577_1_UMB5577_2_F4_AD010_indexed_contacts(L4)	0.60(0.77)	4017	0.26(0.24)	7652	nan(nan)	0	nan(nan)	0	nan(nan)	0	nan(nan)	0
GSM3748551_181218_snm3Cseq_hs_21yr_BA10_UMB5577_1_UMB5577_2_F4_AD012_indexed_contacts(Astro)	0.51(0.71)	4827	0.24(0.23)	8506	nan(nan)	0	nan(nan)	0	nan(nan)	0	nan(nan)	0
GSM3748552_181218_snm3Cseq_hs_21yr_BA10_UMB5577_1_UMB5577_2_F5_AD001_indexed_contacts(L23)	0.51(0.64)	4443	0.25(0.23)	7022	nan(nan)	0	nan(nan)	0	nan(nan)	0	nan(nan)	0
GSM3748553_181218_snm3Cseq_hs_21yr_BA10_UMB5577_1_UMB5577_2_F5_AD002_indexed_contacts(L5)	0.58(0.75)	4291	0.26(0.24)	8236	nan(nan)	0	nan(nan)	0	nan(nan)	0	nan(nan)	0
GSM3748554_181218_snm3Cseq_hs_21yr_BA10_UMB5577_1_UMB5577_2_F5_AD004_indexed_contacts(L23)	0.56(0.67)	4528	0.26(0.23)	8367	nan(nan)	0	nan(nan)	0	nan(nan)	0	nan(nan)	0
GSM3748555_181218_snm3Cseq_hs_21yr_BA10_UMB5577_1_UMB5577_2_F5_AD006_indexed_contacts(MG)	0.42(0.59)	5588	0.23(0.22)	8648	nan(nan)	0	nan(nan)	0	nan(nan)	0	nan(nan)	0
GSM3748556_181218_snm3Cseq_hs_21yr_BA10_UMB5577_1_UMB5577_2_F5_AD007_indexed_contacts(L5)	0.59(0.79)	4212	0.25(0.23)	8356	nan(nan)	0	nan(nan)	0	nan(nan)	0	nan(nan)	0
GSM3748557_181218_snm3Cseq_hs_21yr_BA10_UMB5577_1_UMB5577_2_F5_AD008_indexed_contacts(Vip)	0.47(0.62)	4611	0.24(0.22)	6899	nan(nan)	0	nan(nan)	0	nan(nan)	0	nan(nan)	0
GSM3748558_181218_snm3Cseq_hs_21yr_BA10_UMB5577_1_UMB5577_2_F5_AD010_indexed_contacts(MP)	0.37(0.61)	6025	0.21(0.20)	8593	nan(nan)	0	nan(nan)	0	nan(nan)	0	nan(nan)	0
GSM3748559_181218_snm3Cseq_hs_21yr_BA10_UMB5577_1_UMB5577_2_F5_AD012_indexed_contacts(L4)	0.48(0.62)	4749	0.24(0.22)	7470	0.71(0.42)	4298	0.55(0.82)	5519	0.38(0.22)	3284	5.32(10.41)	568
GSM3748560_181218_snm3Cseq_hs_21yr_BA10_UMB5577_1_UMB5577_2_F6_AD001_indexed_contacts(L4)	0.57(0.73)	4302	0.25(0.24)	7940	nan(nan)	0	nan(nan)	0	nan(nan)	0	nan(nan)	0
GSM3748561_181218_snm3Cseq_hs_21yr_BA10_UMB5577_1_UMB5577_2_F6_AD002_indexed_contacts(L23)	0.54(0.69)	4542	0.26(0.23)	8031	nan(nan)	0	nan(nan)	0	nan(nan)	0	nan(nan)	0
GSM3748562_181218_snm3Cseq_hs_21yr_BA10_UMB5577_1_UMB5577_2_F6_AD004_indexed_contacts(MG)	0.38(0.54)	6047	0.21(0.20)	9023	0.71(0.43)	4300	0.55(0.80)	5538	0.42(0.22)	3243	3.72(7.66)	813
GSM3748563_181218_snm3Cseq_hs_21yr_BA10_UMB5577_1_UMB5577_2_F6_AD006_indexed_contacts(L5)	0.71(0.92)	3758	0.27(0.25)	8944	nan(nan)	0	nan(nan)	0	nan(nan)	0	nan(nan)	0
GSM3748564_181218_snm3Cseq_hs_21yr_BA10_UMB5577_1_UMB5577_2_F6_AD008_indexed_contacts(ODC)	0.41(0.58)	5662	0.22(0.21)	8587	nan(nan)	0	nan(nan)	0	nan(nan)	0	nan(nan)	0
GSM3748565_181218_snm3Cseq_hs_21yr_BA10_UMB5577_1_UMB5577_2_F6_AD010_indexed_contacts(Vip)	0.54(0.68)	4587	0.25(0.22)	8517	nan(nan)	0	nan(nan)	0	nan(nan)	0	nan(nan)	0
GSM3748566_181218_snm3Cseq_hs_21yr_BA10_UMB5577_1_UMB5577_2_F6_AD012_indexed_contacts(ODC)	0.39(0.52)	4668	0.22(0.21)	6391	nan(nan)	0	nan(nan)	0	nan(nan)	0	nan(nan)	0
GSM3748567_181218_snm3Cseq_hs_21yr_BA10_UMB5577_1_UMB5577_2_F7_AD001_indexed_contacts(L23)	0.45(0.55)	4952	0.23(0.21)	7338	0.70(0.43)	4366	0.56(0.84)	5363	0.39(0.22)	3179	5.59(9.84)	541
GSM3748568_181218_snm3Cseq_hs_21yr_BA10_UMB5577_1_UMB5577_2_F7_AD002_indexed_contacts(L23)	0.62(0.76)	4155	0.26(0.24)	8479	nan(nan)	0	nan(nan)	0	nan(nan)	0	nan(nan)	0
GSM3748569_181218_snm3Cseq_hs_21yr_BA10_UMB5577_1_UMB5577_2_F7_AD004_indexed_contacts(L6)	0.78(1.02)	3445	0.28(0.27)	8736	nan(nan)	0	nan(nan)	0	nan(nan)	0	nan(nan)	0
GSM3748570_181218_snm3Cseq_hs_21yr_BA10_UMB5577_1_UMB5577_2_F7_AD006_indexed_contacts(L5)	0.70(0.85)	3822	0.27(0.26)	8679	nan(nan)	0	nan(nan)	0	nan(nan)	0	nan(nan)	0
GSM3748571_181218_snm3Cseq_hs_21yr_BA10_UMB5577_1_UMB5577_2_F7_AD008_indexed_contacts(L4)	0.61(0.76)	4171	0.26(0.24)	8284	0.73(0.45)	4184	0.55(0.84)	5485	0.43(0.22)	3839	4.00(8.15)	755
GSM3748572_181218_snm3Cseq_hs_21yr_BA10_UMB5577_1_UMB5577_2_F7_AD012_indexed_contacts(Pvalb)	0.53(0.73)	4791	0.24(0.22)	9272	0.73(0.45)	4150	0.55(0.79)	5457	0.43(0.22)	3617	3.88(7.50)	779
GSM3748573_181218_snm3Cseq_hs_21yr_BA10_UMB5577_1_UMB5577_2_F8_AD001_indexed_contacts(Ndnf)	0.46(0.57)	4961	0.24(0.21)	7529	nan(nan)	0	nan(nan)	0	nan(nan)	0	nan(nan)	0
GSM3748574_181218_snm3Cseq_hs_21yr_BA10_UMB5577_1_UMB5577_2_F8_AD004_indexed_contacts(Ndnf)	0.69(0.91)	3798	0.28(0.26)	8323	nan(nan)	0	nan(nan)	0	nan(nan)	0	nan(nan)	0
GSM3748575_181218_snm3Cseq_hs_21yr_BA10_UMB5577_1_UMB5577_2_F8_AD006_indexed_contacts(L4)	0.60(0.76)	4153	0.26(0.24)	8206	nan(nan)	0	nan(nan)	0	nan(nan)	0	nan(nan)	0
GSM3748576_181218_snm3Cseq_hs_21yr_BA10_UMB5577_1_UMB5577_2_F8_AD007_indexed_contacts(MG)	0.37(0.54)	6311	0.21(0.20)	9442	nan(nan)	0	nan(nan)	0	nan(nan)	0	nan(nan)	0
GSM3748577_181218_snm3Cseq_hs_21yr_BA10_UMB5577_1_UMB5577_2_F8_AD008_indexed_contacts(Pvalb)	0.43(0.58)	5088	0.22(0.20)	7571	nan(nan)	0	nan(nan)	0	nan(nan)	0	nan(nan)	0
GSM3748578_181218_snm3Cseq_hs_21yr_BA10_UMB5577_1_UMB5577_2_F8_AD010_indexed_contacts(ODC)	0.48(0.67)	5332	0.23(0.21)	9706	nan(nan)	0	nan(nan)	0	nan(nan)	0	nan(nan)	0
GSM3748579_181218_snm3Cseq_hs_21yr_BA10_UMB5577_1_UMB5577_2_F8_AD012_indexed_contacts(L23)	0.72(0.89)	3652	0.28(0.26)	8324	nan(nan)	0	nan(nan)	0	nan(nan)	0	nan(nan)	0
GSM3748580_181218_snm3Cseq_hs_21yr_BA10_UMB5577_1_UMB5577_2_F9_AD001_indexed_contacts(L23)	0.54(0.67)	4459	0.25(0.23)	7600	nan(nan)	0	nan(nan)	0	nan(nan)	0	nan(nan)	0
GSM3748581_181218_snm3Cseq_hs_21yr_BA10_UMB5577_1_UMB5577_2_F9_AD002_indexed_contacts(Sst)	0.46(0.64)	4832	0.23(0.22)	7325	nan(nan)	0	nan(nan)	0	nan(nan)	0	nan(nan)	0
GSM3748582_181218_snm3Cseq_hs_21yr_BA10_UMB5577_1_UMB5577_2_F9_AD004_indexed_contacts(L23)	0.61(0.75)	4085	0.26(0.24)	7813	nan(nan)	0	nan(nan)	0	nan(nan)	0	nan(nan)	0
GSM3748583_181218_snm3Cseq_hs_21yr_BA10_UMB5577_1_UMB5577_2_F9_AD006_indexed_contacts(L5)	0.59(0.75)	4279	0.26(0.24)	8334	nan(nan)	0	nan(nan)	0	nan(nan)	0	nan(nan)	0
GSM3748584_181218_snm3Cseq_hs_21yr_BA10_UMB5577_1_UMB5577_2_F9_AD007_indexed_contacts(L23)	0.56(0.68)	4499	0.25(0.23)	8661	nan(nan)	0	nan(nan)	0	nan(nan)	0	nan(nan)	0
GSM3748585_181218_snm3Cseq_hs_21yr_BA10_UMB5577_1_UMB5577_2_F9_AD008_indexed_contacts(ODC)	0.43(0.58)	5299	0.23(0.21)	8014	nan(nan)	0	nan(nan)	0	nan(nan)	0	nan(nan)	0
GSM3748586_181218_snm3Cseq_hs_21yr_BA10_UMB5577_1_UMB5577_2_F9_AD010_indexed_contacts(L23)	0.65(0.83)	3994	0.26(0.24)	8443	nan(nan)	0	nan(nan)	0	nan(nan)	0	nan(nan)	0
GSM3748587_181218_snm3Cseq_hs_21yr_BA10_UMB5577_1_UMB5577_2_F9_AD012_indexed_contacts(L23)	0.66(0.84)	3955	0.28(0.26)	8165	nan(nan)	0	nan(nan)	0	nan(nan)	0	nan(nan)	0
GSM3748588_181218_snm3Cseq_hs_21yr_BA10_UMB5577_1_UMB5577_2_G10_AD001_indexed_contacts(L4)	0.53(0.68)	3655	0.25(0.24)	5795	nan(nan)	0	nan(nan)	0	nan(nan)	0	nan(nan)	0
GSM3748589_181218_snm3Cseq_hs_21yr_BA10_UMB5577_1_UMB5577_2_G10_AD002_indexed_contacts(L23)	0.62(0.78)	4092	0.26(0.25)	8047	nan(nan)	0	nan(nan)	0	nan(nan)	0	nan(nan)	0
GSM3748590_181218_snm3Cseq_hs_21yr_BA10_UMB5577_1_UMB5577_2_G10_AD006_indexed_contacts(Ndnf)	0.54(0.72)	4547	0.25(0.23)	8303	nan(nan)	0	nan(nan)	0	nan(nan)	0	nan(nan)	0
GSM3748591_181218_snm3Cseq_hs_21yr_BA10_UMB5577_1_UMB5577_2_G10_AD007_indexed_contacts(L5)	0.47(0.62)	5001	0.23(0.22)	7985	nan(nan)	0	nan(nan)	0	nan(nan)	0	nan(nan)	0
GSM3748592_181218_snm3Cseq_hs_21yr_BA10_UMB5577_1_UMB5577_2_G10_AD008_indexed_contacts(L23)	0.52(0.66)	4366	0.25(0.23)	7385	nan(nan)	0	nan(nan)	0	nan(nan)	0	nan(nan)	0
GSM3748593_181218_snm3Cseq_hs_21yr_BA10_UMB5577_1_UMB5577_2_G10_AD010_indexed_contacts(L23)	0.58(0.71)	4401	0.26(0.23)	8631	nan(nan)	0	nan(nan)	0	nan(nan)	0	nan(nan)	0
GSM3748594_181218_snm3Cseq_hs_21yr_BA10_UMB5577_1_UMB5577_2_G10_AD012_indexed_contacts(L23)	0.48(0.60)	4960	0.24(0.21)	8245	nan(nan)	0	nan(nan)	0	nan(nan)	0	nan(nan)	0
GSM3748595_181218_snm3Cseq_hs_21yr_BA10_UMB5577_1_UMB5577_2_G11_AD001_indexed_contacts(Sst)	0.47(0.63)	4492	0.24(0.22)	6373	nan(nan)	0	nan(nan)	0	nan(nan)	0	nan(nan)	0
GSM3748596_181218_snm3Cseq_hs_21yr_BA10_UMB5577_1_UMB5577_2_G11_AD002_indexed_contacts(MG)	0.38(0.49)	5812	0.22(0.20)	7986	nan(nan)	0	nan(nan)	0	nan(nan)	0	nan(nan)	0
GSM3748597_181218_snm3Cseq_hs_21yr_BA10_UMB5577_1_UMB5577_2_G11_AD004_indexed_contacts(Endo)	0.44(0.59)	5264	0.24(0.22)	8148	nan(nan)	0	nan(nan)	0	nan(nan)	0	nan(nan)	0
GSM3748598_181218_snm3Cseq_hs_21yr_BA10_UMB5577_1_UMB5577_2_G11_AD006_indexed_contacts(L23)	0.77(0.96)	3399	0.29(0.28)	7727	nan(nan)	0	nan(nan)	0	nan(nan)	0	nan(nan)	0
GSM3748599_181218_snm3Cseq_hs_21yr_BA10_UMB5577_1_UMB5577_2_G11_AD007_indexed_contacts(Sst)	0.53(0.72)	4497	0.25(0.23)	8049	nan(nan)	0	nan(nan)	0	nan(nan)	0	nan(nan)	0
GSM3748600_181218_snm3Cseq_hs_21yr_BA10_UMB5577_1_UMB5577_2_G11_AD008_indexed_contacts(ODC)	0.48(0.62)	5076	0.24(0.22)	8779	nan(nan)	0	nan(nan)	0	nan(nan)	0	nan(nan)	0
GSM3748601_181218_snm3Cseq_hs_21yr_BA10_UMB5577_1_UMB5577_2_G11_AD010_indexed_contacts(L23)	0.65(0.82)	3894	0.28(0.26)	7716	nan(nan)	0	nan(nan)	0	nan(nan)	0	nan(nan)	0
GSM3748602_181218_snm3Cseq_hs_21yr_BA10_UMB5577_1_UMB5577_2_G11_AD012_indexed_contacts(Vip)	0.54(0.71)	4468	0.25(0.23)	7888	nan(nan)	0	nan(nan)	0	nan(nan)	0	nan(nan)	0
GSM3748603_181218_snm3Cseq_hs_21yr_BA10_UMB5577_1_UMB5577_2_G12_AD001_indexed_contacts(MG)	0.37(0.51)	5947	0.21(0.19)	8219	nan(nan)	0	nan(nan)	0	nan(nan)	0	nan(nan)	0
GSM3748604_181218_snm3Cseq_hs_21yr_BA10_UMB5577_1_UMB5577_2_G12_AD004_indexed_contacts(ODC)	0.44(0.60)	5718	0.23(0.21)	9681	nan(nan)	0	nan(nan)	0	nan(nan)	0	nan(nan)	0
GSM3748605_181218_snm3Cseq_hs_21yr_BA10_UMB5577_1_UMB5577_2_G12_AD006_indexed_contacts(Astro)	0.62(0.88)	4175	0.26(0.26)	8472	nan(nan)	0	nan(nan)	0	nan(nan)	0	nan(nan)	0
GSM3748606_181218_snm3Cseq_hs_21yr_BA10_UMB5577_1_UMB5577_2_G12_AD008_indexed_contacts(Astro)	0.46(0.68)	5214	0.23(0.22)	8855	nan(nan)	0	nan(nan)	0	nan(nan)	0	nan(nan)	0
GSM3748607_181218_snm3Cseq_hs_21yr_BA10_UMB5577_1_UMB5577_2_G12_AD010_indexed_contacts(MP)	0.40(0.54)	5910	0.22(0.21)	9227	nan(nan)	0	nan(nan)	0	nan(nan)	0	nan(nan)	0
GSM3748608_181218_snm3Cseq_hs_21yr_BA10_UMB5577_1_UMB5577_2_G12_AD012_indexed_contacts(ODC)	0.53(0.73)	5034	0.24(0.23)	10222	nan(nan)	0	nan(nan)	0	nan(nan)	0	nan(nan)	0
GSM3748609_181218_snm3Cseq_hs_21yr_BA10_UMB5577_1_UMB5577_2_G1_AD001_indexed_contacts(L23)	0.63(0.80)	3968	0.27(0.25)	7681	nan(nan)	0	nan(nan)	0	nan(nan)	0	nan(nan)	0
GSM3748610_181218_snm3Cseq_hs_21yr_BA10_UMB5577_1_UMB5577_2_G1_AD002_indexed_contacts(OPC)	0.50(0.69)	4990	0.24(0.22)	8799	nan(nan)	0	nan(nan)	0	nan(nan)	0	nan(nan)	0
GSM3748611_181218_snm3Cseq_hs_21yr_BA10_UMB5577_1_UMB5577_2_G1_AD004_indexed_contacts(L6)	0.53(0.65)	4692	0.25(0.23)	8377	nan(nan)	0	nan(nan)	0	nan(nan)	0	nan(nan)	0
GSM3748612_181218_snm3Cseq_hs_21yr_BA10_UMB5577_1_UMB5577_2_G1_AD006_indexed_contacts(L6)	0.60(0.74)	3895	0.26(0.25)	7338	nan(nan)	0	nan(nan)	0	nan(nan)	0	nan(nan)	0
GSM3748613_181218_snm3Cseq_hs_21yr_BA10_UMB5577_1_UMB5577_2_G1_AD007_indexed_contacts(L4)	0.56(0.73)	4514	0.25(0.23)	8696	0.73(0.45)	4150	0.56(0.78)	5381	0.41(0.21)	3745	3.71(8.14)	815
GSM3748614_181218_snm3Cseq_hs_21yr_BA10_UMB5577_1_UMB5577_2_G1_AD008_indexed_contacts(L23)	0.56(0.69)	4396	0.26(0.23)	8145	nan(nan)	0	nan(nan)	0	nan(nan)	0	nan(nan)	0
GSM3748615_181218_snm3Cseq_hs_21yr_BA10_UMB5577_1_UMB5577_2_G1_AD010_indexed_contacts(Ndnf)	0.49(0.64)	4849	0.24(0.22)	7976	0.69(0.43)	4377	0.54(0.81)	5590	0.38(0.21)	3407	4.56(10.17)	663
GSM3748616_181218_snm3Cseq_hs_21yr_BA10_UMB5577_1_UMB5577_2_G1_AD012_indexed_contacts(Endo)	0.40(0.53)	6106	0.23(0.20)	9654	0.73(0.47)	4169	0.55(0.76)	5547	0.43(0.22)	3456	4.09(9.67)	738
GSM3748617_181218_snm3Cseq_hs_21yr_BA10_UMB5577_1_UMB5577_2_G2_AD001_indexed_contacts(L5)	0.61(0.74)	4077	0.27(0.25)	7605	nan(nan)	0	nan(nan)	0	nan(nan)	0	nan(nan)	0
GSM3748618_181218_snm3Cseq_hs_21yr_BA10_UMB5577_1_UMB5577_2_G2_AD002_indexed_contacts(Sst)	0.57(0.74)	3996	0.26(0.24)	7194	nan(nan)	0	nan(nan)	0	nan(nan)	0	nan(nan)	0
GSM3748619_181218_snm3Cseq_hs_21yr_BA10_UMB5577_1_UMB5577_2_G2_AD004_indexed_contacts(L23)	0.59(0.72)	4419	0.26(0.23)	8914	nan(nan)	0	nan(nan)	0	nan(nan)	0	nan(nan)	0
GSM3748620_181218_snm3Cseq_hs_21yr_BA10_UMB5577_1_UMB5577_2_G2_AD006_indexed_contacts(L23)	0.72(0.94)	3676	0.27(0.26)	8646	nan(nan)	0	nan(nan)	0	nan(nan)	0	nan(nan)	0
GSM3748621_181218_snm3Cseq_hs_21yr_BA10_UMB5577_1_UMB5577_2_G2_AD007_indexed_contacts(L23)	0.53(0.67)	4687	0.24(0.22)	8485	nan(nan)	0	nan(nan)	0	nan(nan)	0	nan(nan)	0
GSM3748622_181218_snm3Cseq_hs_21yr_BA10_UMB5577_1_UMB5577_2_G2_AD008_indexed_contacts(Pvalb)	0.50(0.64)	4893	0.24(0.22)	8430	nan(nan)	0	nan(nan)	0	nan(nan)	0	nan(nan)	0
GSM3748623_181218_snm3Cseq_hs_21yr_BA10_UMB5577_1_UMB5577_2_G2_AD010_indexed_contacts(L4)	0.56(0.73)	4362	0.25(0.23)	7822	nan(nan)	0	nan(nan)	0	nan(nan)	0	nan(nan)	0
GSM3748624_181218_snm3Cseq_hs_21yr_BA10_UMB5577_1_UMB5577_2_G2_AD012_indexed_contacts(L23)	1.01(1.17)	2693	0.33(0.32)	7463	nan(nan)	0	nan(nan)	0	nan(nan)	0	nan(nan)	0
GSM3748625_181218_snm3Cseq_hs_21yr_BA10_UMB5577_1_UMB5577_2_G3_AD001_indexed_contacts(L23)	0.61(0.75)	4166	0.27(0.25)	8135	nan(nan)	0	nan(nan)	0	nan(nan)	0	nan(nan)	0
GSM3748626_181218_snm3Cseq_hs_21yr_BA10_UMB5577_1_UMB5577_2_G3_AD002_indexed_contacts(L23)	0.54(0.68)	4467	0.25(0.23)	7823	nan(nan)	0	nan(nan)	0	nan(nan)	0	nan(nan)	0
GSM3748627_181218_snm3Cseq_hs_21yr_BA10_UMB5577_1_UMB5577_2_G3_AD004_indexed_contacts(L6)	0.60(0.75)	4278	0.25(0.24)	8552	nan(nan)	0	nan(nan)	0	nan(nan)	0	nan(nan)	0
GSM3748628_181218_snm3Cseq_hs_21yr_BA10_UMB5577_1_UMB5577_2_G3_AD006_indexed_contacts(L23)	0.57(0.72)	4411	0.25(0.23)	8538	nan(nan)	0	nan(nan)	0	nan(nan)	0	nan(nan)	0
GSM3748629_181218_snm3Cseq_hs_21yr_BA10_UMB5577_1_UMB5577_2_G3_AD007_indexed_contacts(Sst)	0.60(0.84)	4238	0.25(0.24)	8749	nan(nan)	0	nan(nan)	0	nan(nan)	0	nan(nan)	0
GSM3748630_181218_snm3Cseq_hs_21yr_BA10_UMB5577_1_UMB5577_2_G3_AD008_indexed_contacts(L23)	0.51(0.63)	4582	0.25(0.22)	7566	nan(nan)	0	nan(nan)	0	nan(nan)	0	nan(nan)	0
GSM3748631_181218_snm3Cseq_hs_21yr_BA10_UMB5577_1_UMB5577_2_G3_AD010_indexed_contacts(Sst)	0.61(0.79)	4265	0.26(0.25)	8643	nan(nan)	0	nan(nan)	0	nan(nan)	0	nan(nan)	0
GSM3748632_181218_snm3Cseq_hs_21yr_BA10_UMB5577_1_UMB5577_2_G4_AD001_indexed_contacts(Ndnf)	0.52(0.67)	4683	0.25(0.23)	8081	0.70(0.42)	4330	0.55(0.82)	5526	0.39(0.21)	3609	4.51(9.48)	670
GSM3748633_181218_snm3Cseq_hs_21yr_BA10_UMB5577_1_UMB5577_2_G4_AD002_indexed_contacts(L23)	0.59(0.76)	4280	0.26(0.24)	8473	nan(nan)	0	nan(nan)	0	nan(nan)	0	nan(nan)	0
GSM3748634_181218_snm3Cseq_hs_21yr_BA10_UMB5577_1_UMB5577_2_G4_AD004_indexed_contacts(Sst)	0.64(0.89)	3986	0.25(0.24)	8579	nan(nan)	0	nan(nan)	0	nan(nan)	0	nan(nan)	0
GSM3748635_181218_snm3Cseq_hs_21yr_BA10_UMB5577_1_UMB5577_2_G4_AD006_indexed_contacts(L5)	0.68(0.88)	3815	0.27(0.25)	8413	nan(nan)	0	nan(nan)	0	nan(nan)	0	nan(nan)	0
GSM3748636_181218_snm3Cseq_hs_21yr_BA10_UMB5577_1_UMB5577_2_G4_AD007_indexed_contacts(L23)	0.53(0.68)	4604	0.25(0.23)	8171	nan(nan)	0	nan(nan)	0	nan(nan)	0	nan(nan)	0
GSM3748637_181218_snm3Cseq_hs_21yr_BA10_UMB5577_1_UMB5577_2_G4_AD008_indexed_contacts(L23)	0.64(0.79)	4052	0.28(0.26)	8042	nan(nan)	0	nan(nan)	0	nan(nan)	0	nan(nan)	0
GSM3748638_181218_snm3Cseq_hs_21yr_BA10_UMB5577_1_UMB5577_2_G4_AD010_indexed_contacts(Sst)	0.56(0.73)	4463	0.25(0.23)	8420	nan(nan)	0	nan(nan)	0	nan(nan)	0	nan(nan)	0
GSM3748639_181218_snm3Cseq_hs_21yr_BA10_UMB5577_1_UMB5577_2_G5_AD004_indexed_contacts(L5)	0.58(0.79)	4220	0.25(0.24)	7954	nan(nan)	0	nan(nan)	0	nan(nan)	0	nan(nan)	0
GSM3748640_181218_snm3Cseq_hs_21yr_BA10_UMB5577_1_UMB5577_2_G5_AD006_indexed_contacts(L23)	0.55(0.69)	4367	0.26(0.24)	7620	nan(nan)	0	nan(nan)	0	nan(nan)	0	nan(nan)	0
GSM3748641_181218_snm3Cseq_hs_21yr_BA10_UMB5577_1_UMB5577_2_G5_AD007_indexed_contacts(Ndnf)	0.52(0.68)	4452	0.25(0.23)	7308	nan(nan)	0	nan(nan)	0	nan(nan)	0	nan(nan)	0
GSM3748642_181218_snm3Cseq_hs_21yr_BA10_UMB5577_1_UMB5577_2_G5_AD008_indexed_contacts(L23)	0.52(0.63)	4419	0.25(0.23)	6864	nan(nan)	0	nan(nan)	0	nan(nan)	0	nan(nan)	0
GSM3748643_181218_snm3Cseq_hs_21yr_BA10_UMB5577_1_UMB5577_2_G5_AD010_indexed_contacts(L5)	0.47(0.58)	4066	0.24(0.23)	5648	nan(nan)	0	nan(nan)	0	nan(nan)	0	nan(nan)	0
GSM3748644_181218_snm3Cseq_hs_21yr_BA10_UMB5577_1_UMB5577_2_G6_AD001_indexed_contacts(OPC)	0.57(0.71)	4315	0.26(0.24)	7692	0.71(0.43)	4288	0.54(0.77)	5563	0.39(0.20)	3626	4.61(10.40)	656
GSM3748645_181218_snm3Cseq_hs_21yr_BA10_UMB5577_1_UMB5577_2_G6_AD002_indexed_contacts(L23)	0.58(0.72)	4312	0.26(0.24)	8205	nan(nan)	0	nan(nan)	0	nan(nan)	0	nan(nan)	0
GSM3748646_181218_snm3Cseq_hs_21yr_BA10_UMB5577_1_UMB5577_2_G6_AD004_indexed_contacts(Vip)	0.60(0.81)	4205	0.25(0.24)	8387	nan(nan)	0	nan(nan)	0	nan(nan)	0	nan(nan)	0
GSM3748647_181218_snm3Cseq_hs_21yr_BA10_UMB5577_1_UMB5577_2_G6_AD006_indexed_contacts(Ndnf)	0.57(0.77)	4269	0.26(0.25)	7852	nan(nan)	0	nan(nan)	0	nan(nan)	0	nan(nan)	0
GSM3748648_181218_snm3Cseq_hs_21yr_BA10_UMB5577_1_UMB5577_2_G6_AD008_indexed_contacts(OPC)	0.62(0.88)	4145	0.26(0.24)	8646	nan(nan)	0	nan(nan)	0	nan(nan)	0	nan(nan)	0
GSM3748649_181218_snm3Cseq_hs_21yr_BA10_UMB5577_1_UMB5577_2_G6_AD010_indexed_contacts(L5)	0.58(0.76)	4300	0.25(0.23)	8088	nan(nan)	0	nan(nan)	0	nan(nan)	0	nan(nan)	0
GSM3748650_181218_snm3Cseq_hs_21yr_BA10_UMB5577_1_UMB5577_2_G6_AD012_indexed_contacts(L23)	0.58(0.71)	4339	0.26(0.24)	8226	nan(nan)	0	nan(nan)	0	nan(nan)	0	nan(nan)	0
GSM3748651_181218_snm3Cseq_hs_21yr_BA10_UMB5577_1_UMB5577_2_G7_AD002_indexed_contacts(Sst)	0.50(0.66)	4846	0.24(0.22)	8374	0.70(0.43)	4308	0.55(0.80)	5530	0.39(0.21)	3407	4.89(9.38)	618
GSM3748652_181218_snm3Cseq_hs_21yr_BA10_UMB5577_1_UMB5577_2_G7_AD004_indexed_contacts(Astro)	0.61(0.88)	4174	0.26(0.25)	8759	nan(nan)	0	nan(nan)	0	nan(nan)	0	nan(nan)	0
GSM3748653_181218_snm3Cseq_hs_21yr_BA10_UMB5577_1_UMB5577_2_G7_AD006_indexed_contacts(L23)	0.63(0.82)	4110	0.27(0.26)	8520	nan(nan)	0	nan(nan)	0	nan(nan)	0	nan(nan)	0
GSM3748654_181218_snm3Cseq_hs_21yr_BA10_UMB5577_1_UMB5577_2_G7_AD008_indexed_contacts(L23)	0.62(0.80)	4060	0.27(0.25)	8101	nan(nan)	0	nan(nan)	0	nan(nan)	0	nan(nan)	0
GSM3748655_181218_snm3Cseq_hs_21yr_BA10_UMB5577_1_UMB5577_2_G7_AD010_indexed_contacts(L23)	0.62(0.78)	4288	0.26(0.24)	9095	nan(nan)	0	nan(nan)	0	nan(nan)	0	nan(nan)	0
GSM3748656_181218_snm3Cseq_hs_21yr_BA10_UMB5577_1_UMB5577_2_G7_AD012_indexed_contacts(L23)	0.54(0.66)	4707	0.25(0.23)	8812	nan(nan)	0	nan(nan)	0	nan(nan)	0	nan(nan)	0
GSM3748657_181218_snm3Cseq_hs_21yr_BA10_UMB5577_1_UMB5577_2_G8_AD001_indexed_contacts(L23)	0.57(0.74)	4383	0.26(0.24)	8260	nan(nan)	0	nan(nan)	0	nan(nan)	0	nan(nan)	0
GSM3748658_181218_snm3Cseq_hs_21yr_BA10_UMB5577_1_UMB5577_2_G8_AD006_indexed_contacts(L5)	0.65(0.82)	4093	0.26(0.24)	8988	nan(nan)	0	nan(nan)	0	nan(nan)	0	nan(nan)	0
GSM3748659_181218_snm3Cseq_hs_21yr_BA10_UMB5577_1_UMB5577_2_G8_AD007_indexed_contacts(L6)	0.62(0.78)	4258	0.26(0.24)	8959	nan(nan)	0	nan(nan)	0	nan(nan)	0	nan(nan)	0
GSM3748660_181218_snm3Cseq_hs_21yr_BA10_UMB5577_1_UMB5577_2_G8_AD008_indexed_contacts(L5)	0.52(0.67)	4690	0.24(0.22)	8251	nan(nan)	0	nan(nan)	0	nan(nan)	0	nan(nan)	0
GSM3748661_181218_snm3Cseq_hs_21yr_BA10_UMB5577_1_UMB5577_2_G8_AD012_indexed_contacts(L4)	0.63(0.84)	3648	0.27(0.26)	7396	nan(nan)	0	nan(nan)	0	nan(nan)	0	nan(nan)	0
GSM3748662_181218_snm3Cseq_hs_21yr_BA10_UMB5577_1_UMB5577_2_G9_AD001_indexed_contacts(L23)	0.46(0.55)	4407	0.24(0.22)	5982	nan(nan)	0	nan(nan)	0	nan(nan)	0	nan(nan)	0
GSM3748663_181218_snm3Cseq_hs_21yr_BA10_UMB5577_1_UMB5577_2_G9_AD002_indexed_contacts(L23)	0.47(0.55)	4771	0.24(0.21)	7197	nan(nan)	0	nan(nan)	0	nan(nan)	0	nan(nan)	0
GSM3748664_181218_snm3Cseq_hs_21yr_BA10_UMB5577_1_UMB5577_2_G9_AD004_indexed_contacts(MP)	0.41(0.56)	3033	0.21(0.23)	2856	0.72(0.44)	4195	0.93(1.37)	3266	0.49(0.27)	1686	5.67(9.85)	533
GSM3748665_181218_snm3Cseq_hs_21yr_BA10_UMB5577_1_UMB5577_2_G9_AD006_indexed_contacts(L23)	0.57(0.73)	4285	0.26(0.24)	7782	nan(nan)	0	nan(nan)	0	nan(nan)	0	nan(nan)	0
GSM3748666_181218_snm3Cseq_hs_21yr_BA10_UMB5577_1_UMB5577_2_G9_AD007_indexed_contacts(MG)	0.37(0.50)	4171	0.21(0.21)	4630	nan(nan)	0	nan(nan)	0	nan(nan)	0	nan(nan)	0
GSM3748667_181218_snm3Cseq_hs_21yr_BA10_UMB5577_1_UMB5577_2_G9_AD010_indexed_contacts(Ndnf)	0.53(0.66)	4197	0.26(0.24)	6684	nan(nan)	0	nan(nan)	0	nan(nan)	0	nan(nan)	0
GSM3748668_181218_snm3Cseq_hs_21yr_BA10_UMB5577_1_UMB5577_2_G9_AD012_indexed_contacts(Astro)	0.55(0.77)	4297	0.26(0.24)	7354	nan(nan)	0	nan(nan)	0	nan(nan)	0	nan(nan)	0
GSM3748669_181218_snm3Cseq_hs_21yr_BA10_UMB5577_1_UMB5577_2_H10_AD001_indexed_contacts(L23)	0.50(0.64)	4653	0.24(0.22)	7451	0.69(0.42)	4385	0.55(0.81)	5531	0.38(0.22)	3301	5.17(10.04)	585
GSM3748670_181218_snm3Cseq_hs_21yr_BA10_UMB5577_1_UMB5577_2_H10_AD002_indexed_contacts(ODC)	0.43(0.56)	5447	0.23(0.21)	8404	nan(nan)	0	nan(nan)	0	nan(nan)	0	nan(nan)	0
GSM3748671_181218_snm3Cseq_hs_21yr_BA10_UMB5577_1_UMB5577_2_H10_AD006_indexed_contacts(L23)	0.55(0.69)	4617	0.25(0.23)	8561	nan(nan)	0	nan(nan)	0	nan(nan)	0	nan(nan)	0
GSM3748672_181218_snm3Cseq_hs_21yr_BA10_UMB5577_1_UMB5577_2_H10_AD007_indexed_contacts(L23)	0.53(0.67)	4559	0.25(0.23)	8184	nan(nan)	0	nan(nan)	0	nan(nan)	0	nan(nan)	0
GSM3748673_181218_snm3Cseq_hs_21yr_BA10_UMB5577_1_UMB5577_2_H10_AD008_indexed_contacts(OPC)	0.58(0.81)	4285	0.25(0.24)	8240	nan(nan)	0	nan(nan)	0	nan(nan)	0	nan(nan)	0
GSM3748674_181218_snm3Cseq_hs_21yr_BA10_UMB5577_1_UMB5577_2_H10_AD010_indexed_contacts(L23)	0.64(0.79)	4025	0.27(0.25)	8367	nan(nan)	0	nan(nan)	0	nan(nan)	0	nan(nan)	0
GSM3748675_181218_snm3Cseq_hs_21yr_BA10_UMB5577_1_UMB5577_2_H10_AD012_indexed_contacts(L23)	0.54(0.68)	4594	0.25(0.23)	8376	nan(nan)	0	nan(nan)	0	nan(nan)	0	nan(nan)	0
GSM3748676_181218_snm3Cseq_hs_21yr_BA10_UMB5577_1_UMB5577_2_H11_AD001_indexed_contacts(L23)	0.52(0.67)	4169	0.25(0.23)	6288	nan(nan)	0	nan(nan)	0	nan(nan)	0	nan(nan)	0
GSM3748677_181218_snm3Cseq_hs_21yr_BA10_UMB5577_1_UMB5577_2_H11_AD004_indexed_contacts(MP)	0.34(0.52)	5434	0.21(0.20)	6582	0.70(0.44)	4324	0.61(0.93)	5003	0.41(0.23)	2641	4.44(10.01)	681
GSM3748678_181218_snm3Cseq_hs_21yr_BA10_UMB5577_1_UMB5577_2_H11_AD006_indexed_contacts(L4)	0.47(0.58)	4710	0.24(0.22)	6948	nan(nan)	0	nan(nan)	0	nan(nan)	0	nan(nan)	0
GSM3748679_181218_snm3Cseq_hs_21yr_BA10_UMB5577_1_UMB5577_2_H11_AD007_indexed_contacts(L23)	0.52(0.63)	4596	0.25(0.22)	7691	nan(nan)	0	nan(nan)	0	nan(nan)	0	nan(nan)	0
GSM3748680_181218_snm3Cseq_hs_21yr_BA10_UMB5577_1_UMB5577_2_H11_AD008_indexed_contacts(L5)	0.48(0.62)	3727	0.24(0.23)	4923	nan(nan)	0	nan(nan)	0	nan(nan)	0	nan(nan)	0
GSM3748681_181218_snm3Cseq_hs_21yr_BA10_UMB5577_1_UMB5577_2_H11_AD012_indexed_contacts(Pvalb)	0.50(0.64)	4545	0.24(0.23)	7207	nan(nan)	0	nan(nan)	0	nan(nan)	0	nan(nan)	0
GSM3748682_181218_snm3Cseq_hs_21yr_BA10_UMB5577_1_UMB5577_2_H12_AD001_indexed_contacts(ODC)	0.38(0.50)	4850	0.22(0.20)	5971	nan(nan)	0	nan(nan)	0	nan(nan)	0	nan(nan)	0
GSM3748683_181218_snm3Cseq_hs_21yr_BA10_UMB5577_1_UMB5577_2_H12_AD002_indexed_contacts(Endo)	0.41(0.50)	5360	0.23(0.22)	7610	nan(nan)	0	nan(nan)	0	nan(nan)	0	nan(nan)	0
GSM3748684_181218_snm3Cseq_hs_21yr_BA10_UMB5577_1_UMB5577_2_H12_AD004_indexed_contacts(ODC)	0.46(0.62)	5162	0.24(0.22)	8448	nan(nan)	0	nan(nan)	0	nan(nan)	0	nan(nan)	0
GSM3748685_181218_snm3Cseq_hs_21yr_BA10_UMB5577_1_UMB5577_2_H12_AD006_indexed_contacts(MG)	0.42(0.60)	5538	0.23(0.21)	8398	nan(nan)	0	nan(nan)	0	nan(nan)	0	nan(nan)	0
GSM3748686_181218_snm3Cseq_hs_21yr_BA10_UMB5577_1_UMB5577_2_H12_AD007_indexed_contacts(Astro)	0.46(0.62)	4798	0.24(0.22)	7147	nan(nan)	0	nan(nan)	0	nan(nan)	0	nan(nan)	0
GSM3748687_181218_snm3Cseq_hs_21yr_BA10_UMB5577_1_UMB5577_2_H12_AD008_indexed_contacts(MG)	0.41(0.58)	5327	0.23(0.21)	7425	nan(nan)	0	nan(nan)	0	nan(nan)	0	nan(nan)	0
GSM3748688_181218_snm3Cseq_hs_21yr_BA10_UMB5577_1_UMB5577_2_H12_AD010_indexed_contacts(MG)	0.42(0.58)	5186	0.23(0.21)	7257	nan(nan)	0	nan(nan)	0	nan(nan)	0	nan(nan)	0
GSM3748689_181218_snm3Cseq_hs_21yr_BA10_UMB5577_1_UMB5577_2_H1_AD001_indexed_contacts(L23)	0.51(0.63)	4787	0.25(0.22)	8233	nan(nan)	0	nan(nan)	0	nan(nan)	0	nan(nan)	0
GSM3748690_181218_snm3Cseq_hs_21yr_BA10_UMB5577_1_UMB5577_2_H1_AD002_indexed_contacts(Sst)	0.53(0.73)	4699	0.24(0.22)	8949	0.74(0.47)	4118	0.55(0.78)	5507	0.43(0.23)	3642	4.49(9.46)	673
GSM3748691_181218_snm3Cseq_hs_21yr_BA10_UMB5577_1_UMB5577_2_H1_AD006_indexed_contacts(Astro)	0.58(0.85)	4584	0.24(0.24)	9889	nan(nan)	0	nan(nan)	0	nan(nan)	0	nan(nan)	0
GSM3748692_181218_snm3Cseq_hs_21yr_BA10_UMB5577_1_UMB5577_2_H1_AD007_indexed_contacts(OPC)	0.59(0.81)	4471	0.25(0.24)	9219	nan(nan)	0	nan(nan)	0	nan(nan)	0	nan(nan)	0
GSM3748693_181218_snm3Cseq_hs_21yr_BA10_UMB5577_1_UMB5577_2_H1_AD008_indexed_contacts(L23)	0.52(0.64)	4752	0.24(0.23)	8426	nan(nan)	0	nan(nan)	0	nan(nan)	0	nan(nan)	0
GSM3748694_181218_snm3Cseq_hs_21yr_BA10_UMB5577_1_UMB5577_2_H1_AD010_indexed_contacts(MG)	0.46(0.63)	5644	0.23(0.21)	10216	nan(nan)	0	nan(nan)	0	nan(nan)	0	nan(nan)	0
GSM3748695_181218_snm3Cseq_hs_21yr_BA10_UMB5577_1_UMB5577_2_H1_AD012_indexed_contacts(Ndnf)	0.56(0.74)	4355	0.26(0.23)	8050	nan(nan)	0	nan(nan)	0	nan(nan)	0	nan(nan)	0
GSM3748696_181218_snm3Cseq_hs_21yr_BA10_UMB5577_1_UMB5577_2_H2_AD001_indexed_contacts(L5)	0.46(0.58)	4111	0.24(0.23)	5385	nan(nan)	0	nan(nan)	0	nan(nan)	0	nan(nan)	0
GSM3748697_181218_snm3Cseq_hs_21yr_BA10_UMB5577_1_UMB5577_2_H2_AD002_indexed_contacts(Vip)	0.53(0.71)	4341	0.25(0.23)	7318	nan(nan)	0	nan(nan)	0	nan(nan)	0	nan(nan)	0
GSM3748698_181218_snm3Cseq_hs_21yr_BA10_UMB5577_1_UMB5577_2_H2_AD004_indexed_contacts(L6)	0.55(0.71)	4471	0.26(0.23)	7914	nan(nan)	0	nan(nan)	0	nan(nan)	0	nan(nan)	0
GSM3748699_181218_snm3Cseq_hs_21yr_BA10_UMB5577_1_UMB5577_2_H2_AD006_indexed_contacts(L5)	0.58(0.76)	4217	0.26(0.25)	7662	nan(nan)	0	nan(nan)	0	nan(nan)	0	nan(nan)	0
GSM3748700_181218_snm3Cseq_hs_21yr_BA10_UMB5577_1_UMB5577_2_H2_AD007_indexed_contacts(L4)	0.59(0.73)	4207	0.26(0.24)	7702	nan(nan)	0	nan(nan)	0	nan(nan)	0	nan(nan)	0
GSM3748701_181218_snm3Cseq_hs_21yr_BA10_UMB5577_1_UMB5577_2_H2_AD008_indexed_contacts(L6)	0.51(0.61)	4576	0.25(0.23)	7538	0.69(0.42)	4376	0.54(0.79)	5638	0.37(0.20)	3487	4.23(7.98)	715
GSM3748702_181218_snm3Cseq_hs_21yr_BA10_UMB5577_1_UMB5577_2_H2_AD012_indexed_contacts(MG)	0.37(0.48)	5128	0.21(0.20)	6260	0.70(0.42)	4327	0.60(0.90)	5053	0.42(0.25)	2664	4.82(10.05)	627
GSM3748703_181218_snm3Cseq_hs_21yr_BA10_UMB5577_1_UMB5577_2_H3_AD002_indexed_contacts(OPC)	0.46(0.59)	5150	0.23(0.21)	8110	nan(nan)	0	nan(nan)	0	nan(nan)	0	nan(nan)	0
GSM3748704_181218_snm3Cseq_hs_21yr_BA10_UMB5577_1_UMB5577_2_H3_AD004_indexed_contacts(L23)	0.70(0.89)	3763	0.27(0.27)	8486	nan(nan)	0	nan(nan)	0	nan(nan)	0	nan(nan)	0
GSM3748705_181218_snm3Cseq_hs_21yr_BA10_UMB5577_1_UMB5577_2_H3_AD006_indexed_contacts(L4)	0.61(0.79)	4257	0.25(0.24)	8968	nan(nan)	0	nan(nan)	0	nan(nan)	0	nan(nan)	0
GSM3748706_181218_snm3Cseq_hs_21yr_BA10_UMB5577_1_UMB5577_2_H3_AD007_indexed_contacts(OPC)	0.61(0.87)	3986	0.26(0.25)	7914	nan(nan)	0	nan(nan)	0	nan(nan)	0	nan(nan)	0
GSM3748707_181218_snm3Cseq_hs_21yr_BA10_UMB5577_1_UMB5577_2_H3_AD008_indexed_contacts(L23)	0.68(0.86)	3833	0.27(0.26)	8303	nan(nan)	0	nan(nan)	0	nan(nan)	0	nan(nan)	0
GSM3748708_181218_snm3Cseq_hs_21yr_BA10_UMB5577_1_UMB5577_2_H3_AD012_indexed_contacts(L6)	0.56(0.74)	4415	0.25(0.23)	8160	nan(nan)	0	nan(nan)	0	nan(nan)	0	nan(nan)	0
GSM3748709_181218_snm3Cseq_hs_21yr_BA10_UMB5577_1_UMB5577_2_H4_AD002_indexed_contacts(L5)	0.58(0.72)	4275	0.26(0.24)	7921	nan(nan)	0	nan(nan)	0	nan(nan)	0	nan(nan)	0
GSM3748710_181218_snm3Cseq_hs_21yr_BA10_UMB5577_1_UMB5577_2_H4_AD004_indexed_contacts(MG)	0.42(0.63)	5697	0.23(0.21)	9176	nan(nan)	0	nan(nan)	0	nan(nan)	0	nan(nan)	0
GSM3748711_181218_snm3Cseq_hs_21yr_BA10_UMB5577_1_UMB5577_2_H4_AD007_indexed_contacts(L23)	0.51(0.64)	4730	0.24(0.23)	8019	nan(nan)	0	nan(nan)	0	nan(nan)	0	nan(nan)	0
GSM3748712_181218_snm3Cseq_hs_21yr_BA10_UMB5577_1_UMB5577_2_H4_AD008_indexed_contacts(ODC)	0.41(0.55)	5461	0.22(0.21)	7895	nan(nan)	0	nan(nan)	0	nan(nan)	0	nan(nan)	0
GSM3748713_181218_snm3Cseq_hs_21yr_BA10_UMB5577_1_UMB5577_2_H4_AD010_indexed_contacts(L5)	0.60(0.76)	4201	0.26(0.23)	8442	nan(nan)	0	nan(nan)	0	nan(nan)	0	nan(nan)	0
GSM3748714_181218_snm3Cseq_hs_21yr_BA10_UMB5577_1_UMB5577_2_H4_AD012_indexed_contacts(Endo)	0.49(0.65)	5097	0.25(0.23)	9061	0.74(0.47)	4080	0.55(0.80)	5518	0.45(0.23)	3867	4.29(8.45)	705
GSM3748715_181218_snm3Cseq_hs_21yr_BA10_UMB5577_1_UMB5577_2_H5_AD002_indexed_contacts(L23)	0.57(0.72)	4270	0.26(0.24)	7716	nan(nan)	0	nan(nan)	0	nan(nan)	0	nan(nan)	0
GSM3748716_181218_snm3Cseq_hs_21yr_BA10_UMB5577_1_UMB5577_2_H5_AD004_indexed_contacts(ODC)	0.44(0.60)	5308	0.23(0.21)	8242	0.70(0.45)	4318	0.55(0.82)	5539	0.39(0.22)	3264	4.56(9.17)	662
GSM3748717_181218_snm3Cseq_hs_21yr_BA10_UMB5577_1_UMB5577_2_H5_AD006_indexed_contacts(Vip)	0.49(0.63)	4606	0.25(0.23)	7318	nan(nan)	0	nan(nan)	0	nan(nan)	0	nan(nan)	0
GSM3748718_181218_snm3Cseq_hs_21yr_BA10_UMB5577_1_UMB5577_2_H5_AD008_indexed_contacts(Astro)	0.57(0.80)	4228	0.26(0.24)	7626	nan(nan)	0	nan(nan)	0	nan(nan)	0	nan(nan)	0
GSM3748719_181218_snm3Cseq_hs_21yr_BA10_UMB5577_1_UMB5577_2_H5_AD010_indexed_contacts(Pvalb)	0.49(0.63)	4805	0.24(0.22)	7858	nan(nan)	0	nan(nan)	0	nan(nan)	0	nan(nan)	0
GSM3748720_181218_snm3Cseq_hs_21yr_BA10_UMB5577_1_UMB5577_2_H5_AD012_indexed_contacts(L23)	0.54(0.70)	4446	0.25(0.23)	7866	0.70(0.43)	4310	0.54(0.78)	5568	0.39(0.22)	3435	4.10(8.41)	736
GSM3748721_181218_snm3Cseq_hs_21yr_BA10_UMB5577_1_UMB5577_2_H6_AD002_indexed_contacts(L23)	0.48(0.57)	3438	0.25(0.24)	4146	nan(nan)	0	nan(nan)	0	nan(nan)	0	nan(nan)	0
GSM3748722_181218_snm3Cseq_hs_21yr_BA10_UMB5577_1_UMB5577_2_H6_AD004_indexed_contacts(L23)	0.68(0.80)	3934	0.28(0.26)	8744	nan(nan)	0	nan(nan)	0	nan(nan)	0	nan(nan)	0
GSM3748723_181218_snm3Cseq_hs_21yr_BA10_UMB5577_1_UMB5577_2_H6_AD006_indexed_contacts(L6)	0.64(0.79)	4059	0.27(0.25)	8470	0.74(0.46)	4111	0.56(0.82)	5415	0.44(0.24)	3841	3.95(8.23)	764
GSM3748724_181218_snm3Cseq_hs_21yr_BA10_UMB5577_1_UMB5577_2_H6_AD007_indexed_contacts(ODC)	0.59(0.85)	3901	0.26(0.25)	7560	nan(nan)	0	nan(nan)	0	nan(nan)	0	nan(nan)	0
GSM3748725_181218_snm3Cseq_hs_21yr_BA10_UMB5577_1_UMB5577_2_H6_AD008_indexed_contacts(L6)	0.44(0.54)	4393	0.24(0.22)	6233	0.70(0.44)	4317	0.62(1.41)	4913	0.39(0.21)	2906	4.13(9.12)	732
GSM3748726_181218_snm3Cseq_hs_21yr_BA10_UMB5577_1_UMB5577_2_H6_AD010_indexed_contacts(Ndnf)	0.68(0.89)	3654	0.27(0.26)	8086	nan(nan)	0	nan(nan)	0	nan(nan)	0	nan(nan)	0
GSM3748727_181218_snm3Cseq_hs_21yr_BA10_UMB5577_1_UMB5577_2_H6_AD012_indexed_contacts(ODC)	0.45(0.62)	5359	0.23(0.21)	8839	nan(nan)	0	nan(nan)	0	nan(nan)	0	nan(nan)	0
GSM3748728_181218_snm3Cseq_hs_21yr_BA10_UMB5577_1_UMB5577_2_H7_AD001_indexed_contacts(L5)	0.83(1.06)	3148	0.31(0.29)	7271	nan(nan)	0	nan(nan)	0	nan(nan)	0	nan(nan)	0
GSM3748729_181218_snm3Cseq_hs_21yr_BA10_UMB5577_1_UMB5577_2_H7_AD002_indexed_contacts(L5)	0.62(0.79)	4100	0.26(0.24)	8244	nan(nan)	0	nan(nan)	0	nan(nan)	0	nan(nan)	0
GSM3748730_181218_snm3Cseq_hs_21yr_BA10_UMB5577_1_UMB5577_2_H7_AD004_indexed_contacts(Vip)	0.63(0.83)	4110	0.26(0.24)	8512	nan(nan)	0	nan(nan)	0	nan(nan)	0	nan(nan)	0
GSM3748731_181218_snm3Cseq_hs_21yr_BA10_UMB5577_1_UMB5577_2_H7_AD007_indexed_contacts(Endo)	0.45(0.75)	5342	0.22(0.23)	8975	nan(nan)	0	nan(nan)	0	nan(nan)	0	nan(nan)	0
GSM3748732_181218_snm3Cseq_hs_21yr_BA10_UMB5577_1_UMB5577_2_H7_AD008_indexed_contacts(Endo)	0.39(0.52)	5665	0.22(0.20)	8154	nan(nan)	0	nan(nan)	0	nan(nan)	0	nan(nan)	0
GSM3748733_181218_snm3Cseq_hs_21yr_BA10_UMB5577_1_UMB5577_2_H7_AD010_indexed_contacts(L23)	0.64(0.78)	4051	0.27(0.25)	8331	nan(nan)	0	nan(nan)	0	nan(nan)	0	nan(nan)	0
GSM3748734_181218_snm3Cseq_hs_21yr_BA10_UMB5577_1_UMB5577_2_H7_AD012_indexed_contacts(Endo)	0.36(0.47)	5470	0.21(0.20)	6919	nan(nan)	0	nan(nan)	0	nan(nan)	0	nan(nan)	0
GSM3748735_181218_snm3Cseq_hs_21yr_BA10_UMB5577_1_UMB5577_2_H8_AD001_indexed_contacts(L23)	0.60(0.73)	4081	0.27(0.25)	7657	0.72(0.44)	4225	0.55(0.86)	5479	0.40(0.22)	3782	4.33(9.03)	697
GSM3748736_181218_snm3Cseq_hs_21yr_BA10_UMB5577_1_UMB5577_2_H8_AD002_indexed_contacts(Astro)	0.55(0.77)	4372	0.25(0.24)	7938	nan(nan)	0	nan(nan)	0	nan(nan)	0	nan(nan)	0
GSM3748737_181218_snm3Cseq_hs_21yr_BA10_UMB5577_1_UMB5577_2_H8_AD004_indexed_contacts(L5)	0.58(0.73)	4349	0.26(0.24)	8280	0.71(0.45)	4256	0.54(0.81)	5558	0.41(0.22)	3607	5.06(9.46)	597
GSM3748738_181218_snm3Cseq_hs_21yr_BA10_UMB5577_1_UMB5577_2_H8_AD006_indexed_contacts(Sst)	0.55(0.75)	4490	0.25(0.23)	8220	nan(nan)	0	nan(nan)	0	nan(nan)	0	nan(nan)	0
GSM3748739_181218_snm3Cseq_hs_21yr_BA10_UMB5577_1_UMB5577_2_H8_AD007_indexed_contacts(Pvalb)	0.54(0.74)	4690	0.24(0.22)	9150	nan(nan)	0	nan(nan)	0	nan(nan)	0	nan(nan)	0
GSM3748740_181218_snm3Cseq_hs_21yr_BA10_UMB5577_1_UMB5577_2_H8_AD012_indexed_contacts(Sst)	0.66(0.87)	3973	0.26(0.25)	8983	nan(nan)	0	nan(nan)	0	nan(nan)	0	nan(nan)	0
GSM3748741_181218_snm3Cseq_hs_21yr_BA10_UMB5577_1_UMB5577_2_H9_AD001_indexed_contacts(Astro)	0.51(0.71)	4437	0.25(0.23)	6827	0.70(0.42)	4344	0.58(0.86)	5243	0.39(0.23)	3259	4.95(9.35)	611
GSM3748742_181218_snm3Cseq_hs_21yr_BA10_UMB5577_1_UMB5577_2_H9_AD002_indexed_contacts(L23)	0.56(0.73)	4409	0.26(0.24)	8062	nan(nan)	0	nan(nan)	0	nan(nan)	0	nan(nan)	0
GSM3748743_181218_snm3Cseq_hs_21yr_BA10_UMB5577_1_UMB5577_2_H9_AD004_indexed_contacts(Pvalb)	0.53(0.73)	4659	0.24(0.22)	8653	nan(nan)	0	nan(nan)	0	nan(nan)	0	nan(nan)	0
GSM3748744_181218_snm3Cseq_hs_21yr_BA10_UMB5577_1_UMB5577_2_H9_AD006_indexed_contacts(L4)	0.60(0.75)	4157	0.26(0.24)	8164	nan(nan)	0	nan(nan)	0	nan(nan)	0	nan(nan)	0
GSM3748745_181218_snm3Cseq_hs_21yr_BA10_UMB5577_1_UMB5577_2_H9_AD007_indexed_contacts(L6)	0.48(0.58)	4904	0.24(0.21)	7926	nan(nan)	0	nan(nan)	0	nan(nan)	0	nan(nan)	0
GSM3748746_181218_snm3Cseq_hs_21yr_BA10_UMB5577_1_UMB5577_2_H9_AD008_indexed_contacts(L23)	0.53(0.66)	4443	0.25(0.22)	7375	nan(nan)	0	nan(nan)	0	nan(nan)	0	nan(nan)	0
GSM3748747_181218_snm3Cseq_hs_21yr_BA10_UMB5577_1_UMB5577_2_H9_AD010_indexed_contacts(L5)	0.49(0.62)	4600	0.24(0.22)	7302	nan(nan)	0	nan(nan)	0	nan(nan)	0	nan(nan)	0
GSM3748748_181218_snm3Cseq_hs_21yr_BA10_UMB5577_3_UMB5577_3_A10_AD008_indexed_contacts(L23)	0.47(0.55)	2776	0.24(0.24)	2878	nan(nan)	0	nan(nan)	0	nan(nan)	0	nan(nan)	0
GSM3748749_181218_snm3Cseq_hs_21yr_BA10_UMB5577_3_UMB5577_3_A10_AD010_indexed_contacts(MG)	0.41(0.58)	5993	0.22(0.21)	9592	nan(nan)	0	nan(nan)	0	nan(nan)	0	nan(nan)	0
GSM3748750_181218_snm3Cseq_hs_21yr_BA10_UMB5577_3_UMB5577_3_A10_AD012_indexed_contacts(ODC)	0.38(0.52)	5824	0.22(0.20)	8181	nan(nan)	0	nan(nan)	0	nan(nan)	0	nan(nan)	0
GSM3748751_181218_snm3Cseq_hs_21yr_BA10_UMB5577_3_UMB5577_3_A12_AD007_indexed_contacts(MG)	0.35(0.48)	6556	0.20(0.19)	9487	nan(nan)	0	nan(nan)	0	nan(nan)	0	nan(nan)	0
GSM3748752_181218_snm3Cseq_hs_21yr_BA10_UMB5577_3_UMB5577_3_A12_AD008_indexed_contacts(Astro)	0.70(1.01)	3580	0.27(0.27)	8210	nan(nan)	0	nan(nan)	0	nan(nan)	0	nan(nan)	0
GSM3748753_181218_snm3Cseq_hs_21yr_BA10_UMB5577_3_UMB5577_3_A12_AD012_indexed_contacts(MP)	0.44(0.59)	5878	0.23(0.21)	10293	nan(nan)	0	nan(nan)	0	nan(nan)	0	nan(nan)	0
GSM3748754_181218_snm3Cseq_hs_21yr_BA10_UMB5577_3_UMB5577_3_A1_AD007_indexed_contacts(L5)	0.59(0.77)	4210	0.25(0.24)	7919	nan(nan)	0	nan(nan)	0	nan(nan)	0	nan(nan)	0
GSM3748755_181218_snm3Cseq_hs_21yr_BA10_UMB5577_3_UMB5577_3_A1_AD008_indexed_contacts(Vip)	0.59(0.80)	4213	0.25(0.24)	8129	nan(nan)	0	nan(nan)	0	nan(nan)	0	nan(nan)	0
GSM3748756_181218_snm3Cseq_hs_21yr_BA10_UMB5577_3_UMB5577_3_A1_AD012_indexed_contacts(L23)	0.65(0.80)	4037	0.27(0.25)	8712	nan(nan)	0	nan(nan)	0	nan(nan)	0	nan(nan)	0
GSM3748757_181218_snm3Cseq_hs_21yr_BA10_UMB5577_3_UMB5577_3_A2_AD008_indexed_contacts(L5)	0.61(0.75)	4228	0.26(0.24)	8566	nan(nan)	0	nan(nan)	0	nan(nan)	0	nan(nan)	0
GSM3748758_181218_snm3Cseq_hs_21yr_BA10_UMB5577_3_UMB5577_3_A2_AD010_indexed_contacts(L23)	0.80(0.97)	3369	0.29(0.28)	8356	nan(nan)	0	nan(nan)	0	nan(nan)	0	nan(nan)	0
GSM3748759_181218_snm3Cseq_hs_21yr_BA10_UMB5577_3_UMB5577_3_A2_AD012_indexed_contacts(Sst)	0.54(0.76)	4260	0.25(0.24)	7780	nan(nan)	0	nan(nan)	0	nan(nan)	0	nan(nan)	0
GSM3748760_181218_snm3Cseq_hs_21yr_BA10_UMB5577_3_UMB5577_3_A3_AD007_indexed_contacts(Vip)	0.53(0.70)	4501	0.25(0.23)	7907	nan(nan)	0	nan(nan)	0	nan(nan)	0	nan(nan)	0
GSM3748761_181218_snm3Cseq_hs_21yr_BA10_UMB5577_3_UMB5577_3_A3_AD008_indexed_contacts(Endo)	0.40(0.56)	5959	0.22(0.21)	8997	0.71(0.43)	4271	0.54(0.78)	5607	0.41(0.22)	3317	4.44(9.35)	681
GSM3748762_181218_snm3Cseq_hs_21yr_BA10_UMB5577_3_UMB5577_3_A3_AD012_indexed_contacts(L4)	0.68(0.86)	3893	0.27(0.25)	8861	0.77(0.49)	3963	0.57(0.81)	5348	0.46(0.23)	3888	4.37(9.12)	691
GSM3748763_181218_snm3Cseq_hs_21yr_BA10_UMB5577_3_UMB5577_3_A4_AD008_indexed_contacts(Sst)	0.44(0.55)	4129	0.24(0.22)	5321	0.71(0.43)	4277	0.63(0.96)	4772	0.42(0.25)	2871	4.78(9.39)	632
GSM3748764_181218_snm3Cseq_hs_21yr_BA10_UMB5577_3_UMB5577_3_A4_AD010_indexed_contacts(L23)	0.48(0.60)	3547	0.24(0.24)	4159	nan(nan)	0	nan(nan)	0	nan(nan)	0	nan(nan)	0
GSM3748765_181218_snm3Cseq_hs_21yr_BA10_UMB5577_3_UMB5577_3_A4_AD012_indexed_contacts(ODC)	0.42(0.56)	4637	0.23(0.21)	5837	nan(nan)	0	nan(nan)	0	nan(nan)	0	nan(nan)	0
GSM3748766_181218_snm3Cseq_hs_21yr_BA10_UMB5577_3_UMB5577_3_A5_AD007_indexed_contacts(OPC)	0.43(0.52)	3672	0.24(0.24)	3911	nan(nan)	0	nan(nan)	0	nan(nan)	0	nan(nan)	0
GSM3748767_181218_snm3Cseq_hs_21yr_BA10_UMB5577_3_UMB5577_3_A5_AD008_indexed_contacts(Endo)	0.42(0.55)	6108	0.23(0.21)	10341	nan(nan)	0	nan(nan)	0	nan(nan)	0	nan(nan)	0
GSM3748768_181218_snm3Cseq_hs_21yr_BA10_UMB5577_3_UMB5577_3_A5_AD010_indexed_contacts(L5)	0.66(0.87)	4072	0.26(0.25)	9206	nan(nan)	0	nan(nan)	0	nan(nan)	0	nan(nan)	0
GSM3748769_181218_snm3Cseq_hs_21yr_BA10_UMB5577_3_UMB5577_3_A5_AD012_indexed_contacts(Pvalb)	0.68(0.87)	3972	0.27(0.25)	9312	nan(nan)	0	nan(nan)	0	nan(nan)	0	nan(nan)	0
GSM3748770_181218_snm3Cseq_hs_21yr_BA10_UMB5577_3_UMB5577_3_A6_AD007_indexed_contacts(L23)	0.59(0.74)	4359	0.26(0.24)	8329	nan(nan)	0	nan(nan)	0	nan(nan)	0	nan(nan)	0
GSM3748771_181218_snm3Cseq_hs_21yr_BA10_UMB5577_3_UMB5577_3_A6_AD008_indexed_contacts(Sst)	0.42(0.59)	4970	0.22(0.21)	7420	nan(nan)	0	nan(nan)	0	nan(nan)	0	nan(nan)	0
GSM3748772_181218_snm3Cseq_hs_21yr_BA10_UMB5577_3_UMB5577_3_A6_AD010_indexed_contacts(OPC)	0.59(0.84)	4405	0.26(0.25)	9075	nan(nan)	0	nan(nan)	0	nan(nan)	0	nan(nan)	0
GSM3748773_181218_snm3Cseq_hs_21yr_BA10_UMB5577_3_UMB5577_3_A6_AD012_indexed_contacts(L23)	0.45(0.56)	4318	0.24(0.22)	5701	nan(nan)	0	nan(nan)	0	nan(nan)	0	nan(nan)	0
GSM3748774_181218_snm3Cseq_hs_21yr_BA10_UMB5577_3_UMB5577_3_A7_AD007_indexed_contacts(L23)	0.48(0.62)	4842	0.24(0.22)	7738	nan(nan)	0	nan(nan)	0	nan(nan)	0	nan(nan)	0
GSM3748775_181218_snm3Cseq_hs_21yr_BA10_UMB5577_3_UMB5577_3_A7_AD008_indexed_contacts(Sst)	0.48(0.60)	4866	0.23(0.21)	8030	nan(nan)	0	nan(nan)	0	nan(nan)	0	nan(nan)	0
GSM3748776_181218_snm3Cseq_hs_21yr_BA10_UMB5577_3_UMB5577_3_A7_AD010_indexed_contacts(Pvalb)	0.59(0.78)	4382	0.25(0.24)	8787	nan(nan)	0	nan(nan)	0	nan(nan)	0	nan(nan)	0
GSM3748777_181218_snm3Cseq_hs_21yr_BA10_UMB5577_3_UMB5577_3_A7_AD012_indexed_contacts(Vip)	0.56(0.75)	4295	0.25(0.24)	7529	nan(nan)	0	nan(nan)	0	nan(nan)	0	nan(nan)	0
GSM3748778_181218_snm3Cseq_hs_21yr_BA10_UMB5577_3_UMB5577_3_A8_AD007_indexed_contacts(L23)	0.53(0.69)	4572	0.25(0.23)	8089	nan(nan)	0	nan(nan)	0	nan(nan)	0	nan(nan)	0
GSM3748779_181218_snm3Cseq_hs_21yr_BA10_UMB5577_3_UMB5577_3_A8_AD008_indexed_contacts(L5)	0.49(0.63)	4605	0.24(0.22)	6970	nan(nan)	0	nan(nan)	0	nan(nan)	0	nan(nan)	0
GSM3748780_181218_snm3Cseq_hs_21yr_BA10_UMB5577_3_UMB5577_3_A8_AD010_indexed_contacts(Pvalb)	0.50(0.67)	4817	0.24(0.23)	8154	nan(nan)	0	nan(nan)	0	nan(nan)	0	nan(nan)	0
GSM3748781_181218_snm3Cseq_hs_21yr_BA10_UMB5577_3_UMB5577_3_A8_AD012_indexed_contacts(Astro)	0.47(0.61)	4595	0.25(0.23)	6708	nan(nan)	0	nan(nan)	0	nan(nan)	0	nan(nan)	0
GSM3748782_181218_snm3Cseq_hs_21yr_BA10_UMB5577_3_UMB5577_3_A9_AD007_indexed_contacts(L5)	0.56(0.70)	4362	0.25(0.24)	7697	nan(nan)	0	nan(nan)	0	nan(nan)	0	nan(nan)	0
GSM3748783_181218_snm3Cseq_hs_21yr_BA10_UMB5577_3_UMB5577_3_A9_AD008_indexed_contacts(Astro)	0.55(0.80)	4584	0.24(0.23)	9009	nan(nan)	0	nan(nan)	0	nan(nan)	0	nan(nan)	0
GSM3748784_181218_snm3Cseq_hs_21yr_BA10_UMB5577_3_UMB5577_3_A9_AD010_indexed_contacts(OPC)	0.60(0.89)	4087	0.26(0.25)	7744	nan(nan)	0	nan(nan)	0	nan(nan)	0	nan(nan)	0
GSM3748785_181218_snm3Cseq_hs_21yr_BA10_UMB5577_3_UMB5577_3_A9_AD012_indexed_contacts(Sst)	0.45(0.58)	4748	0.23(0.21)	6686	0.70(0.42)	4334	0.57(0.85)	5286	0.39(0.23)	3155	4.21(8.69)	718
GSM3748786_181218_snm3Cseq_hs_21yr_BA10_UMB5577_3_UMB5577_3_B10_AD008_indexed_contacts(Sst)	0.61(0.84)	4197	0.26(0.25)	8572	0.74(0.46)	4118	0.55(0.78)	5525	0.43(0.23)	3864	4.64(10.07)	652
GSM3748787_181218_snm3Cseq_hs_21yr_BA10_UMB5577_3_UMB5577_3_B10_AD010_indexed_contacts(Ndnf)	0.52(0.69)	4801	0.24(0.22)	8759	nan(nan)	0	nan(nan)	0	nan(nan)	0	nan(nan)	0
GSM3748788_181218_snm3Cseq_hs_21yr_BA10_UMB5577_3_UMB5577_3_B10_AD012_indexed_contacts(L23)	0.47(0.60)	5021	0.23(0.21)	8235	nan(nan)	0	nan(nan)	0	nan(nan)	0	nan(nan)	0
GSM3748789_181218_snm3Cseq_hs_21yr_BA10_UMB5577_3_UMB5577_3_B11_AD007_indexed_contacts(MP)	0.48(0.68)	5644	0.23(0.22)	10901	nan(nan)	0	nan(nan)	0	nan(nan)	0	nan(nan)	0
GSM3748790_181218_snm3Cseq_hs_21yr_BA10_UMB5577_3_UMB5577_3_B11_AD008_indexed_contacts(Pvalb)	0.52(0.69)	5028	0.24(0.22)	9859	0.75(0.47)	4044	0.56(0.81)	5414	0.45(0.22)	3660	3.56(8.47)	848
GSM3748791_181218_snm3Cseq_hs_21yr_BA10_UMB5577_3_UMB5577_3_B11_AD010_indexed_contacts(L23)	0.81(0.94)	3405	0.29(0.27)	8821	nan(nan)	0	nan(nan)	0	nan(nan)	0	nan(nan)	0
GSM3748792_181218_snm3Cseq_hs_21yr_BA10_UMB5577_3_UMB5577_3_B11_AD012_indexed_contacts(Vip)	0.58(0.76)	4508	0.25(0.23)	9404	0.75(0.47)	4074	0.55(0.76)	5459	0.45(0.22)	3764	4.26(9.31)	709
GSM3748793_181218_snm3Cseq_hs_21yr_BA10_UMB5577_3_UMB5577_3_B12_AD007_indexed_contacts(Astro)	0.63(0.96)	4018	0.26(0.26)	8328	nan(nan)	0	nan(nan)	0	nan(nan)	0	nan(nan)	0
GSM3748794_181218_snm3Cseq_hs_21yr_BA10_UMB5577_3_UMB5577_3_B12_AD008_indexed_contacts(ODC)	0.37(0.49)	5455	0.22(0.20)	7141	nan(nan)	0	nan(nan)	0	nan(nan)	0	nan(nan)	0
GSM3748795_181218_snm3Cseq_hs_21yr_BA10_UMB5577_3_UMB5577_3_B12_AD012_indexed_contacts(MP)	0.40(0.56)	5660	0.23(0.21)	8456	0.71(0.44)	4296	0.55(0.79)	5472	0.40(0.22)	3288	4.54(9.74)	665
GSM3748796_181218_snm3Cseq_hs_21yr_BA10_UMB5577_3_UMB5577_3_B1_AD007_indexed_contacts(L23)	0.68(0.83)	3964	0.27(0.25)	9315	nan(nan)	0	nan(nan)	0	nan(nan)	0	nan(nan)	0
GSM3748797_181218_snm3Cseq_hs_21yr_BA10_UMB5577_3_UMB5577_3_B1_AD008_indexed_contacts(Pvalb)	0.57(0.71)	4622	0.25(0.23)	9403	nan(nan)	0	nan(nan)	0	nan(nan)	0	nan(nan)	0
GSM3748798_181218_snm3Cseq_hs_21yr_BA10_UMB5577_3_UMB5577_3_B1_AD010_indexed_contacts(L23)	0.55(0.69)	4505	0.25(0.23)	8358	nan(nan)	0	nan(nan)	0	nan(nan)	0	nan(nan)	0
GSM3748799_181218_snm3Cseq_hs_21yr_BA10_UMB5577_3_UMB5577_3_B1_AD012_indexed_contacts(L6)	0.68(0.85)	3875	0.27(0.26)	8690	0.76(0.47)	4013	0.56(0.79)	5358	0.45(0.23)	3823	4.61(9.76)	656
GSM3748800_181218_snm3Cseq_hs_21yr_BA10_UMB5577_3_UMB5577_3_B2_AD007_indexed_contacts(Astro)	0.67(0.99)	4022	0.25(0.25)	9918	nan(nan)	0	nan(nan)	0	nan(nan)	0	nan(nan)	0
GSM3748801_181218_snm3Cseq_hs_21yr_BA10_UMB5577_3_UMB5577_3_B2_AD008_indexed_contacts(L5)	0.58(0.74)	4460	0.25(0.23)	9081	nan(nan)	0	nan(nan)	0	nan(nan)	0	nan(nan)	0
GSM3748802_181218_snm3Cseq_hs_21yr_BA10_UMB5577_3_UMB5577_3_B2_AD010_indexed_contacts(L6)	0.65(0.81)	4123	0.27(0.26)	9097	nan(nan)	0	nan(nan)	0	nan(nan)	0	nan(nan)	0
GSM3748803_181218_snm3Cseq_hs_21yr_BA10_UMB5577_3_UMB5577_3_B2_AD012_indexed_contacts(Pvalb)	0.56(0.71)	4659	0.24(0.23)	9420	0.74(0.46)	4126	0.56(0.78)	5383	0.44(0.22)	3740	3.27(6.90)	923
GSM3748804_181218_snm3Cseq_hs_21yr_BA10_UMB5577_3_UMB5577_3_B3_AD007_indexed_contacts(Vip)	0.59(0.78)	4399	0.25(0.23)	9148	0.73(0.46)	4147	0.55(0.77)	5492	0.44(0.23)	3696	4.25(9.58)	711
GSM3748805_181218_snm3Cseq_hs_21yr_BA10_UMB5577_3_UMB5577_3_B3_AD008_indexed_contacts(Endo)	0.43(0.54)	5904	0.23(0.22)	9872	nan(nan)	0	nan(nan)	0	nan(nan)	0	nan(nan)	0
GSM3748806_181218_snm3Cseq_hs_21yr_BA10_UMB5577_3_UMB5577_3_B3_AD010_indexed_contacts(Astro)	0.68(0.97)	3916	0.27(0.27)	9215	nan(nan)	0	nan(nan)	0	nan(nan)	0	nan(nan)	0
GSM3748807_181218_snm3Cseq_hs_21yr_BA10_UMB5577_3_UMB5577_3_B3_AD012_indexed_contacts(L23)	0.64(0.79)	4105	0.26(0.24)	8948	nan(nan)	0	nan(nan)	0	nan(nan)	0	nan(nan)	0
GSM3748808_181218_snm3Cseq_hs_21yr_BA10_UMB5577_3_UMB5577_3_B4_AD007_indexed_contacts(L23)	0.65(0.86)	3980	0.26(0.25)	8600	nan(nan)	0	nan(nan)	0	nan(nan)	0	nan(nan)	0
GSM3748809_181218_snm3Cseq_hs_21yr_BA10_UMB5577_3_UMB5577_3_B4_AD008_indexed_contacts(ODC)	0.41(0.56)	5881	0.23(0.21)	9157	nan(nan)	0	nan(nan)	0	nan(nan)	0	nan(nan)	0
GSM3748810_181218_snm3Cseq_hs_21yr_BA10_UMB5577_3_UMB5577_3_B4_AD010_indexed_contacts(Astro)	0.57(0.84)	4611	0.24(0.24)	9643	nan(nan)	0	nan(nan)	0	nan(nan)	0	nan(nan)	0
GSM3748811_181218_snm3Cseq_hs_21yr_BA10_UMB5577_3_UMB5577_3_B4_AD012_indexed_contacts(Vip)	0.53(0.68)	4279	0.25(0.23)	7348	0.71(0.43)	4303	0.59(1.53)	5158	0.40(0.22)	3259	4.58(9.63)	660
GSM3748812_181218_snm3Cseq_hs_21yr_BA10_UMB5577_3_UMB5577_3_B5_AD007_indexed_contacts(L23)	0.78(0.89)	3539	0.30(0.27)	8915	nan(nan)	0	nan(nan)	0	nan(nan)	0	nan(nan)	0
GSM3748813_181218_snm3Cseq_hs_21yr_BA10_UMB5577_3_UMB5577_3_B5_AD008_indexed_contacts(Endo)	0.39(0.53)	6506	0.22(0.21)	10495	nan(nan)	0	nan(nan)	0	nan(nan)	0	nan(nan)	0
GSM3748814_181218_snm3Cseq_hs_21yr_BA10_UMB5577_3_UMB5577_3_B5_AD010_indexed_contacts(Vip)	0.54(0.69)	4756	0.24(0.22)	9045	nan(nan)	0	nan(nan)	0	nan(nan)	0	nan(nan)	0
GSM3748815_181218_snm3Cseq_hs_21yr_BA10_UMB5577_3_UMB5577_3_B5_AD012_indexed_contacts(Sst)	0.50(0.70)	5022	0.23(0.21)	9425	nan(nan)	0	nan(nan)	0	nan(nan)	0	nan(nan)	0
GSM3748816_181218_snm3Cseq_hs_21yr_BA10_UMB5577_3_UMB5577_3_B6_AD008_indexed_contacts(L5)	0.68(0.85)	3959	0.27(0.26)	8952	0.77(0.49)	3960	0.57(0.80)	5286	0.47(0.24)	3973	3.99(9.76)	757
GSM3748817_181218_snm3Cseq_hs_21yr_BA10_UMB5577_3_UMB5577_3_B6_AD010_indexed_contacts(Ndnf)	0.67(0.80)	4093	0.27(0.24)	9506	nan(nan)	0	nan(nan)	0	nan(nan)	0	nan(nan)	0
GSM3748818_181218_snm3Cseq_hs_21yr_BA10_UMB5577_3_UMB5577_3_B6_AD012_indexed_contacts(Endo)	0.52(0.66)	5178	0.26(0.23)	10010	0.77(0.49)	3938	0.57(0.79)	5304	0.47(0.24)	3903	3.17(7.27)	952
GSM3748819_181218_snm3Cseq_hs_21yr_BA10_UMB5577_3_UMB5577_3_B7_AD007_indexed_contacts(L4)	0.77(0.92)	3545	0.28(0.27)	8984	nan(nan)	0	nan(nan)	0	nan(nan)	0	nan(nan)	0
GSM3748820_181218_snm3Cseq_hs_21yr_BA10_UMB5577_3_UMB5577_3_B7_AD008_indexed_contacts(L5)	0.57(0.74)	4459	0.25(0.23)	8894	nan(nan)	0	nan(nan)	0	nan(nan)	0	nan(nan)	0
GSM3748821_181218_snm3Cseq_hs_21yr_BA10_UMB5577_3_UMB5577_3_B7_AD010_indexed_contacts(Vip)	0.78(0.99)	3507	0.27(0.26)	9406	0.78(0.51)	3873	0.57(0.79)	5262	0.48(0.24)	3877	3.39(7.79)	891
GSM3748822_181218_snm3Cseq_hs_21yr_BA10_UMB5577_3_UMB5577_3_B7_AD012_indexed_contacts(MP)	0.34(0.49)	7612	0.20(0.18)	11948	0.77(0.49)	3951	0.55(0.76)	5544	0.45(0.22)	3271	4.03(8.37)	750
GSM3748823_181218_snm3Cseq_hs_21yr_BA10_UMB5577_3_UMB5577_3_B8_AD007_indexed_contacts(L6)	0.58(0.76)	4374	0.25(0.23)	8432	0.71(0.43)	4265	0.54(0.83)	5554	0.41(0.22)	3634	3.75(8.62)	806
GSM3748824_181218_snm3Cseq_hs_21yr_BA10_UMB5577_3_UMB5577_3_B8_AD008_indexed_contacts(L23)	0.52(0.64)	4662	0.25(0.23)	8112	nan(nan)	0	nan(nan)	0	nan(nan)	0	nan(nan)	0
GSM3748825_181218_snm3Cseq_hs_21yr_BA10_UMB5577_3_UMB5577_3_B8_AD010_indexed_contacts(L6)	0.61(0.77)	4186	0.27(0.24)	8251	nan(nan)	0	nan(nan)	0	nan(nan)	0	nan(nan)	0
GSM3748826_181218_snm3Cseq_hs_21yr_BA10_UMB5577_3_UMB5577_3_B8_AD012_indexed_contacts(Astro)	0.57(0.81)	4441	0.26(0.25)	8423	nan(nan)	0	nan(nan)	0	nan(nan)	0	nan(nan)	0
GSM3748827_181218_snm3Cseq_hs_21yr_BA10_UMB5577_3_UMB5577_3_B9_AD007_indexed_contacts(Astro)	0.99(1.29)	2781	0.31(0.31)	8299	nan(nan)	0	nan(nan)	0	nan(nan)	0	nan(nan)	0
GSM3748828_181218_snm3Cseq_hs_21yr_BA10_UMB5577_3_UMB5577_3_B9_AD008_indexed_contacts(ODC)	0.51(0.67)	5227	0.25(0.23)	10124	nan(nan)	0	nan(nan)	0	nan(nan)	0	nan(nan)	0
GSM3748829_181218_snm3Cseq_hs_21yr_BA10_UMB5577_3_UMB5577_3_B9_AD010_indexed_contacts(ODC)	0.49(0.66)	5483	0.23(0.21)	10747	nan(nan)	0	nan(nan)	0	nan(nan)	0	nan(nan)	0
GSM3748830_181218_snm3Cseq_hs_21yr_BA10_UMB5577_3_UMB5577_3_B9_AD012_indexed_contacts(L23)	0.76(0.82)	3618	0.30(0.27)	8795	nan(nan)	0	nan(nan)	0	nan(nan)	0	nan(nan)	0
GSM3748831_181218_snm3Cseq_hs_21yr_BA10_UMB5577_3_UMB5577_3_C10_AD007_indexed_contacts(Vip)	0.51(0.65)	4645	0.24(0.22)	7802	nan(nan)	0	nan(nan)	0	nan(nan)	0	nan(nan)	0
GSM3748832_181218_snm3Cseq_hs_21yr_BA10_UMB5577_3_UMB5577_3_C10_AD008_indexed_contacts(Astro)	0.52(0.73)	4613	0.25(0.25)	7669	nan(nan)	0	nan(nan)	0	nan(nan)	0	nan(nan)	0
GSM3748833_181218_snm3Cseq_hs_21yr_BA10_UMB5577_3_UMB5577_3_C11_AD007_indexed_contacts(L23)	0.95(1.03)	2927	0.33(0.31)	8072	nan(nan)	0	nan(nan)	0	nan(nan)	0	nan(nan)	0
GSM3748834_181218_snm3Cseq_hs_21yr_BA10_UMB5577_3_UMB5577_3_C11_AD008_indexed_contacts(L6)	0.67(0.73)	4110	0.29(0.24)	9108	nan(nan)	0	nan(nan)	0	nan(nan)	0	nan(nan)	0
GSM3748835_181218_snm3Cseq_hs_21yr_BA10_UMB5577_3_UMB5577_3_C11_AD010_indexed_contacts(Sst)	0.74(0.92)	3705	0.27(0.26)	9559	nan(nan)	0	nan(nan)	0	nan(nan)	0	nan(nan)	0
GSM3748836_181218_snm3Cseq_hs_21yr_BA10_UMB5577_3_UMB5577_3_C11_AD012_indexed_contacts(Astro)	0.97(1.24)	2906	0.30(0.29)	8906	0.86(0.57)	3516	0.61(0.80)	4993	0.49(0.24)	4063	3.62(8.09)	835
GSM3748837_181218_snm3Cseq_hs_21yr_BA10_UMB5577_3_UMB5577_3_C12_AD007_indexed_contacts(Astro)	0.56(0.78)	4600	0.24(0.23)	9317	nan(nan)	0	nan(nan)	0	nan(nan)	0	nan(nan)	0
GSM3748838_181218_snm3Cseq_hs_21yr_BA10_UMB5577_3_UMB5577_3_C12_AD008_indexed_contacts(MG)	0.41(0.54)	5960	0.22(0.21)	9412	nan(nan)	0	nan(nan)	0	nan(nan)	0	nan(nan)	0
GSM3748839_181218_snm3Cseq_hs_21yr_BA10_UMB5577_3_UMB5577_3_C12_AD010_indexed_contacts(ODC)	0.44(0.65)	5479	0.23(0.21)	9159	nan(nan)	0	nan(nan)	0	nan(nan)	0	nan(nan)	0
GSM3748840_181218_snm3Cseq_hs_21yr_BA10_UMB5577_3_UMB5577_3_C12_AD012_indexed_contacts(MG)	0.38(0.54)	6600	0.21(0.19)	10729	nan(nan)	0	nan(nan)	0	nan(nan)	0	nan(nan)	0
GSM3748841_181218_snm3Cseq_hs_21yr_BA10_UMB5577_3_UMB5577_3_C2_AD007_indexed_contacts(Vip)	0.46(0.59)	4614	0.24(0.22)	6445	nan(nan)	0	nan(nan)	0	nan(nan)	0	nan(nan)	0
GSM3748842_181218_snm3Cseq_hs_21yr_BA10_UMB5577_3_UMB5577_3_C2_AD008_indexed_contacts(L5)	0.52(0.68)	4228	0.25(0.24)	6239	nan(nan)	0	nan(nan)	0	nan(nan)	0	nan(nan)	0
GSM3748843_181218_snm3Cseq_hs_21yr_BA10_UMB5577_3_UMB5577_3_C2_AD012_indexed_contacts(L23)	0.58(0.77)	4105	0.27(0.25)	7033	nan(nan)	0	nan(nan)	0	nan(nan)	0	nan(nan)	0
GSM3748844_181218_snm3Cseq_hs_21yr_BA10_UMB5577_3_UMB5577_3_C3_AD007_indexed_contacts(L23)	0.72(0.82)	3799	0.28(0.26)	9104	0.78(0.51)	3908	0.58(0.80)	5199	0.48(0.23)	4009	3.61(8.24)	837
GSM3748845_181218_snm3Cseq_hs_21yr_BA10_UMB5577_3_UMB5577_3_C3_AD008_indexed_contacts(Ndnf)	0.53(0.66)	4842	0.25(0.22)	8942	0.73(0.44)	4188	0.55(0.78)	5526	0.42(0.21)	3716	3.97(8.61)	761
GSM3748846_181218_snm3Cseq_hs_21yr_BA10_UMB5577_3_UMB5577_3_C3_AD010_indexed_contacts(OPC)	0.71(1.02)	3853	0.27(0.26)	9683	nan(nan)	0	nan(nan)	0	nan(nan)	0	nan(nan)	0
GSM3748847_181218_snm3Cseq_hs_21yr_BA10_UMB5577_3_UMB5577_3_C3_AD012_indexed_contacts(Pvalb)	0.63(0.80)	4319	0.26(0.25)	9673	nan(nan)	0	nan(nan)	0	nan(nan)	0	nan(nan)	0
GSM3748848_181218_snm3Cseq_hs_21yr_BA10_UMB5577_3_UMB5577_3_C4_AD007_indexed_contacts(Endo)	0.42(0.54)	6232	0.23(0.20)	10751	nan(nan)	0	nan(nan)	0	nan(nan)	0	nan(nan)	0
GSM3748849_181218_snm3Cseq_hs_21yr_BA10_UMB5577_3_UMB5577_3_C4_AD008_indexed_contacts(MG)	0.41(0.60)	6119	0.22(0.20)	10194	nan(nan)	0	nan(nan)	0	nan(nan)	0	nan(nan)	0
GSM3748850_181218_snm3Cseq_hs_21yr_BA10_UMB5577_3_UMB5577_3_C4_AD010_indexed_contacts(ODC)	0.58(0.80)	4694	0.25(0.23)	10059	nan(nan)	0	nan(nan)	0	nan(nan)	0	nan(nan)	0
GSM3748851_181218_snm3Cseq_hs_21yr_BA10_UMB5577_3_UMB5577_3_C4_AD012_indexed_contacts(L4)	0.75(0.87)	3667	0.29(0.27)	8825	nan(nan)	0	nan(nan)	0	nan(nan)	0	nan(nan)	0
GSM3748852_181218_snm3Cseq_hs_21yr_BA10_UMB5577_3_UMB5577_3_C5_AD010_indexed_contacts(L5)	0.56(0.72)	4520	0.25(0.24)	8625	0.72(0.44)	4244	0.54(0.77)	5596	0.42(0.22)	3811	4.37(8.79)	692
GSM3748853_181218_snm3Cseq_hs_21yr_BA10_UMB5577_3_UMB5577_3_C5_AD012_indexed_contacts(MP)	0.41(0.58)	6255	0.22(0.21)	10706	nan(nan)	0	nan(nan)	0	nan(nan)	0	nan(nan)	0
GSM3748854_181218_snm3Cseq_hs_21yr_BA10_UMB5577_3_UMB5577_3_C6_AD007_indexed_contacts(L23)	0.79(0.96)	3304	0.32(0.30)	7153	nan(nan)	0	nan(nan)	0	nan(nan)	0	nan(nan)	0
GSM3748855_181218_snm3Cseq_hs_21yr_BA10_UMB5577_3_UMB5577_3_C6_AD008_indexed_contacts(L6)	0.49(0.61)	4427	0.25(0.23)	6857	0.70(0.41)	4342	0.58(1.25)	5229	0.39(0.22)	3201	4.30(8.70)	702
GSM3748856_181218_snm3Cseq_hs_21yr_BA10_UMB5577_3_UMB5577_3_C6_AD012_indexed_contacts(ODC)	0.44(0.60)	5367	0.23(0.21)	8513	nan(nan)	0	nan(nan)	0	nan(nan)	0	nan(nan)	0
GSM3748857_181218_snm3Cseq_hs_21yr_BA10_UMB5577_3_UMB5577_3_C7_AD007_indexed_contacts(L23)	0.61(0.75)	4242	0.27(0.25)	8509	nan(nan)	0	nan(nan)	0	nan(nan)	0	nan(nan)	0
GSM3748858_181218_snm3Cseq_hs_21yr_BA10_UMB5577_3_UMB5577_3_C7_AD008_indexed_contacts(Pvalb)	0.52(0.66)	4713	0.24(0.22)	8478	nan(nan)	0	nan(nan)	0	nan(nan)	0	nan(nan)	0
GSM3748859_181218_snm3Cseq_hs_21yr_BA10_UMB5577_3_UMB5577_3_C7_AD010_indexed_contacts(Ndnf)	0.46(0.65)	4732	0.23(0.22)	7529	nan(nan)	0	nan(nan)	0	nan(nan)	0	nan(nan)	0
GSM3748860_181218_snm3Cseq_hs_21yr_BA10_UMB5577_3_UMB5577_3_C7_AD012_indexed_contacts(Pvalb)	0.59(0.82)	4374	0.25(0.23)	9047	nan(nan)	0	nan(nan)	0	nan(nan)	0	nan(nan)	0
GSM3748861_181218_snm3Cseq_hs_21yr_BA10_UMB5577_3_UMB5577_3_C8_AD008_indexed_contacts(Vip)	0.65(0.84)	4057	0.27(0.25)	8900	nan(nan)	0	nan(nan)	0	nan(nan)	0	nan(nan)	0
GSM3748862_181218_snm3Cseq_hs_21yr_BA10_UMB5577_3_UMB5577_3_C8_AD010_indexed_contacts(L4)	0.71(0.88)	3776	0.27(0.26)	9009	0.78(0.50)	3881	0.58(0.77)	5190	0.47(0.23)	4037	4.01(9.13)	754
GSM3748863_181218_snm3Cseq_hs_21yr_BA10_UMB5577_3_UMB5577_3_C8_AD012_indexed_contacts(OPC)	1.03(1.10)	2742	0.33(0.30)	8183	nan(nan)	0	nan(nan)	0	nan(nan)	0	nan(nan)	0
GSM3748864_181218_snm3Cseq_hs_21yr_BA10_UMB5577_3_UMB5577_3_C9_AD007_indexed_contacts(Ndnf)	0.57(0.76)	4188	0.26(0.23)	7543	0.71(0.43)	4266	0.55(0.81)	5474	0.38(0.22)	3440	4.07(9.09)	742
GSM3748865_181218_snm3Cseq_hs_21yr_BA10_UMB5577_3_UMB5577_3_C9_AD008_indexed_contacts(Pvalb)	0.42(0.55)	4577	0.23(0.22)	5829	0.70(0.43)	4325	0.60(0.90)	5055	0.42(0.24)	2977	4.91(10.46)	616
GSM3748866_181218_snm3Cseq_hs_21yr_BA10_UMB5577_3_UMB5577_3_C9_AD010_indexed_contacts(L5)	0.47(0.58)	4566	0.24(0.22)	6649	0.70(0.43)	4339	0.57(0.81)	5304	0.39(0.23)	3210	4.99(10.40)	606
GSM3748867_181218_snm3Cseq_hs_21yr_BA10_UMB5577_3_UMB5577_3_C9_AD012_indexed_contacts(L5)	0.57(0.75)	4205	0.26(0.24)	7489	nan(nan)	0	nan(nan)	0	nan(nan)	0	nan(nan)	0
GSM3748868_181218_snm3Cseq_hs_21yr_BA10_UMB5577_3_UMB5577_3_D10_AD007_indexed_contacts(L23)	0.53(0.62)	4732	0.25(0.23)	8525	0.71(0.42)	4275	0.55(0.79)	5546	0.41(0.22)	3662	4.57(9.61)	661
GSM3748869_181218_snm3Cseq_hs_21yr_BA10_UMB5577_3_UMB5577_3_D10_AD008_indexed_contacts(L23)	0.53(0.68)	4633	0.25(0.23)	8218	nan(nan)	0	nan(nan)	0	nan(nan)	0	nan(nan)	0
GSM3748870_181218_snm3Cseq_hs_21yr_BA10_UMB5577_3_UMB5577_3_D10_AD010_indexed_contacts(L5)	0.58(0.72)	4359	0.26(0.23)	8421	nan(nan)	0	nan(nan)	0	nan(nan)	0	nan(nan)	0
GSM3748871_181218_snm3Cseq_hs_21yr_BA10_UMB5577_3_UMB5577_3_D10_AD012_indexed_contacts(L23)	0.51(0.63)	4586	0.25(0.23)	7437	nan(nan)	0	nan(nan)	0	nan(nan)	0	nan(nan)	0
GSM3748872_181218_snm3Cseq_hs_21yr_BA10_UMB5577_3_UMB5577_3_D11_AD007_indexed_contacts(L4)	0.93(1.02)	3003	0.32(0.30)	8387	nan(nan)	0	nan(nan)	0	nan(nan)	0	nan(nan)	0
GSM3748873_181218_snm3Cseq_hs_21yr_BA10_UMB5577_3_UMB5577_3_D11_AD008_indexed_contacts(L23)	0.85(1.01)	3269	0.29(0.27)	9021	nan(nan)	0	nan(nan)	0	nan(nan)	0	nan(nan)	0
GSM3748874_181218_snm3Cseq_hs_21yr_BA10_UMB5577_3_UMB5577_3_D11_AD010_indexed_contacts(ODC)	0.49(0.67)	5421	0.23(0.21)	10603	0.77(0.52)	3945	0.56(0.77)	5377	0.46(0.24)	3720	4.40(9.14)	687
GSM3748875_181218_snm3Cseq_hs_21yr_BA10_UMB5577_3_UMB5577_3_D12_AD007_indexed_contacts(ODC)	0.48(0.69)	5328	0.24(0.22)	9808	nan(nan)	0	nan(nan)	0	nan(nan)	0	nan(nan)	0
GSM3748876_181218_snm3Cseq_hs_21yr_BA10_UMB5577_3_UMB5577_3_D12_AD008_indexed_contacts(MG)	0.41(0.59)	6028	0.22(0.20)	9877	nan(nan)	0	nan(nan)	0	nan(nan)	0	nan(nan)	0
GSM3748877_181218_snm3Cseq_hs_21yr_BA10_UMB5577_3_UMB5577_3_D12_AD010_indexed_contacts(MG)	0.37(0.54)	6120	0.21(0.20)	9057	nan(nan)	0	nan(nan)	0	nan(nan)	0	nan(nan)	0
GSM3748878_181218_snm3Cseq_hs_21yr_BA10_UMB5577_3_UMB5577_3_D12_AD012_indexed_contacts(OPC)	0.72(1.02)	3726	0.27(0.26)	9247	nan(nan)	0	nan(nan)	0	nan(nan)	0	nan(nan)	0
GSM3748879_181218_snm3Cseq_hs_21yr_BA10_UMB5577_3_UMB5577_3_D1_AD007_indexed_contacts(L4)	0.78(0.95)	3484	0.29(0.27)	8714	nan(nan)	0	nan(nan)	0	nan(nan)	0	nan(nan)	0
GSM3748880_181218_snm3Cseq_hs_21yr_BA10_UMB5577_3_UMB5577_3_D1_AD008_indexed_contacts(L23)	0.69(0.86)	3925	0.27(0.26)	9452	nan(nan)	0	nan(nan)	0	nan(nan)	0	nan(nan)	0
GSM3748881_181218_snm3Cseq_hs_21yr_BA10_UMB5577_3_UMB5577_3_D1_AD010_indexed_contacts(L23)	0.81(0.89)	3399	0.31(0.29)	8409	nan(nan)	0	nan(nan)	0	nan(nan)	0	nan(nan)	0
GSM3748882_181218_snm3Cseq_hs_21yr_BA10_UMB5577_3_UMB5577_3_D1_AD012_indexed_contacts(L23)	0.84(1.13)	3278	0.27(0.28)	9441	nan(nan)	0	nan(nan)	0	nan(nan)	0	nan(nan)	0
GSM3748883_181218_snm3Cseq_hs_21yr_BA10_UMB5577_3_UMB5577_3_D2_AD007_indexed_contacts(L23)	0.51(0.65)	4423	0.24(0.22)	7684	nan(nan)	0	nan(nan)	0	nan(nan)	0	nan(nan)	0
GSM3748884_181218_snm3Cseq_hs_21yr_BA10_UMB5577_3_UMB5577_3_D2_AD008_indexed_contacts(L5)	0.48(0.61)	4819	0.24(0.22)	7644	0.69(0.42)	4374	0.55(0.79)	5537	0.38(0.21)	3327	4.64(9.48)	651
GSM3748885_181218_snm3Cseq_hs_21yr_BA10_UMB5577_3_UMB5577_3_D2_AD010_indexed_contacts(Vip)	0.78(1.00)	3414	0.29(0.29)	8210	0.76(0.48)	4011	0.57(0.78)	5303	0.48(0.24)	3906	4.23(9.64)	714
GSM3748886_181218_snm3Cseq_hs_21yr_BA10_UMB5577_3_UMB5577_3_D2_AD012_indexed_contacts(ODC)	0.43(0.58)	5712	0.22(0.20)	9468	nan(nan)	0	nan(nan)	0	nan(nan)	0	nan(nan)	0
GSM3748887_181218_snm3Cseq_hs_21yr_BA10_UMB5577_3_UMB5577_3_D3_AD007_indexed_contacts(L23)	0.57(0.73)	4647	0.24(0.22)	9625	nan(nan)	0	nan(nan)	0	nan(nan)	0	nan(nan)	0
GSM3748888_181218_snm3Cseq_hs_21yr_BA10_UMB5577_3_UMB5577_3_D3_AD008_indexed_contacts(ODC)	0.48(0.67)	5483	0.23(0.21)	10275	nan(nan)	0	nan(nan)	0	nan(nan)	0	nan(nan)	0
GSM3748889_181218_snm3Cseq_hs_21yr_BA10_UMB5577_3_UMB5577_3_D3_AD010_indexed_contacts(L4)	0.77(0.93)	3548	0.29(0.27)	9013	0.79(0.51)	3848	0.58(0.79)	5175	0.48(0.24)	4097	3.68(8.51)	821
GSM3748890_181218_snm3Cseq_hs_21yr_BA10_UMB5577_3_UMB5577_3_D3_AD012_indexed_contacts(L4)	0.75(0.89)	3632	0.29(0.27)	8917	nan(nan)	0	nan(nan)	0	nan(nan)	0	nan(nan)	0
GSM3748891_181218_snm3Cseq_hs_21yr_BA10_UMB5577_3_UMB5577_3_D4_AD007_indexed_contacts(L23)	0.52(0.66)	4555	0.25(0.23)	7991	nan(nan)	0	nan(nan)	0	nan(nan)	0	nan(nan)	0
GSM3748892_181218_snm3Cseq_hs_21yr_BA10_UMB5577_3_UMB5577_3_D4_AD010_indexed_contacts(MG)	0.38(0.54)	6174	0.22(0.20)	9209	nan(nan)	0	nan(nan)	0	nan(nan)	0	nan(nan)	0
GSM3748893_181218_snm3Cseq_hs_21yr_BA10_UMB5577_3_UMB5577_3_D4_AD012_indexed_contacts(L6)	0.55(0.74)	4609	0.24(0.23)	8840	nan(nan)	0	nan(nan)	0	nan(nan)	0	nan(nan)	0
GSM3748894_181218_snm3Cseq_hs_21yr_BA10_UMB5577_3_UMB5577_3_D5_AD007_indexed_contacts(Sst)	0.63(0.80)	3929	0.26(0.25)	8418	nan(nan)	0	nan(nan)	0	nan(nan)	0	nan(nan)	0
GSM3748895_181218_snm3Cseq_hs_21yr_BA10_UMB5577_3_UMB5577_3_D5_AD008_indexed_contacts(Astro)	0.48(0.70)	5332	0.23(0.22)	9830	nan(nan)	0	nan(nan)	0	nan(nan)	0	nan(nan)	0
GSM3748896_181218_snm3Cseq_hs_21yr_BA10_UMB5577_3_UMB5577_3_D5_AD010_indexed_contacts(Vip)	0.48(0.62)	5191	0.23(0.21)	9250	nan(nan)	0	nan(nan)	0	nan(nan)	0	nan(nan)	0
GSM3748897_181218_snm3Cseq_hs_21yr_BA10_UMB5577_3_UMB5577_3_D5_AD012_indexed_contacts(OPC)	0.57(0.77)	4549	0.25(0.23)	9141	nan(nan)	0	nan(nan)	0	nan(nan)	0	nan(nan)	0
GSM3748898_181218_snm3Cseq_hs_21yr_BA10_UMB5577_3_UMB5577_3_D7_AD008_indexed_contacts(Ndnf)	0.55(0.70)	4716	0.25(0.22)	9238	nan(nan)	0	nan(nan)	0	nan(nan)	0	nan(nan)	0
GSM3748899_181218_snm3Cseq_hs_21yr_BA10_UMB5577_3_UMB5577_3_D7_AD010_indexed_contacts(MG)	0.45(0.63)	5862	0.22(0.21)	11062	nan(nan)	0	nan(nan)	0	nan(nan)	0	nan(nan)	0
GSM3748900_181218_snm3Cseq_hs_21yr_BA10_UMB5577_3_UMB5577_3_D7_AD012_indexed_contacts(L23)	0.62(0.78)	4273	0.26(0.24)	9227	nan(nan)	0	nan(nan)	0	nan(nan)	0	nan(nan)	0
GSM3748901_181218_snm3Cseq_hs_21yr_BA10_UMB5577_3_UMB5577_3_D8_AD007_indexed_contacts(L23)	0.56(0.70)	4475	0.25(0.23)	8514	nan(nan)	0	nan(nan)	0	nan(nan)	0	nan(nan)	0
GSM3748902_181218_snm3Cseq_hs_21yr_BA10_UMB5577_3_UMB5577_3_D8_AD010_indexed_contacts(Astro)	0.71(1.02)	3646	0.27(0.27)	8092	nan(nan)	0	nan(nan)	0	nan(nan)	0	nan(nan)	0
GSM3748903_181218_snm3Cseq_hs_21yr_BA10_UMB5577_3_UMB5577_3_D8_AD012_indexed_contacts(L23)	0.60(0.77)	4284	0.25(0.24)	8708	0.73(0.46)	4137	0.55(0.78)	5479	0.43(0.22)	3802	4.15(8.51)	728
GSM3748904_181218_snm3Cseq_hs_21yr_BA10_UMB5577_3_UMB5577_3_D9_AD008_indexed_contacts(L23)	0.80(0.98)	3400	0.29(0.28)	8551	nan(nan)	0	nan(nan)	0	nan(nan)	0	nan(nan)	0
GSM3748905_181218_snm3Cseq_hs_21yr_BA10_UMB5577_3_UMB5577_3_D9_AD010_indexed_contacts(L4)	0.70(0.89)	3876	0.27(0.25)	9322	0.77(0.51)	3919	0.58(0.78)	5252	0.47(0.23)	3913	4.25(8.62)	712
GSM3748906_181218_snm3Cseq_hs_21yr_BA10_UMB5577_3_UMB5577_3_D9_AD012_indexed_contacts(L23)	0.63(0.79)	4201	0.26(0.24)	8950	nan(nan)	0	nan(nan)	0	nan(nan)	0	nan(nan)	0
GSM3748907_181218_snm3Cseq_hs_21yr_BA10_UMB5577_3_UMB5577_3_E10_AD007_indexed_contacts(L23)	0.62(0.71)	4437	0.27(0.23)	9687	nan(nan)	0	nan(nan)	0	nan(nan)	0	nan(nan)	0
GSM3748908_181218_snm3Cseq_hs_21yr_BA10_UMB5577_3_UMB5577_3_E10_AD008_indexed_contacts(Ndnf)	0.58(0.75)	4466	0.25(0.23)	8944	0.73(0.46)	4135	0.55(0.77)	5529	0.44(0.23)	3775	4.06(8.75)	744
GSM3748909_181218_snm3Cseq_hs_21yr_BA10_UMB5577_3_UMB5577_3_E10_AD010_indexed_contacts(L5)	0.63(0.76)	4122	0.27(0.25)	8338	0.73(0.45)	4140	0.56(0.81)	5371	0.43(0.22)	4037	4.21(8.95)	718
GSM3748910_181218_snm3Cseq_hs_21yr_BA10_UMB5577_3_UMB5577_3_E11_AD007_indexed_contacts(L5)	0.59(0.74)	4299	0.26(0.24)	8407	nan(nan)	0	nan(nan)	0	nan(nan)	0	nan(nan)	0
GSM3748911_181218_snm3Cseq_hs_21yr_BA10_UMB5577_3_UMB5577_3_E11_AD008_indexed_contacts(L23)	0.59(0.74)	4274	0.26(0.24)	8434	nan(nan)	0	nan(nan)	0	nan(nan)	0	nan(nan)	0
GSM3748912_181218_snm3Cseq_hs_21yr_BA10_UMB5577_3_UMB5577_3_E11_AD010_indexed_contacts(L23)	0.67(0.85)	3920	0.27(0.26)	8390	nan(nan)	0	nan(nan)	0	nan(nan)	0	nan(nan)	0
GSM3748913_181218_snm3Cseq_hs_21yr_BA10_UMB5577_3_UMB5577_3_E11_AD012_indexed_contacts(Ndnf)	0.54(0.71)	4542	0.25(0.23)	8192	0.71(0.44)	4303	0.54(0.80)	5575	0.40(0.22)	3594	3.83(7.60)	788
GSM3748914_181218_snm3Cseq_hs_21yr_BA10_UMB5577_3_UMB5577_3_E12_AD007_indexed_contacts(ODC)	0.44(0.61)	5684	0.23(0.21)	9845	nan(nan)	0	nan(nan)	0	nan(nan)	0	nan(nan)	0
GSM3748915_181218_snm3Cseq_hs_21yr_BA10_UMB5577_3_UMB5577_3_E12_AD008_indexed_contacts(Endo)	0.35(0.46)	5974	0.21(0.19)	7701	nan(nan)	0	nan(nan)	0	nan(nan)	0	nan(nan)	0
GSM3748916_181218_snm3Cseq_hs_21yr_BA10_UMB5577_3_UMB5577_3_E12_AD010_indexed_contacts(Astro)	0.55(0.79)	4642	0.24(0.23)	9108	nan(nan)	0	nan(nan)	0	nan(nan)	0	nan(nan)	0
GSM3748917_181218_snm3Cseq_hs_21yr_BA10_UMB5577_3_UMB5577_3_E12_AD012_indexed_contacts(Astro)	0.65(0.89)	4097	0.25(0.24)	9499	nan(nan)	0	nan(nan)	0	nan(nan)	0	nan(nan)	0
GSM3748918_181218_snm3Cseq_hs_21yr_BA10_UMB5577_3_UMB5577_3_E1_AD007_indexed_contacts(ODC)	0.45(0.60)	5607	0.23(0.21)	9627	nan(nan)	0	nan(nan)	0	nan(nan)	0	nan(nan)	0
GSM3748919_181218_snm3Cseq_hs_21yr_BA10_UMB5577_3_UMB5577_3_E1_AD008_indexed_contacts(Endo)	0.44(0.56)	5969	0.23(0.21)	10517	nan(nan)	0	nan(nan)	0	nan(nan)	0	nan(nan)	0
GSM3748920_181218_snm3Cseq_hs_21yr_BA10_UMB5577_3_UMB5577_3_E1_AD010_indexed_contacts(L23)	0.78(1.01)	3473	0.28(0.27)	8886	nan(nan)	0	nan(nan)	0	nan(nan)	0	nan(nan)	0
GSM3748921_181218_snm3Cseq_hs_21yr_BA10_UMB5577_3_UMB5577_3_E1_AD012_indexed_contacts(L6)	0.55(0.73)	4612	0.25(0.23)	8606	nan(nan)	0	nan(nan)	0	nan(nan)	0	nan(nan)	0
GSM3748922_181218_snm3Cseq_hs_21yr_BA10_UMB5577_3_UMB5577_3_E2_AD008_indexed_contacts(Ndnf)	0.48(0.64)	5214	0.23(0.22)	9450	nan(nan)	0	nan(nan)	0	nan(nan)	0	nan(nan)	0
GSM3748923_181218_snm3Cseq_hs_21yr_BA10_UMB5577_3_UMB5577_3_E2_AD010_indexed_contacts(L5)	0.78(0.97)	3484	0.28(0.27)	8805	nan(nan)	0	nan(nan)	0	nan(nan)	0	nan(nan)	0
GSM3748924_181218_snm3Cseq_hs_21yr_BA10_UMB5577_3_UMB5577_3_E2_AD012_indexed_contacts(L4)	0.73(0.92)	3670	0.28(0.26)	8879	nan(nan)	0	nan(nan)	0	nan(nan)	0	nan(nan)	0
GSM3748925_181218_snm3Cseq_hs_21yr_BA10_UMB5577_3_UMB5577_3_E3_AD007_indexed_contacts(Vip)	0.74(0.95)	3643	0.28(0.26)	8850	nan(nan)	0	nan(nan)	0	nan(nan)	0	nan(nan)	0
GSM3748926_181218_snm3Cseq_hs_21yr_BA10_UMB5577_3_UMB5577_3_E3_AD008_indexed_contacts(Endo)	0.47(0.65)	5490	0.24(0.23)	9669	nan(nan)	0	nan(nan)	0	nan(nan)	0	nan(nan)	0
GSM3748927_181218_snm3Cseq_hs_21yr_BA10_UMB5577_3_UMB5577_3_E3_AD010_indexed_contacts(ODC)	0.44(0.59)	5478	0.23(0.21)	8811	nan(nan)	0	nan(nan)	0	nan(nan)	0	nan(nan)	0
GSM3748928_181218_snm3Cseq_hs_21yr_BA10_UMB5577_3_UMB5577_3_E3_AD012_indexed_contacts(Vip)	0.69(0.95)	3830	0.27(0.26)	8874	nan(nan)	0	nan(nan)	0	nan(nan)	0	nan(nan)	0
GSM3748929_181218_snm3Cseq_hs_21yr_BA10_UMB5577_3_UMB5577_3_E5_AD007_indexed_contacts(L6)	0.54(0.74)	4314	0.24(0.23)	8074	0.73(0.45)	4184	0.60(1.24)	5081	0.42(0.23)	3236	3.59(8.60)	842
GSM3748930_181218_snm3Cseq_hs_21yr_BA10_UMB5577_3_UMB5577_3_E5_AD008_indexed_contacts(Vip)	0.56(0.75)	4605	0.24(0.22)	9409	nan(nan)	0	nan(nan)	0	nan(nan)	0	nan(nan)	0
GSM3748931_181218_snm3Cseq_hs_21yr_BA10_UMB5577_3_UMB5577_3_E5_AD010_indexed_contacts(L23)	0.62(0.81)	4317	0.25(0.24)	9548	nan(nan)	0	nan(nan)	0	nan(nan)	0	nan(nan)	0
GSM3748932_181218_snm3Cseq_hs_21yr_BA10_UMB5577_3_UMB5577_3_E5_AD012_indexed_contacts(MG)	0.44(0.63)	6022	0.23(0.21)	10906	nan(nan)	0	nan(nan)	0	nan(nan)	0	nan(nan)	0
GSM3748933_181218_snm3Cseq_hs_21yr_BA10_UMB5577_3_UMB5577_3_E6_AD007_indexed_contacts(L23)	0.60(0.72)	4025	0.26(0.23)	8243	nan(nan)	0	nan(nan)	0	nan(nan)	0	nan(nan)	0
GSM3748934_181218_snm3Cseq_hs_21yr_BA10_UMB5577_3_UMB5577_3_E6_AD008_indexed_contacts(L23)	0.69(0.83)	3938	0.28(0.26)	9014	nan(nan)	0	nan(nan)	0	nan(nan)	0	nan(nan)	0
GSM3748935_181218_snm3Cseq_hs_21yr_BA10_UMB5577_3_UMB5577_3_E6_AD010_indexed_contacts(Sst)	0.58(0.79)	4540	0.25(0.23)	9885	nan(nan)	0	nan(nan)	0	nan(nan)	0	nan(nan)	0
GSM3748936_181218_snm3Cseq_hs_21yr_BA10_UMB5577_3_UMB5577_3_E7_AD007_indexed_contacts(L23)	0.72(0.84)	3790	0.28(0.26)	8853	nan(nan)	0	nan(nan)	0	nan(nan)	0	nan(nan)	0
GSM3748937_181218_snm3Cseq_hs_21yr_BA10_UMB5577_3_UMB5577_3_E7_AD010_indexed_contacts(L23)	0.70(0.85)	3857	0.28(0.26)	9006	nan(nan)	0	nan(nan)	0	nan(nan)	0	nan(nan)	0
GSM3748938_181218_snm3Cseq_hs_21yr_BA10_UMB5577_3_UMB5577_3_E7_AD012_indexed_contacts(Endo)	0.61(0.82)	4369	0.26(0.25)	9501	0.79(0.53)	3853	0.58(0.77)	5246	0.48(0.24)	3816	3.86(8.33)	783
GSM3748939_181218_snm3Cseq_hs_21yr_BA10_UMB5577_3_UMB5577_3_E8_AD008_indexed_contacts(L5)	0.55(0.70)	4444	0.26(0.24)	7743	nan(nan)	0	nan(nan)	0	nan(nan)	0	nan(nan)	0
GSM3748940_181218_snm3Cseq_hs_21yr_BA10_UMB5577_3_UMB5577_3_E8_AD010_indexed_contacts(MG)	0.38(0.54)	5869	0.21(0.20)	8532	nan(nan)	0	nan(nan)	0	nan(nan)	0	nan(nan)	0
GSM3748941_181218_snm3Cseq_hs_21yr_BA10_UMB5577_3_UMB5577_3_E8_AD012_indexed_contacts(L4)	0.50(0.65)	4772	0.24(0.22)	8058	nan(nan)	0	nan(nan)	0	nan(nan)	0	nan(nan)	0
GSM3748942_181218_snm3Cseq_hs_21yr_BA10_UMB5577_3_UMB5577_3_E9_AD007_indexed_contacts(L23)	0.73(0.83)	3681	0.28(0.26)	8713	nan(nan)	0	nan(nan)	0	nan(nan)	0	nan(nan)	0
GSM3748943_181218_snm3Cseq_hs_21yr_BA10_UMB5577_3_UMB5577_3_E9_AD008_indexed_contacts(Sst)	0.62(0.88)	4318	0.24(0.23)	10053	nan(nan)	0	nan(nan)	0	nan(nan)	0	nan(nan)	0
GSM3748944_181218_snm3Cseq_hs_21yr_BA10_UMB5577_3_UMB5577_3_E9_AD010_indexed_contacts(Pvalb)	0.73(0.89)	3689	0.27(0.26)	9137	nan(nan)	0	nan(nan)	0	nan(nan)	0	nan(nan)	0
GSM3748945_181218_snm3Cseq_hs_21yr_BA10_UMB5577_3_UMB5577_3_E9_AD012_indexed_contacts(MG)	0.50(0.77)	5351	0.24(0.22)	10806	nan(nan)	0	nan(nan)	0	nan(nan)	0	nan(nan)	0
GSM3748946_181218_snm3Cseq_hs_21yr_BA10_UMB5577_3_UMB5577_3_F10_AD007_indexed_contacts(L23)	0.45(0.58)	4686	0.24(0.21)	6796	nan(nan)	0	nan(nan)	0	nan(nan)	0	nan(nan)	0
GSM3748947_181218_snm3Cseq_hs_21yr_BA10_UMB5577_3_UMB5577_3_F10_AD008_indexed_contacts(L23)	0.49(0.62)	4708	0.24(0.22)	7444	nan(nan)	0	nan(nan)	0	nan(nan)	0	nan(nan)	0
GSM3748948_181218_snm3Cseq_hs_21yr_BA10_UMB5577_3_UMB5577_3_F10_AD010_indexed_contacts(MP)	0.42(0.59)	5295	0.23(0.21)	7740	nan(nan)	0	nan(nan)	0	nan(nan)	0	nan(nan)	0
GSM3748949_181218_snm3Cseq_hs_21yr_BA10_UMB5577_3_UMB5577_3_F10_AD012_indexed_contacts(L23)	0.54(0.66)	4371	0.26(0.23)	7361	nan(nan)	0	nan(nan)	0	nan(nan)	0	nan(nan)	0
GSM3748950_181218_snm3Cseq_hs_21yr_BA10_UMB5577_3_UMB5577_3_F11_AD007_indexed_contacts(ODC)	1.02(1.08)	2746	0.32(0.29)	8472	nan(nan)	0	nan(nan)	0	nan(nan)	0	nan(nan)	0
GSM3748951_181218_snm3Cseq_hs_21yr_BA10_UMB5577_3_UMB5577_3_F11_AD008_indexed_contacts(Vip)	0.57(0.73)	4581	0.25(0.23)	9363	nan(nan)	0	nan(nan)	0	nan(nan)	0	nan(nan)	0
GSM3748952_181218_snm3Cseq_hs_21yr_BA10_UMB5577_3_UMB5577_3_F11_AD010_indexed_contacts(OPC)	0.67(0.88)	3983	0.27(0.25)	9178	0.77(0.51)	3935	0.57(0.80)	5317	0.47(0.24)	3960	3.12(6.88)	968
GSM3748953_181218_snm3Cseq_hs_21yr_BA10_UMB5577_3_UMB5577_3_F11_AD012_indexed_contacts(L23)	0.73(0.92)	3714	0.27(0.26)	9031	nan(nan)	0	nan(nan)	0	nan(nan)	0	nan(nan)	0
GSM3748954_181218_snm3Cseq_hs_21yr_BA10_UMB5577_3_UMB5577_3_F12_AD007_indexed_contacts(ODC)	0.41(0.59)	5679	0.22(0.20)	8785	nan(nan)	0	nan(nan)	0	nan(nan)	0	nan(nan)	0
GSM3748955_181218_snm3Cseq_hs_21yr_BA10_UMB5577_3_UMB5577_3_F12_AD008_indexed_contacts(Astro)	0.58(0.82)	4446	0.25(0.24)	8828	nan(nan)	0	nan(nan)	0	nan(nan)	0	nan(nan)	0
GSM3748956_181218_snm3Cseq_hs_21yr_BA10_UMB5577_3_UMB5577_3_F12_AD010_indexed_contacts(Endo)	0.55(0.80)	4752	0.25(0.25)	9330	nan(nan)	0	nan(nan)	0	nan(nan)	0	nan(nan)	0
GSM3748957_181218_snm3Cseq_hs_21yr_BA10_UMB5577_3_UMB5577_3_F12_AD012_indexed_contacts(MG)	0.40(0.55)	6071	0.22(0.20)	9631	nan(nan)	0	nan(nan)	0	nan(nan)	0	nan(nan)	0
GSM3748958_181218_snm3Cseq_hs_21yr_BA10_UMB5577_3_UMB5577_3_F1_AD007_indexed_contacts(L5)	0.63(0.78)	4215	0.26(0.25)	8950	0.76(0.48)	3982	0.56(0.78)	5378	0.45(0.23)	3889	4.67(9.62)	648
GSM3748959_181218_snm3Cseq_hs_21yr_BA10_UMB5577_3_UMB5577_3_F1_AD008_indexed_contacts(Sst)	0.55(0.78)	4621	0.24(0.23)	9285	nan(nan)	0	nan(nan)	0	nan(nan)	0	nan(nan)	0
GSM3748960_181218_snm3Cseq_hs_21yr_BA10_UMB5577_3_UMB5577_3_F1_AD010_indexed_contacts(MG)	0.44(0.65)	5952	0.22(0.21)	10913	nan(nan)	0	nan(nan)	0	nan(nan)	0	nan(nan)	0
GSM3748961_181218_snm3Cseq_hs_21yr_BA10_UMB5577_3_UMB5577_3_F1_AD012_indexed_contacts(L23)	0.59(0.74)	4411	0.26(0.24)	8828	nan(nan)	0	nan(nan)	0	nan(nan)	0	nan(nan)	0
GSM3748962_181218_snm3Cseq_hs_21yr_BA10_UMB5577_3_UMB5577_3_F2_AD007_indexed_contacts(Pvalb)	0.47(0.64)	4624	0.24(0.22)	6771	nan(nan)	0	nan(nan)	0	nan(nan)	0	nan(nan)	0
GSM3748963_181218_snm3Cseq_hs_21yr_BA10_UMB5577_3_UMB5577_3_F2_AD008_indexed_contacts(L23)	0.50(0.62)	3910	0.25(0.23)	5322	nan(nan)	0	nan(nan)	0	nan(nan)	0	nan(nan)	0
GSM3748964_181218_snm3Cseq_hs_21yr_BA10_UMB5577_3_UMB5577_3_F2_AD010_indexed_contacts(Sst)	0.46(0.61)	4740	0.23(0.21)	7034	nan(nan)	0	nan(nan)	0	nan(nan)	0	nan(nan)	0
GSM3748965_181218_snm3Cseq_hs_21yr_BA10_UMB5577_3_UMB5577_3_F2_AD012_indexed_contacts(Ndnf)	0.48(0.63)	4416	0.25(0.22)	6320	0.70(0.42)	4332	0.58(0.87)	5237	0.40(0.25)	3179	3.74(7.71)	808
GSM3748966_181218_snm3Cseq_hs_21yr_BA10_UMB5577_3_UMB5577_3_F3_AD007_indexed_contacts(Ndnf)	0.69(0.90)	3930	0.27(0.26)	9271	nan(nan)	0	nan(nan)	0	nan(nan)	0	nan(nan)	0
GSM3748967_181218_snm3Cseq_hs_21yr_BA10_UMB5577_3_UMB5577_3_F3_AD008_indexed_contacts(Ndnf)	0.71(0.91)	3724	0.27(0.26)	8670	0.74(0.48)	4081	0.56(0.81)	5443	0.47(0.23)	3967	3.85(8.39)	784
GSM3748968_181218_snm3Cseq_hs_21yr_BA10_UMB5577_3_UMB5577_3_F3_AD010_indexed_contacts(L23)	1.15(1.28)	2421	0.35(0.34)	7572	nan(nan)	0	nan(nan)	0	nan(nan)	0	nan(nan)	0
GSM3748969_181218_snm3Cseq_hs_21yr_BA10_UMB5577_3_UMB5577_3_F3_AD012_indexed_contacts(Endo)	0.56(0.72)	4752	0.26(0.23)	9497	nan(nan)	0	nan(nan)	0	nan(nan)	0	nan(nan)	0
GSM3748970_181218_snm3Cseq_hs_21yr_BA10_UMB5577_3_UMB5577_3_F4_AD007_indexed_contacts(L5)	0.70(0.87)	3822	0.27(0.25)	8873	nan(nan)	0	nan(nan)	0	nan(nan)	0	nan(nan)	0
GSM3748971_181218_snm3Cseq_hs_21yr_BA10_UMB5577_3_UMB5577_3_F4_AD008_indexed_contacts(OPC)	0.52(0.69)	4868	0.24(0.22)	9040	nan(nan)	0	nan(nan)	0	nan(nan)	0	nan(nan)	0
GSM3748972_181218_snm3Cseq_hs_21yr_BA10_UMB5577_3_UMB5577_3_F4_AD010_indexed_contacts(ODC)	0.45(0.64)	5512	0.23(0.21)	9340	0.72(0.46)	4214	0.54(0.80)	5576	0.43(0.22)	3505	4.07(8.90)	743
GSM3748973_181218_snm3Cseq_hs_21yr_BA10_UMB5577_3_UMB5577_3_F5_AD007_indexed_contacts(Sst)	0.60(0.79)	4470	0.25(0.23)	9654	0.77(0.49)	3968	0.57(0.78)	5292	0.46(0.23)	3776	3.99(8.26)	757
GSM3748974_181218_snm3Cseq_hs_21yr_BA10_UMB5577_3_UMB5577_3_F5_AD008_indexed_contacts(Vip)	0.83(1.04)	3296	0.29(0.28)	8761	nan(nan)	0	nan(nan)	0	nan(nan)	0	nan(nan)	0
GSM3748975_181218_snm3Cseq_hs_21yr_BA10_UMB5577_3_UMB5577_3_F5_AD010_indexed_contacts(L23)	0.82(0.88)	3378	0.30(0.27)	8697	nan(nan)	0	nan(nan)	0	nan(nan)	0	nan(nan)	0
GSM3748976_181218_snm3Cseq_hs_21yr_BA10_UMB5577_3_UMB5577_3_F5_AD012_indexed_contacts(Astro)	0.66(1.01)	4097	0.25(0.25)	10384	nan(nan)	0	nan(nan)	0	nan(nan)	0	nan(nan)	0
GSM3748977_181218_snm3Cseq_hs_21yr_BA10_UMB5577_3_UMB5577_3_F6_AD007_indexed_contacts(Sst)	0.56(0.76)	4560	0.25(0.24)	8782	0.73(0.45)	4180	0.55(0.79)	5476	0.43(0.22)	3682	4.04(9.31)	748
GSM3748978_181218_snm3Cseq_hs_21yr_BA10_UMB5577_3_UMB5577_3_F6_AD008_indexed_contacts(L4)	0.48(0.61)	4957	0.24(0.22)	8061	0.69(0.42)	4385	0.53(0.80)	5655	0.37(0.21)	3248	4.58(9.42)	660
GSM3748979_181218_snm3Cseq_hs_21yr_BA10_UMB5577_3_UMB5577_3_F6_AD010_indexed_contacts(Ndnf)	0.54(0.73)	4576	0.24(0.23)	8494	nan(nan)	0	nan(nan)	0	nan(nan)	0	nan(nan)	0
GSM3748980_181218_snm3Cseq_hs_21yr_BA10_UMB5577_3_UMB5577_3_F6_AD012_indexed_contacts(L23)	0.58(0.71)	4428	0.26(0.23)	8654	nan(nan)	0	nan(nan)	0	nan(nan)	0	nan(nan)	0
GSM3748981_181218_snm3Cseq_hs_21yr_BA10_UMB5577_3_UMB5577_3_F7_AD007_indexed_contacts(Ndnf)	0.68(0.87)	3920	0.27(0.27)	8747	nan(nan)	0	nan(nan)	0	nan(nan)	0	nan(nan)	0
GSM3748982_181218_snm3Cseq_hs_21yr_BA10_UMB5577_3_UMB5577_3_F7_AD008_indexed_contacts(L6)	0.60(0.80)	4236	0.25(0.24)	8506	0.73(0.44)	4180	0.56(0.81)	5415	0.43(0.22)	3714	4.82(9.81)	627
GSM3748983_181218_snm3Cseq_hs_21yr_BA10_UMB5577_3_UMB5577_3_F7_AD010_indexed_contacts(ODC)	0.50(0.68)	5240	0.24(0.22)	10143	nan(nan)	0	nan(nan)	0	nan(nan)	0	nan(nan)	0
GSM3748984_181218_snm3Cseq_hs_21yr_BA10_UMB5577_3_UMB5577_3_F7_AD012_indexed_contacts(Endo)	0.60(0.80)	4462	0.26(0.24)	9629	nan(nan)	0	nan(nan)	0	nan(nan)	0	nan(nan)	0
GSM3748985_181218_snm3Cseq_hs_21yr_BA10_UMB5577_3_UMB5577_3_F8_AD007_indexed_contacts(ODC)	0.47(0.68)	5405	0.24(0.23)	9741	nan(nan)	0	nan(nan)	0	nan(nan)	0	nan(nan)	0
GSM3748986_181218_snm3Cseq_hs_21yr_BA10_UMB5577_3_UMB5577_3_F8_AD008_indexed_contacts(L23)	0.57(0.71)	4488	0.25(0.23)	8420	nan(nan)	0	nan(nan)	0	nan(nan)	0	nan(nan)	0
GSM3748987_181218_snm3Cseq_hs_21yr_BA10_UMB5577_3_UMB5577_3_F8_AD010_indexed_contacts(Pvalb)	0.45(0.61)	5251	0.22(0.21)	8553	nan(nan)	0	nan(nan)	0	nan(nan)	0	nan(nan)	0
GSM3748988_181218_snm3Cseq_hs_21yr_BA10_UMB5577_3_UMB5577_3_F8_AD012_indexed_contacts(Sst)	0.57(0.82)	4442	0.25(0.24)	8920	nan(nan)	0	nan(nan)	0	nan(nan)	0	nan(nan)	0
GSM3748989_181218_snm3Cseq_hs_21yr_BA10_UMB5577_3_UMB5577_3_F9_AD007_indexed_contacts(Ndnf)	0.64(0.85)	4056	0.27(0.26)	8987	nan(nan)	0	nan(nan)	0	nan(nan)	0	nan(nan)	0
GSM3748990_181218_snm3Cseq_hs_21yr_BA10_UMB5577_3_UMB5577_3_F9_AD008_indexed_contacts(ODC)	0.50(0.68)	5357	0.24(0.22)	10461	nan(nan)	0	nan(nan)	0	nan(nan)	0	nan(nan)	0
GSM3748991_181218_snm3Cseq_hs_21yr_BA10_UMB5577_3_UMB5577_3_F9_AD010_indexed_contacts(L5)	0.79(0.96)	3479	0.29(0.28)	8825	nan(nan)	0	nan(nan)	0	nan(nan)	0	nan(nan)	0
GSM3748992_181218_snm3Cseq_hs_21yr_BA10_UMB5577_3_UMB5577_3_F9_AD012_indexed_contacts(Astro)	0.80(1.09)	3440	0.27(0.27)	9627	nan(nan)	0	nan(nan)	0	nan(nan)	0	nan(nan)	0
GSM3748993_181218_snm3Cseq_hs_21yr_BA10_UMB5577_3_UMB5577_3_G10_AD007_indexed_contacts(L4)	0.79(0.94)	3487	0.29(0.27)	9014	0.82(0.54)	3715	0.60(0.80)	5042	0.48(0.24)	4048	3.53(8.23)	856
GSM3748994_181218_snm3Cseq_hs_21yr_BA10_UMB5577_3_UMB5577_3_G10_AD008_indexed_contacts(Vip)	0.80(0.98)	3441	0.28(0.27)	9110	nan(nan)	0	nan(nan)	0	nan(nan)	0	nan(nan)	0
GSM3748995_181218_snm3Cseq_hs_21yr_BA10_UMB5577_3_UMB5577_3_G10_AD010_indexed_contacts(L6)	0.92(0.99)	3040	0.33(0.30)	8176	nan(nan)	0	nan(nan)	0	nan(nan)	0	nan(nan)	0
GSM3748996_181218_snm3Cseq_hs_21yr_BA10_UMB5577_3_UMB5577_3_G10_AD012_indexed_contacts(Sst)	0.68(0.87)	4032	0.27(0.25)	9656	nan(nan)	0	nan(nan)	0	nan(nan)	0	nan(nan)	0
GSM3748997_181218_snm3Cseq_hs_21yr_BA10_UMB5577_3_UMB5577_3_G11_AD007_indexed_contacts(L23)	0.78(0.99)	3474	0.29(0.28)	8822	nan(nan)	0	nan(nan)	0	nan(nan)	0	nan(nan)	0
GSM3748998_181218_snm3Cseq_hs_21yr_BA10_UMB5577_3_UMB5577_3_G11_AD008_indexed_contacts(Pvalb)	0.49(0.62)	5233	0.24(0.22)	9262	nan(nan)	0	nan(nan)	0	nan(nan)	0	nan(nan)	0
GSM3748999_181218_snm3Cseq_hs_21yr_BA10_UMB5577_3_UMB5577_3_G11_AD010_indexed_contacts(Pvalb)	0.61(0.79)	4434	0.25(0.23)	9710	0.76(0.49)	3993	0.57(0.79)	5329	0.46(0.23)	3804	4.41(10.11)	686
GSM3749000_181218_snm3Cseq_hs_21yr_BA10_UMB5577_3_UMB5577_3_G11_AD012_indexed_contacts(Sst)	0.71(0.91)	3819	0.27(0.26)	9274	nan(nan)	0	nan(nan)	0	nan(nan)	0	nan(nan)	0
GSM3749001_181218_snm3Cseq_hs_21yr_BA10_UMB5577_3_UMB5577_3_G12_AD007_indexed_contacts(ODC)	0.44(0.63)	5240	0.23(0.22)	8013	nan(nan)	0	nan(nan)	0	nan(nan)	0	nan(nan)	0
GSM3749002_181218_snm3Cseq_hs_21yr_BA10_UMB5577_3_UMB5577_3_G12_AD008_indexed_contacts(ODC)	0.36(0.49)	5199	0.21(0.20)	6304	nan(nan)	0	nan(nan)	0	nan(nan)	0	nan(nan)	0
GSM3749003_181218_snm3Cseq_hs_21yr_BA10_UMB5577_3_UMB5577_3_G12_AD010_indexed_contacts(Astro)	0.65(0.90)	3866	0.27(0.25)	7801	nan(nan)	0	nan(nan)	0	nan(nan)	0	nan(nan)	0
GSM3749004_181218_snm3Cseq_hs_21yr_BA10_UMB5577_3_UMB5577_3_G12_AD012_indexed_contacts(Astro)	0.46(0.62)	4873	0.23(0.22)	7362	nan(nan)	0	nan(nan)	0	nan(nan)	0	nan(nan)	0
GSM3749005_181218_snm3Cseq_hs_21yr_BA10_UMB5577_3_UMB5577_3_G1_AD007_indexed_contacts(Sst)	0.61(0.85)	4398	0.25(0.23)	9964	nan(nan)	0	nan(nan)	0	nan(nan)	0	nan(nan)	0
GSM3749006_181218_snm3Cseq_hs_21yr_BA10_UMB5577_3_UMB5577_3_G1_AD008_indexed_contacts(L23)	0.88(1.12)	3075	0.30(0.30)	8189	0.78(0.53)	3893	0.59(0.79)	5133	0.48(0.24)	4059	3.57(8.36)	846
GSM3749007_181218_snm3Cseq_hs_21yr_BA10_UMB5577_3_UMB5577_3_G1_AD010_indexed_contacts(L23)	0.76(0.93)	3583	0.28(0.27)	9024	nan(nan)	0	nan(nan)	0	nan(nan)	0	nan(nan)	0
GSM3749008_181218_snm3Cseq_hs_21yr_BA10_UMB5577_3_UMB5577_3_G1_AD012_indexed_contacts(ODC)	0.38(0.56)	6023	0.21(0.20)	9156	nan(nan)	0	nan(nan)	0	nan(nan)	0	nan(nan)	0
GSM3749009_181218_snm3Cseq_hs_21yr_BA10_UMB5577_3_UMB5577_3_G2_AD007_indexed_contacts(Ndnf)	0.47(0.60)	5077	0.24(0.21)	8185	nan(nan)	0	nan(nan)	0	nan(nan)	0	nan(nan)	0
GSM3749010_181218_snm3Cseq_hs_21yr_BA10_UMB5577_3_UMB5577_3_G2_AD008_indexed_contacts(L23)	0.64(0.79)	4047	0.26(0.24)	8685	nan(nan)	0	nan(nan)	0	nan(nan)	0	nan(nan)	0
GSM3749011_181218_snm3Cseq_hs_21yr_BA10_UMB5577_3_UMB5577_3_G2_AD010_indexed_contacts(OPC)	0.64(0.83)	4030	0.27(0.25)	8350	nan(nan)	0	nan(nan)	0	nan(nan)	0	nan(nan)	0
GSM3749012_181218_snm3Cseq_hs_21yr_BA10_UMB5577_3_UMB5577_3_G2_AD012_indexed_contacts(L6)	0.64(0.82)	4072	0.26(0.25)	8662	0.75(0.47)	4063	0.56(0.79)	5413	0.45(0.23)	3926	4.13(10.12)	731
GSM3749013_181218_snm3Cseq_hs_21yr_BA10_UMB5577_3_UMB5577_3_G3_AD007_indexed_contacts(L5)	0.85(1.02)	3247	0.30(0.29)	8590	0.79(0.53)	3827	0.60(0.80)	5048	0.49(0.25)	4039	3.83(8.33)	790
GSM3749014_181218_snm3Cseq_hs_21yr_BA10_UMB5577_3_UMB5577_3_G3_AD008_indexed_contacts(Endo)	0.44(0.59)	5932	0.23(0.20)	10820	nan(nan)	0	nan(nan)	0	nan(nan)	0	nan(nan)	0
GSM3749015_181218_snm3Cseq_hs_21yr_BA10_UMB5577_3_UMB5577_3_G3_AD010_indexed_contacts(MP)	0.44(0.64)	5896	0.23(0.21)	10655	nan(nan)	0	nan(nan)	0	nan(nan)	0	nan(nan)	0
GSM3749016_181218_snm3Cseq_hs_21yr_BA10_UMB5577_3_UMB5577_3_G3_AD012_indexed_contacts(Endo)	0.40(0.55)	6312	0.22(0.21)	10461	nan(nan)	0	nan(nan)	0	nan(nan)	0	nan(nan)	0
GSM3749017_181218_snm3Cseq_hs_21yr_BA10_UMB5577_3_UMB5577_3_G4_AD010_indexed_contacts(Pvalb)	0.52(0.70)	4817	0.24(0.22)	8982	nan(nan)	0	nan(nan)	0	nan(nan)	0	nan(nan)	0
GSM3749018_181218_snm3Cseq_hs_21yr_BA10_UMB5577_3_UMB5577_3_G4_AD012_indexed_contacts(L23)	0.70(0.87)	3865	0.28(0.26)	8962	nan(nan)	0	nan(nan)	0	nan(nan)	0	nan(nan)	0
GSM3749019_181218_snm3Cseq_hs_21yr_BA10_UMB5577_3_UMB5577_3_G5_AD007_indexed_contacts(L23)	0.57(0.68)	4590	0.26(0.23)	9040	nan(nan)	0	nan(nan)	0	nan(nan)	0	nan(nan)	0
GSM3749020_181218_snm3Cseq_hs_21yr_BA10_UMB5577_3_UMB5577_3_G5_AD008_indexed_contacts(ODC)	0.47(0.67)	5540	0.23(0.22)	10085	nan(nan)	0	nan(nan)	0	nan(nan)	0	nan(nan)	0
GSM3749021_181218_snm3Cseq_hs_21yr_BA10_UMB5577_3_UMB5577_3_G5_AD010_indexed_contacts(Ndnf)	0.62(0.82)	4279	0.26(0.24)	9452	nan(nan)	0	nan(nan)	0	nan(nan)	0	nan(nan)	0
GSM3749022_181218_snm3Cseq_hs_21yr_BA10_UMB5577_3_UMB5577_3_G5_AD012_indexed_contacts(L23)	0.55(0.76)	4723	0.24(0.23)	9738	nan(nan)	0	nan(nan)	0	nan(nan)	0	nan(nan)	0
GSM3749023_181218_snm3Cseq_hs_21yr_BA10_UMB5577_3_UMB5577_3_G6_AD007_indexed_contacts(L4)	0.73(0.88)	3730	0.27(0.25)	9308	nan(nan)	0	nan(nan)	0	nan(nan)	0	nan(nan)	0
GSM3749024_181218_snm3Cseq_hs_21yr_BA10_UMB5577_3_UMB5577_3_G6_AD008_indexed_contacts(Pvalb)	0.55(0.73)	4854	0.24(0.22)	10214	nan(nan)	0	nan(nan)	0	nan(nan)	0	nan(nan)	0
GSM3749025_181218_snm3Cseq_hs_21yr_BA10_UMB5577_3_UMB5577_3_G6_AD010_indexed_contacts(L23)	0.85(0.96)	3277	0.30(0.28)	8761	nan(nan)	0	nan(nan)	0	nan(nan)	0	nan(nan)	0
GSM3749026_181218_snm3Cseq_hs_21yr_BA10_UMB5577_3_UMB5577_3_G6_AD012_indexed_contacts(Endo)	0.57(0.72)	4803	0.26(0.22)	10330	nan(nan)	0	nan(nan)	0	nan(nan)	0	nan(nan)	0
GSM3749027_181218_snm3Cseq_hs_21yr_BA10_UMB5577_3_UMB5577_3_G7_AD007_indexed_contacts(MG)	0.38(0.53)	6702	0.21(0.20)	11003	nan(nan)	0	nan(nan)	0	nan(nan)	0	nan(nan)	0
GSM3749028_181218_snm3Cseq_hs_21yr_BA10_UMB5577_3_UMB5577_3_G7_AD008_indexed_contacts(Astro)	0.51(0.70)	4959	0.24(0.23)	9319	0.73(0.47)	4138	0.55(0.80)	5549	0.45(0.23)	3709	3.84(8.62)	787
GSM3749029_181218_snm3Cseq_hs_21yr_BA10_UMB5577_3_UMB5577_3_G7_AD012_indexed_contacts(Endo)	0.48(0.62)	5518	0.24(0.22)	10211	nan(nan)	0	nan(nan)	0	nan(nan)	0	nan(nan)	0
GSM3749030_181218_snm3Cseq_hs_21yr_BA10_UMB5577_3_UMB5577_3_G8_AD007_indexed_contacts(MG)	0.35(0.49)	6224	0.21(0.19)	8658	0.70(0.42)	4359	0.55(0.83)	5537	0.39(0.21)	3005	4.78(9.51)	632
GSM3749031_181218_snm3Cseq_hs_21yr_BA10_UMB5577_3_UMB5577_3_G8_AD008_indexed_contacts(L23)	0.50(0.62)	4830	0.24(0.22)	8202	nan(nan)	0	nan(nan)	0	nan(nan)	0	nan(nan)	0
GSM3749032_181218_snm3Cseq_hs_21yr_BA10_UMB5577_3_UMB5577_3_G8_AD010_indexed_contacts(L6)	0.49(0.58)	4869	0.24(0.22)	8190	0.71(0.42)	4294	0.55(0.83)	5514	0.40(0.21)	3478	4.25(8.94)	711
GSM3749033_181218_snm3Cseq_hs_21yr_BA10_UMB5577_3_UMB5577_3_G8_AD012_indexed_contacts(L6)	0.49(0.64)	5018	0.24(0.23)	8609	0.71(0.42)	4287	0.54(0.80)	5554	0.39(0.20)	3622	3.89(7.87)	777
GSM3749034_181218_snm3Cseq_hs_21yr_BA10_UMB5577_3_UMB5577_3_G9_AD007_indexed_contacts(L23)	0.53(0.65)	4643	0.25(0.22)	8186	nan(nan)	0	nan(nan)	0	nan(nan)	0	nan(nan)	0
GSM3749035_181218_snm3Cseq_hs_21yr_BA10_UMB5577_3_UMB5577_3_G9_AD008_indexed_contacts(OPC)	0.43(0.57)	4997	0.23(0.22)	7010	nan(nan)	0	nan(nan)	0	nan(nan)	0	nan(nan)	0
GSM3749036_181218_snm3Cseq_hs_21yr_BA10_UMB5577_3_UMB5577_3_G9_AD010_indexed_contacts(L5)	0.60(0.77)	4223	0.26(0.24)	8233	nan(nan)	0	nan(nan)	0	nan(nan)	0	nan(nan)	0
GSM3749037_181218_snm3Cseq_hs_21yr_BA10_UMB5577_3_UMB5577_3_G9_AD012_indexed_contacts(L6)	0.58(0.76)	4253	0.25(0.24)	8024	nan(nan)	0	nan(nan)	0	nan(nan)	0	nan(nan)	0
GSM3749038_181218_snm3Cseq_hs_21yr_BA10_UMB5577_3_UMB5577_3_H10_AD007_indexed_contacts(L4)	0.83(0.98)	3334	0.29(0.27)	8961	nan(nan)	0	nan(nan)	0	nan(nan)	0	nan(nan)	0
GSM3749039_181218_snm3Cseq_hs_21yr_BA10_UMB5577_3_UMB5577_3_H10_AD008_indexed_contacts(L23)	0.82(0.94)	3376	0.29(0.27)	8987	0.82(0.52)	3724	0.60(0.80)	5068	0.48(0.24)	4018	3.62(7.85)	834
GSM3749040_181218_snm3Cseq_hs_21yr_BA10_UMB5577_3_UMB5577_3_H10_AD010_indexed_contacts(L5)	0.72(0.87)	3779	0.28(0.26)	8983	nan(nan)	0	nan(nan)	0	nan(nan)	0	nan(nan)	0
GSM3749041_181218_snm3Cseq_hs_21yr_BA10_UMB5577_3_UMB5577_3_H10_AD012_indexed_contacts(L23)	0.80(0.87)	3469	0.30(0.28)	8764	nan(nan)	0	nan(nan)	0	nan(nan)	0	nan(nan)	0
GSM3749042_181218_snm3Cseq_hs_21yr_BA10_UMB5577_3_UMB5577_3_H11_AD007_indexed_contacts(Sst)	0.74(1.00)	3689	0.26(0.25)	9605	0.79(0.52)	3847	0.59(0.80)	5100	0.49(0.24)	3774	3.35(7.34)	902
GSM3749043_181218_snm3Cseq_hs_21yr_BA10_UMB5577_3_UMB5577_3_H11_AD010_indexed_contacts(Ndnf)	0.68(0.84)	3971	0.28(0.26)	9114	nan(nan)	0	nan(nan)	0	nan(nan)	0	nan(nan)	0
GSM3749044_181218_snm3Cseq_hs_21yr_BA10_UMB5577_3_UMB5577_3_H11_AD012_indexed_contacts(L4)	0.63(0.80)	4234	0.26(0.23)	9365	0.76(0.47)	4003	0.56(0.79)	5358	0.46(0.23)	3813	3.30(6.97)	915
GSM3749045_181218_snm3Cseq_hs_21yr_BA10_UMB5577_3_UMB5577_3_H12_AD007_indexed_contacts(Endo)	0.56(0.73)	4745	0.26(0.24)	9634	nan(nan)	0	nan(nan)	0	nan(nan)	0	nan(nan)	0
GSM3749046_181218_snm3Cseq_hs_21yr_BA10_UMB5577_3_UMB5577_3_H12_AD008_indexed_contacts(Astro)	0.69(1.01)	3887	0.27(0.27)	9161	nan(nan)	0	nan(nan)	0	nan(nan)	0	nan(nan)	0
GSM3749047_181218_snm3Cseq_hs_21yr_BA10_UMB5577_3_UMB5577_3_H12_AD010_indexed_contacts(OPC)	0.57(0.76)	4566	0.24(0.23)	9276	nan(nan)	0	nan(nan)	0	nan(nan)	0	nan(nan)	0
GSM3749048_181218_snm3Cseq_hs_21yr_BA10_UMB5577_3_UMB5577_3_H12_AD012_indexed_contacts(MG)	0.39(0.57)	6529	0.21(0.20)	10859	nan(nan)	0	nan(nan)	0	nan(nan)	0	nan(nan)	0
GSM3749049_181218_snm3Cseq_hs_21yr_BA10_UMB5577_3_UMB5577_3_H1_AD007_indexed_contacts(L5)	0.82(1.01)	3337	0.28(0.27)	9000	nan(nan)	0	nan(nan)	0	nan(nan)	0	nan(nan)	0
GSM3749050_181218_snm3Cseq_hs_21yr_BA10_UMB5577_3_UMB5577_3_H1_AD008_indexed_contacts(Astro)	0.64(1.03)	4151	0.26(0.26)	9632	nan(nan)	0	nan(nan)	0	nan(nan)	0	nan(nan)	0
GSM3749051_181218_snm3Cseq_hs_21yr_BA10_UMB5577_3_UMB5577_3_H1_AD010_indexed_contacts(L23)	0.70(0.81)	3884	0.28(0.26)	8954	nan(nan)	0	nan(nan)	0	nan(nan)	0	nan(nan)	0
GSM3749052_181218_snm3Cseq_hs_21yr_BA10_UMB5577_3_UMB5577_3_H1_AD012_indexed_contacts(Vip)	0.63(0.81)	4154	0.25(0.23)	9103	nan(nan)	0	nan(nan)	0	nan(nan)	0	nan(nan)	0
GSM3749053_181218_snm3Cseq_hs_21yr_BA10_UMB5577_3_UMB5577_3_H2_AD008_indexed_contacts(Vip)	0.78(1.01)	3481	0.28(0.27)	9092	nan(nan)	0	nan(nan)	0	nan(nan)	0	nan(nan)	0
GSM3749054_181218_snm3Cseq_hs_21yr_BA10_UMB5577_3_UMB5577_3_H2_AD010_indexed_contacts(L23)	0.85(1.01)	3264	0.30(0.28)	8723	nan(nan)	0	nan(nan)	0	nan(nan)	0	nan(nan)	0
GSM3749055_181218_snm3Cseq_hs_21yr_BA10_UMB5577_3_UMB5577_3_H2_AD012_indexed_contacts(ODC)	0.42(0.59)	6101	0.22(0.21)	10641	nan(nan)	0	nan(nan)	0	nan(nan)	0	nan(nan)	0
GSM3749056_181218_snm3Cseq_hs_21yr_BA10_UMB5577_3_UMB5577_3_H3_AD007_indexed_contacts(L23)	0.92(1.08)	3009	0.31(0.29)	8624	nan(nan)	0	nan(nan)	0	nan(nan)	0	nan(nan)	0
GSM3749057_181218_snm3Cseq_hs_21yr_BA10_UMB5577_3_UMB5577_3_H3_AD008_indexed_contacts(L23)	0.81(0.97)	3409	0.29(0.28)	8844	nan(nan)	0	nan(nan)	0	nan(nan)	0	nan(nan)	0
GSM3749058_181218_snm3Cseq_hs_21yr_BA10_UMB5577_3_UMB5577_3_H3_AD010_indexed_contacts(Pvalb)	0.73(0.91)	3750	0.28(0.26)	9290	nan(nan)	0	nan(nan)	0	nan(nan)	0	nan(nan)	0
GSM3749059_181218_snm3Cseq_hs_21yr_BA10_UMB5577_3_UMB5577_3_H3_AD012_indexed_contacts(L4)	0.68(0.86)	4001	0.27(0.25)	9536	nan(nan)	0	nan(nan)	0	nan(nan)	0	nan(nan)	0
GSM3749060_181218_snm3Cseq_hs_21yr_BA10_UMB5577_3_UMB5577_3_H4_AD007_indexed_contacts(Ndnf)	0.62(0.84)	4186	0.26(0.25)	8680	nan(nan)	0	nan(nan)	0	nan(nan)	0	nan(nan)	0
GSM3749061_181218_snm3Cseq_hs_21yr_BA10_UMB5577_3_UMB5577_3_H4_AD008_indexed_contacts(ODC)	0.45(0.63)	5566	0.23(0.21)	9568	nan(nan)	0	nan(nan)	0	nan(nan)	0	nan(nan)	0
GSM3749062_181218_snm3Cseq_hs_21yr_BA10_UMB5577_3_UMB5577_3_H4_AD010_indexed_contacts(L23)	0.68(0.86)	3884	0.27(0.25)	8722	nan(nan)	0	nan(nan)	0	nan(nan)	0	nan(nan)	0
GSM3749063_181218_snm3Cseq_hs_21yr_BA10_UMB5577_3_UMB5577_3_H4_AD012_indexed_contacts(L23)	0.60(0.72)	4323	0.26(0.24)	8643	nan(nan)	0	nan(nan)	0	nan(nan)	0	nan(nan)	0
GSM3749064_181218_snm3Cseq_hs_21yr_BA10_UMB5577_3_UMB5577_3_H5_AD007_indexed_contacts(ODC)	0.51(0.75)	5178	0.24(0.22)	10282	nan(nan)	0	nan(nan)	0	nan(nan)	0	nan(nan)	0
GSM3749065_181218_snm3Cseq_hs_21yr_BA10_UMB5577_3_UMB5577_3_H5_AD008_indexed_contacts(L23)	0.89(1.07)	3066	0.30(0.29)	8467	nan(nan)	0	nan(nan)	0	nan(nan)	0	nan(nan)	0
GSM3749066_181218_snm3Cseq_hs_21yr_BA10_UMB5577_3_UMB5577_3_H5_AD010_indexed_contacts(L23)	0.68(0.88)	3897	0.26(0.25)	9120	nan(nan)	0	nan(nan)	0	nan(nan)	0	nan(nan)	0
GSM3749067_181218_snm3Cseq_hs_21yr_BA10_UMB5577_3_UMB5577_3_H5_AD012_indexed_contacts(Astro)	0.60(0.85)	4452	0.25(0.24)	9884	nan(nan)	0	nan(nan)	0	nan(nan)	0	nan(nan)	0
GSM3749068_181218_snm3Cseq_hs_21yr_BA10_UMB5577_3_UMB5577_3_H6_AD007_indexed_contacts(Endo)	0.49(0.64)	5126	0.24(0.22)	9179	0.74(0.46)	4118	0.56(0.84)	5426	0.46(0.23)	3622	4.16(10.11)	727
GSM3749069_181218_snm3Cseq_hs_21yr_BA10_UMB5577_3_UMB5577_3_H6_AD008_indexed_contacts(Sst)	0.53(0.70)	4794	0.24(0.22)	9107	nan(nan)	0	nan(nan)	0	nan(nan)	0	nan(nan)	0
GSM3749070_181218_snm3Cseq_hs_21yr_BA10_UMB5577_3_UMB5577_3_H6_AD010_indexed_contacts(Pvalb)	0.52(0.70)	5002	0.23(0.21)	10052	nan(nan)	0	nan(nan)	0	nan(nan)	0	nan(nan)	0
GSM3749071_181218_snm3Cseq_hs_21yr_BA10_UMB5577_3_UMB5577_3_H6_AD012_indexed_contacts(Endo)	0.52(0.70)	5097	0.25(0.22)	10241	0.80(0.52)	3816	0.57(0.78)	5306	0.47(0.24)	3748	3.52(8.25)	859
GSM3749072_181218_snm3Cseq_hs_21yr_BA10_UMB5577_3_UMB5577_3_H7_AD007_indexed_contacts(Astro)	0.53(0.85)	4870	0.23(0.23)	9938	0.75(0.49)	4047	0.56(0.77)	5406	0.46(0.23)	3623	4.74(9.66)	638
GSM3749073_181218_snm3Cseq_hs_21yr_BA10_UMB5577_3_UMB5577_3_H7_AD008_indexed_contacts(Endo)	0.63(0.77)	4284	0.27(0.25)	9146	nan(nan)	0	nan(nan)	0	nan(nan)	0	nan(nan)	0
GSM3749074_181218_snm3Cseq_hs_21yr_BA10_UMB5577_3_UMB5577_3_H7_AD010_indexed_contacts(Ndnf)	0.70(0.86)	3847	0.28(0.25)	9142	nan(nan)	0	nan(nan)	0	nan(nan)	0	nan(nan)	0
GSM3749075_181218_snm3Cseq_hs_21yr_BA10_UMB5577_3_UMB5577_3_H7_AD012_indexed_contacts(L6)	0.61(0.73)	3736	0.27(0.25)	7382	nan(nan)	0	nan(nan)	0	nan(nan)	0	nan(nan)	0
GSM3749076_181218_snm3Cseq_hs_21yr_BA10_UMB5577_3_UMB5577_3_H8_AD007_indexed_contacts(Ndnf)	0.60(0.80)	4410	0.25(0.24)	9547	nan(nan)	0	nan(nan)	0	nan(nan)	0	nan(nan)	0
GSM3749077_181218_snm3Cseq_hs_21yr_BA10_UMB5577_3_UMB5577_3_H8_AD008_indexed_contacts(Ndnf)	0.55(0.70)	4770	0.25(0.23)	9189	nan(nan)	0	nan(nan)	0	nan(nan)	0	nan(nan)	0
GSM3749078_181218_snm3Cseq_hs_21yr_BA10_UMB5577_3_UMB5577_3_H8_AD010_indexed_contacts(L23)	0.72(0.92)	3708	0.27(0.26)	8841	nan(nan)	0	nan(nan)	0	nan(nan)	0	nan(nan)	0
GSM3749079_181218_snm3Cseq_hs_21yr_BA10_UMB5577_3_UMB5577_3_H8_AD012_indexed_contacts(Sst)	0.59(0.82)	4451	0.24(0.24)	9526	nan(nan)	0	nan(nan)	0	nan(nan)	0	nan(nan)	0
GSM3749080_181218_snm3Cseq_hs_21yr_BA10_UMB5577_3_UMB5577_3_H9_AD007_indexed_contacts(L23)	0.77(0.87)	3576	0.30(0.27)	8866	0.84(0.54)	3611	0.59(0.80)	5158	0.48(0.24)	4034	3.70(8.28)	816
GSM3749081_181218_snm3Cseq_hs_21yr_BA10_UMB5577_3_UMB5577_3_H9_AD008_indexed_contacts(L5)	0.70(0.89)	3827	0.28(0.27)	8608	nan(nan)	0	nan(nan)	0	nan(nan)	0	nan(nan)	0
GSM3749082_181218_snm3Cseq_hs_21yr_BA10_UMB5577_3_UMB5577_3_H9_AD010_indexed_contacts(Astro)	0.80(1.06)	3454	0.29(0.28)	9139	nan(nan)	0	nan(nan)	0	nan(nan)	0	nan(nan)	0
GSM3749083_181218_snm3Cseq_hs_21yr_BA10_UMB5577_3_UMB5577_3_H9_AD012_indexed_contacts(Pvalb)	0.72(0.89)	3781	0.27(0.25)	9512	0.80(0.52)	3813	0.59(0.79)	5136	0.47(0.23)	3902	3.85(8.34)	785
GSM3749084_190305_snm3Cseq_hs_21yr_BA10_UMB5577_1_UMB5577_2_A10_AD001_indexed_contacts(ODC)	1.11(1.27)	2550	0.38(0.33)	7341	nan(nan)	0	nan(nan)	0	nan(nan)	0	nan(nan)	0
GSM3749085_190305_snm3Cseq_hs_21yr_BA10_UMB5577_1_UMB5577_2_A10_AD007_indexed_contacts(MG)	0.95(1.17)	2969	0.34(0.29)	8118	nan(nan)	0	nan(nan)	0	nan(nan)	0	nan(nan)	0
GSM3749086_190305_snm3Cseq_hs_21yr_BA10_UMB5577_1_UMB5577_2_A10_AD008_indexed_contacts(Pvalb)	1.21(1.25)	2331	0.39(0.35)	7110	nan(nan)	0	nan(nan)	0	nan(nan)	0	nan(nan)	0
GSM3749087_190305_snm3Cseq_hs_21yr_BA10_UMB5577_1_UMB5577_2_A10_AD010_indexed_contacts(Vip)	1.40(1.32)	2029	0.45(0.39)	6138	nan(nan)	0	nan(nan)	0	nan(nan)	0	nan(nan)	0
GSM3749088_190305_snm3Cseq_hs_21yr_BA10_UMB5577_1_UMB5577_2_A10_AD012_indexed_contacts(L23)	1.63(1.47)	1739	0.50(0.41)	5594	0.96(0.59)	3177	0.67(0.83)	4521	0.51(0.25)	4582	2.60(4.85)	1159
GSM3749089_190305_snm3Cseq_hs_21yr_BA10_UMB5577_1_UMB5577_2_A11_AD001_indexed_contacts(L23)	1.14(1.05)	2475	0.41(0.34)	6781	0.96(0.58)	3179	0.63(0.81)	4811	0.51(0.24)	4467	3.12(5.93)	967
GSM3749090_190305_snm3Cseq_hs_21yr_BA10_UMB5577_1_UMB5577_2_A11_AD002_indexed_contacts(Vip)	1.35(1.38)	1985	0.47(0.41)	5358	0.91(0.60)	3333	0.71(1.27)	4239	0.51(0.25)	4113	2.40(4.83)	1254
GSM3749091_190305_snm3Cseq_hs_21yr_BA10_UMB5577_1_UMB5577_2_A11_AD004_indexed_contacts(Endo)	1.03(1.07)	2775	0.40(0.31)	7075	nan(nan)	0	nan(nan)	0	nan(nan)	0	nan(nan)	0
GSM3749092_190305_snm3Cseq_hs_21yr_BA10_UMB5577_1_UMB5577_2_A11_AD008_indexed_contacts(ODC)	1.00(1.15)	2844	0.35(0.29)	7969	nan(nan)	0	nan(nan)	0	nan(nan)	0	nan(nan)	0
GSM3749093_190305_snm3Cseq_hs_21yr_BA10_UMB5577_1_UMB5577_2_A11_AD012_indexed_contacts(L23)	1.63(1.36)	1741	0.55(0.42)	5123	nan(nan)	0	nan(nan)	0	nan(nan)	0	nan(nan)	0
GSM3749094_190305_snm3Cseq_hs_21yr_BA10_UMB5577_1_UMB5577_2_A12_AD002_indexed_contacts(ODC)	1.01(1.30)	2788	0.33(0.31)	8305	nan(nan)	0	nan(nan)	0	nan(nan)	0	nan(nan)	0
GSM3749095_190305_snm3Cseq_hs_21yr_BA10_UMB5577_1_UMB5577_2_A12_AD004_indexed_contacts(Astro)	1.50(1.72)	1887	0.39(0.37)	7164	nan(nan)	0	nan(nan)	0	nan(nan)	0	nan(nan)	0
GSM3749096_190305_snm3Cseq_hs_21yr_BA10_UMB5577_1_UMB5577_2_A12_AD006_indexed_contacts(Vip)	1.39(1.40)	2028	0.43(0.38)	6523	nan(nan)	0	nan(nan)	0	nan(nan)	0	nan(nan)	0
GSM3749097_190305_snm3Cseq_hs_21yr_BA10_UMB5577_1_UMB5577_2_A12_AD007_indexed_contacts(MP)	0.94(1.17)	2987	0.34(0.30)	8065	0.89(0.56)	3408	0.64(0.81)	4757	0.50(0.25)	4214	2.57(5.47)	1175
GSM3749098_190305_snm3Cseq_hs_21yr_BA10_UMB5577_1_UMB5577_2_A12_AD008_indexed_contacts(Astro)	1.40(1.53)	2029	0.40(0.37)	6862	nan(nan)	0	nan(nan)	0	nan(nan)	0	nan(nan)	0
GSM3749099_190305_snm3Cseq_hs_21yr_BA10_UMB5577_1_UMB5577_2_A12_AD010_indexed_contacts(Astro)	1.33(1.49)	2131	0.38(0.35)	7304	0.91(0.59)	3326	0.64(0.85)	4711	0.51(0.25)	4276	2.74(5.05)	1099
GSM3749100_190305_snm3Cseq_hs_21yr_BA10_UMB5577_1_UMB5577_2_A12_AD012_indexed_contacts(ODC)	1.02(1.25)	2777	0.35(0.30)	7937	nan(nan)	0	nan(nan)	0	nan(nan)	0	nan(nan)	0
GSM3749101_190305_snm3Cseq_hs_21yr_BA10_UMB5577_1_UMB5577_2_A1_AD006_indexed_contacts(Endo)	0.89(1.12)	3193	0.33(0.28)	8510	nan(nan)	0	nan(nan)	0	nan(nan)	0	nan(nan)	0
GSM3749102_190305_snm3Cseq_hs_21yr_BA10_UMB5577_1_UMB5577_2_A1_AD008_indexed_contacts(Astro)	1.24(1.44)	2290	0.36(0.33)	7690	nan(nan)	0	nan(nan)	0	nan(nan)	0	nan(nan)	0
GSM3749103_190305_snm3Cseq_hs_21yr_BA10_UMB5577_1_UMB5577_2_A1_AD010_indexed_contacts(L5)	1.61(1.36)	1755	0.48(0.41)	5869	0.96(0.58)	3171	0.66(0.82)	4582	0.51(0.25)	4503	2.45(5.02)	1233
GSM3749104_190305_snm3Cseq_hs_21yr_BA10_UMB5577_1_UMB5577_2_A2_AD001_indexed_contacts(OPC)	1.15(1.40)	2341	0.37(0.35)	6956	nan(nan)	0	nan(nan)	0	nan(nan)	0	nan(nan)	0
GSM3749105_190305_snm3Cseq_hs_21yr_BA10_UMB5577_1_UMB5577_2_A2_AD002_indexed_contacts(ODC)	0.94(1.30)	2963	0.33(0.32)	8107	nan(nan)	0	nan(nan)	0	nan(nan)	0	nan(nan)	0
GSM3749106_190305_snm3Cseq_hs_21yr_BA10_UMB5577_1_UMB5577_2_A2_AD004_indexed_contacts(L6)	1.62(1.45)	1752	0.49(0.41)	5736	nan(nan)	0	nan(nan)	0	nan(nan)	0	nan(nan)	0
GSM3749107_190305_snm3Cseq_hs_21yr_BA10_UMB5577_1_UMB5577_2_A2_AD006_indexed_contacts(ODC)	1.18(1.26)	2396	0.39(0.32)	7130	nan(nan)	0	nan(nan)	0	nan(nan)	0	nan(nan)	0
GSM3749108_190305_snm3Cseq_hs_21yr_BA10_UMB5577_1_UMB5577_2_A2_AD008_indexed_contacts(L23)	1.53(1.39)	1850	0.49(0.41)	5673	0.96(0.57)	3153	0.66(0.81)	4625	0.52(0.25)	4481	2.88(5.66)	1047
GSM3749109_190305_snm3Cseq_hs_21yr_BA10_UMB5577_1_UMB5577_2_A2_AD012_indexed_contacts(ODC)	0.99(1.17)	2856	0.35(0.30)	7851	nan(nan)	0	nan(nan)	0	nan(nan)	0	nan(nan)	0
GSM3749110_190305_snm3Cseq_hs_21yr_BA10_UMB5577_1_UMB5577_2_A3_AD002_indexed_contacts(L23)	1.63(1.45)	1737	0.49(0.41)	5712	nan(nan)	0	nan(nan)	0	nan(nan)	0	nan(nan)	0
GSM3749111_190305_snm3Cseq_hs_21yr_BA10_UMB5577_1_UMB5577_2_A3_AD004_indexed_contacts(MG)	0.95(1.13)	2979	0.33(0.29)	8331	nan(nan)	0	nan(nan)	0	nan(nan)	0	nan(nan)	0
GSM3749112_190305_snm3Cseq_hs_21yr_BA10_UMB5577_1_UMB5577_2_A3_AD007_indexed_contacts(MP)	1.03(1.28)	2745	0.33(0.30)	8271	0.86(0.55)	3514	0.63(0.81)	4774	0.49(0.24)	4211	2.83(5.20)	1067
GSM3749113_190305_snm3Cseq_hs_21yr_BA10_UMB5577_1_UMB5577_2_A3_AD008_indexed_contacts(L23)	1.17(1.08)	2342	0.42(0.36)	6279	nan(nan)	0	nan(nan)	0	nan(nan)	0	nan(nan)	0
GSM3749114_190305_snm3Cseq_hs_21yr_BA10_UMB5577_1_UMB5577_2_A3_AD010_indexed_contacts(Vip)	1.32(1.34)	2146	0.42(0.37)	6631	nan(nan)	0	nan(nan)	0	nan(nan)	0	nan(nan)	0
GSM3749115_190305_snm3Cseq_hs_21yr_BA10_UMB5577_1_UMB5577_2_A3_AD012_indexed_contacts(L6)	1.34(1.42)	2009	0.43(0.41)	5983	nan(nan)	0	nan(nan)	0	nan(nan)	0	nan(nan)	0
GSM3749116_190305_snm3Cseq_hs_21yr_BA10_UMB5577_1_UMB5577_2_A4_AD002_indexed_contacts(Astro)	1.40(1.60)	2031	0.40(0.37)	6920	nan(nan)	0	nan(nan)	0	nan(nan)	0	nan(nan)	0
GSM3749117_190305_snm3Cseq_hs_21yr_BA10_UMB5577_1_UMB5577_2_A4_AD004_indexed_contacts(L23)	1.46(1.22)	1850	0.53(0.41)	5025	nan(nan)	0	nan(nan)	0	nan(nan)	0	nan(nan)	0
GSM3749118_190305_snm3Cseq_hs_21yr_BA10_UMB5577_1_UMB5577_2_A4_AD006_indexed_contacts(L23)	1.37(1.31)	2066	0.44(0.38)	6323	nan(nan)	0	nan(nan)	0	nan(nan)	0	nan(nan)	0
GSM3749119_190305_snm3Cseq_hs_21yr_BA10_UMB5577_1_UMB5577_2_A4_AD007_indexed_contacts(ODC)	1.09(1.22)	2608	0.37(0.33)	7393	nan(nan)	0	nan(nan)	0	nan(nan)	0	nan(nan)	0
GSM3749120_190305_snm3Cseq_hs_21yr_BA10_UMB5577_1_UMB5577_2_A4_AD008_indexed_contacts(Vip)	1.27(1.32)	2227	0.41(0.37)	6781	0.91(0.59)	3346	0.64(0.81)	4756	0.51(0.25)	4307	3.19(5.98)	945
GSM3749121_190305_snm3Cseq_hs_21yr_BA10_UMB5577_1_UMB5577_2_A4_AD010_indexed_contacts(L23)	1.36(1.36)	2065	0.42(0.37)	6486	nan(nan)	0	nan(nan)	0	nan(nan)	0	nan(nan)	0
GSM3749122_190305_snm3Cseq_hs_21yr_BA10_UMB5577_1_UMB5577_2_A4_AD012_indexed_contacts(ODC)	0.97(1.20)	2914	0.33(0.30)	8330	nan(nan)	0	nan(nan)	0	nan(nan)	0	nan(nan)	0
GSM3749123_190305_snm3Cseq_hs_21yr_BA10_UMB5577_1_UMB5577_2_A5_AD001_indexed_contacts(Vip)	1.41(1.42)	2002	0.42(0.37)	6581	nan(nan)	0	nan(nan)	0	nan(nan)	0	nan(nan)	0
GSM3749124_190305_snm3Cseq_hs_21yr_BA10_UMB5577_1_UMB5577_2_A5_AD004_indexed_contacts(Astro)	1.87(1.80)	1518	0.48(0.44)	5801	nan(nan)	0	nan(nan)	0	nan(nan)	0	nan(nan)	0
GSM3749125_190305_snm3Cseq_hs_21yr_BA10_UMB5577_1_UMB5577_2_A5_AD006_indexed_contacts(L23)	1.55(1.32)	1827	0.52(0.41)	5369	0.97(0.57)	3123	0.66(0.82)	4556	0.52(0.26)	4467	2.67(5.18)	1131
GSM3749126_190305_snm3Cseq_hs_21yr_BA10_UMB5577_1_UMB5577_2_A5_AD007_indexed_contacts(Ndnf)	1.24(1.30)	2273	0.42(0.37)	6583	nan(nan)	0	nan(nan)	0	nan(nan)	0	nan(nan)	0
GSM3749127_190305_snm3Cseq_hs_21yr_BA10_UMB5577_1_UMB5577_2_A5_AD008_indexed_contacts(OPC)	1.15(1.33)	2456	0.37(0.34)	7412	0.90(0.57)	3375	0.63(0.81)	4797	0.50(0.25)	4313	2.85(5.73)	1057
GSM3749128_190305_snm3Cseq_hs_21yr_BA10_UMB5577_1_UMB5577_2_A5_AD010_indexed_contacts(MP)	1.07(1.37)	2637	0.37(0.33)	7572	nan(nan)	0	nan(nan)	0	nan(nan)	0	nan(nan)	0
GSM3749129_190305_snm3Cseq_hs_21yr_BA10_UMB5577_1_UMB5577_2_A6_AD001_indexed_contacts(Ndnf)	0.91(1.04)	3039	0.34(0.31)	7720	nan(nan)	0	nan(nan)	0	nan(nan)	0	nan(nan)	0
GSM3749130_190305_snm3Cseq_hs_21yr_BA10_UMB5577_1_UMB5577_2_A6_AD006_indexed_contacts(Sst)	1.07(1.23)	2533	0.35(0.33)	7432	nan(nan)	0	nan(nan)	0	nan(nan)	0	nan(nan)	0
GSM3749131_190305_snm3Cseq_hs_21yr_BA10_UMB5577_1_UMB5577_2_A6_AD007_indexed_contacts(Endo)	0.67(0.90)	4155	0.29(0.27)	9393	nan(nan)	0	nan(nan)	0	nan(nan)	0	nan(nan)	0
GSM3749132_190305_snm3Cseq_hs_21yr_BA10_UMB5577_1_UMB5577_2_A6_AD008_indexed_contacts(MP)	0.65(1.01)	4215	0.26(0.26)	9930	0.81(0.55)	3769	0.59(0.82)	5101	0.49(0.25)	3897	3.29(6.30)	918
GSM3749133_190305_snm3Cseq_hs_21yr_BA10_UMB5577_1_UMB5577_2_A6_AD010_indexed_contacts(Astro)	0.92(1.23)	3058	0.31(0.30)	8804	nan(nan)	0	nan(nan)	0	nan(nan)	0	nan(nan)	0
GSM3749134_190305_snm3Cseq_hs_21yr_BA10_UMB5577_1_UMB5577_2_A6_AD012_indexed_contacts(L4)	1.14(1.20)	2423	0.37(0.35)	7130	nan(nan)	0	nan(nan)	0	nan(nan)	0	nan(nan)	0
GSM3749135_190305_snm3Cseq_hs_21yr_BA10_UMB5577_1_UMB5577_2_A7_AD004_indexed_contacts(Astro)	1.44(1.63)	1929	0.38(0.37)	6981	nan(nan)	0	nan(nan)	0	nan(nan)	0	nan(nan)	0
GSM3749136_190305_snm3Cseq_hs_21yr_BA10_UMB5577_1_UMB5577_2_A7_AD006_indexed_contacts(L23)	1.23(1.26)	2273	0.39(0.35)	6882	nan(nan)	0	nan(nan)	0	nan(nan)	0	nan(nan)	0
GSM3749137_190305_snm3Cseq_hs_21yr_BA10_UMB5577_1_UMB5577_2_A7_AD007_indexed_contacts(Pvalb)	1.24(1.25)	2281	0.40(0.36)	6981	nan(nan)	0	nan(nan)	0	nan(nan)	0	nan(nan)	0
GSM3749138_190305_snm3Cseq_hs_21yr_BA10_UMB5577_1_UMB5577_2_A7_AD008_indexed_contacts(MG)	0.67(0.99)	4044	0.27(0.27)	9433	nan(nan)	0	nan(nan)	0	nan(nan)	0	nan(nan)	0
GSM3749139_190305_snm3Cseq_hs_21yr_BA10_UMB5577_1_UMB5577_2_A7_AD010_indexed_contacts(Astro)	1.27(1.52)	2227	0.36(0.35)	7639	nan(nan)	0	nan(nan)	0	nan(nan)	0	nan(nan)	0
GSM3749140_190305_snm3Cseq_hs_21yr_BA10_UMB5577_1_UMB5577_2_A8_AD001_indexed_contacts(Astro)	1.55(1.65)	1835	0.42(0.37)	6589	nan(nan)	0	nan(nan)	0	nan(nan)	0	nan(nan)	0
GSM3749141_190305_snm3Cseq_hs_21yr_BA10_UMB5577_1_UMB5577_2_A8_AD004_indexed_contacts(L23)	1.31(1.31)	2055	0.46(0.39)	5638	nan(nan)	0	nan(nan)	0	nan(nan)	0	nan(nan)	0
GSM3749142_190305_snm3Cseq_hs_21yr_BA10_UMB5577_1_UMB5577_2_A8_AD008_indexed_contacts(OPC)	1.45(1.54)	1957	0.42(0.37)	6633	nan(nan)	0	nan(nan)	0	nan(nan)	0	nan(nan)	0
GSM3749143_190305_snm3Cseq_hs_21yr_BA10_UMB5577_1_UMB5577_2_A8_AD010_indexed_contacts(ODC)	1.21(1.39)	2349	0.39(0.33)	7238	nan(nan)	0	nan(nan)	0	nan(nan)	0	nan(nan)	0
GSM3749144_190305_snm3Cseq_hs_21yr_BA10_UMB5577_1_UMB5577_2_A9_AD002_indexed_contacts(Astro)	1.24(1.56)	2181	0.37(0.35)	6952	nan(nan)	0	nan(nan)	0	nan(nan)	0	nan(nan)	0
GSM3749145_190305_snm3Cseq_hs_21yr_BA10_UMB5577_1_UMB5577_2_A9_AD006_indexed_contacts(L4)	1.39(1.31)	1999	0.46(0.39)	5759	nan(nan)	0	nan(nan)	0	nan(nan)	0	nan(nan)	0
GSM3749146_190305_snm3Cseq_hs_21yr_BA10_UMB5577_1_UMB5577_2_A9_AD007_indexed_contacts(MP)	0.96(1.21)	2953	0.34(0.29)	8176	nan(nan)	0	nan(nan)	0	nan(nan)	0	nan(nan)	0
GSM3749147_190305_snm3Cseq_hs_21yr_BA10_UMB5577_1_UMB5577_2_A9_AD008_indexed_contacts(Astro)	1.33(1.54)	2112	0.38(0.36)	7114	nan(nan)	0	nan(nan)	0	nan(nan)	0	nan(nan)	0
GSM3749148_190305_snm3Cseq_hs_21yr_BA10_UMB5577_1_UMB5577_2_A9_AD010_indexed_contacts(L23)	1.66(1.43)	1716	0.54(0.43)	5257	nan(nan)	0	nan(nan)	0	nan(nan)	0	nan(nan)	0
GSM3749149_190305_snm3Cseq_hs_21yr_BA10_UMB5577_1_UMB5577_2_A9_AD012_indexed_contacts(L5)	1.68(1.38)	1695	0.51(0.41)	5493	nan(nan)	0	nan(nan)	0	nan(nan)	0	nan(nan)	0
GSM3749150_190305_snm3Cseq_hs_21yr_BA10_UMB5577_1_UMB5577_2_B10_AD001_indexed_contacts(Ndnf)	1.30(1.23)	2188	0.46(0.38)	6132	0.96(0.59)	3173	0.66(0.81)	4600	0.50(0.25)	4493	2.39(4.69)	1262
GSM3749151_190305_snm3Cseq_hs_21yr_BA10_UMB5577_1_UMB5577_2_B10_AD002_indexed_contacts(Astro)	1.37(1.34)	2075	0.46(0.37)	6172	nan(nan)	0	nan(nan)	0	nan(nan)	0	nan(nan)	0
GSM3749152_190305_snm3Cseq_hs_21yr_BA10_UMB5577_1_UMB5577_2_B10_AD004_indexed_contacts(Astro)	1.40(1.50)	2021	0.41(0.35)	6766	nan(nan)	0	nan(nan)	0	nan(nan)	0	nan(nan)	0
GSM3749153_190305_snm3Cseq_hs_21yr_BA10_UMB5577_1_UMB5577_2_B10_AD008_indexed_contacts(L5)	1.55(1.35)	1829	0.49(0.40)	5685	nan(nan)	0	nan(nan)	0	nan(nan)	0	nan(nan)	0
GSM3749154_190305_snm3Cseq_hs_21yr_BA10_UMB5577_1_UMB5577_2_B10_AD010_indexed_contacts(Endo)	0.96(1.10)	2787	0.36(0.30)	7270	nan(nan)	0	nan(nan)	0	nan(nan)	0	nan(nan)	0
GSM3749155_190305_snm3Cseq_hs_21yr_BA10_UMB5577_1_UMB5577_2_B10_AD012_indexed_contacts(ODC)	1.29(1.40)	2200	0.42(0.35)	6713	nan(nan)	0	nan(nan)	0	nan(nan)	0	nan(nan)	0
GSM3749156_190305_snm3Cseq_hs_21yr_BA10_UMB5577_1_UMB5577_2_B11_AD001_indexed_contacts(Sst)	1.41(1.59)	2015	0.39(0.38)	7019	nan(nan)	0	nan(nan)	0	nan(nan)	0	nan(nan)	0
GSM3749157_190305_snm3Cseq_hs_21yr_BA10_UMB5577_1_UMB5577_2_B11_AD002_indexed_contacts(Endo)	0.63(1.19)	4289	0.25(0.27)	10200	0.81(0.56)	3755	0.60(0.80)	5056	0.49(0.25)	3763	3.11(7.83)	971
GSM3749158_190305_snm3Cseq_hs_21yr_BA10_UMB5577_1_UMB5577_2_B11_AD004_indexed_contacts(Astro)	1.49(1.51)	1912	0.46(0.38)	6118	nan(nan)	0	nan(nan)	0	nan(nan)	0	nan(nan)	0
GSM3749159_190305_snm3Cseq_hs_21yr_BA10_UMB5577_1_UMB5577_2_B11_AD006_indexed_contacts(Ndnf)	1.14(1.32)	2258	0.40(0.38)	6015	0.89(0.60)	3409	0.72(1.54)	4183	0.50(0.24)	3917	2.25(4.37)	1338
GSM3749160_190305_snm3Cseq_hs_21yr_BA10_UMB5577_1_UMB5577_2_B11_AD007_indexed_contacts(Astro)	1.30(1.45)	2185	0.38(0.34)	7335	nan(nan)	0	nan(nan)	0	nan(nan)	0	nan(nan)	0
GSM3749161_190305_snm3Cseq_hs_21yr_BA10_UMB5577_1_UMB5577_2_B11_AD008_indexed_contacts(L23)	1.56(1.44)	1820	0.47(0.40)	5936	nan(nan)	0	nan(nan)	0	nan(nan)	0	nan(nan)	0
GSM3749162_190305_snm3Cseq_hs_21yr_BA10_UMB5577_1_UMB5577_2_B11_AD010_indexed_contacts(ODC)	0.94(1.27)	2884	0.33(0.31)	7847	nan(nan)	0	nan(nan)	0	nan(nan)	0	nan(nan)	0
GSM3749163_190305_snm3Cseq_hs_21yr_BA10_UMB5577_1_UMB5577_2_B11_AD012_indexed_contacts(MG)	0.94(1.17)	2992	0.33(0.29)	8312	nan(nan)	0	nan(nan)	0	nan(nan)	0	nan(nan)	0
GSM3749164_190305_snm3Cseq_hs_21yr_BA10_UMB5577_1_UMB5577_2_B12_AD001_indexed_contacts(MP)	0.73(0.99)	3839	0.30(0.28)	9200	nan(nan)	0	nan(nan)	0	nan(nan)	0	nan(nan)	0
GSM3749165_190305_snm3Cseq_hs_21yr_BA10_UMB5577_1_UMB5577_2_B12_AD002_indexed_contacts(MP)	0.84(1.18)	3356	0.30(0.29)	9071	nan(nan)	0	nan(nan)	0	nan(nan)	0	nan(nan)	0
GSM3749166_190305_snm3Cseq_hs_21yr_BA10_UMB5577_1_UMB5577_2_B12_AD004_indexed_contacts(Astro)	1.42(1.49)	1995	0.44(0.38)	6399	nan(nan)	0	nan(nan)	0	nan(nan)	0	nan(nan)	0
GSM3749167_190305_snm3Cseq_hs_21yr_BA10_UMB5577_1_UMB5577_2_B12_AD006_indexed_contacts(Astro)	1.36(1.46)	2084	0.43(0.37)	6449	nan(nan)	0	nan(nan)	0	nan(nan)	0	nan(nan)	0
GSM3749168_190305_snm3Cseq_hs_21yr_BA10_UMB5577_1_UMB5577_2_B12_AD007_indexed_contacts(Endo)	1.13(1.17)	2516	0.40(0.34)	6992	nan(nan)	0	nan(nan)	0	nan(nan)	0	nan(nan)	0
GSM3749169_190305_snm3Cseq_hs_21yr_BA10_UMB5577_1_UMB5577_2_B12_AD008_indexed_contacts(MG)	0.82(1.11)	3422	0.30(0.28)	9109	nan(nan)	0	nan(nan)	0	nan(nan)	0	nan(nan)	0
GSM3749170_190305_snm3Cseq_hs_21yr_BA10_UMB5577_1_UMB5577_2_B12_AD010_indexed_contacts(Astro)	1.39(1.49)	2045	0.39(0.36)	7107	nan(nan)	0	nan(nan)	0	nan(nan)	0	nan(nan)	0
GSM3749171_190305_snm3Cseq_hs_21yr_BA10_UMB5577_1_UMB5577_2_B12_AD012_indexed_contacts(Astro)	1.34(1.41)	2107	0.43(0.37)	6404	nan(nan)	0	nan(nan)	0	nan(nan)	0	nan(nan)	0
GSM3749172_190305_snm3Cseq_hs_21yr_BA10_UMB5577_1_UMB5577_2_B1_AD001_indexed_contacts(OPC)	1.18(1.32)	2407	0.39(0.35)	7203	nan(nan)	0	nan(nan)	0	nan(nan)	0	nan(nan)	0
GSM3749173_190305_snm3Cseq_hs_21yr_BA10_UMB5577_1_UMB5577_2_B1_AD002_indexed_contacts(MG)	1.00(1.22)	2818	0.34(0.30)	8169	nan(nan)	0	nan(nan)	0	nan(nan)	0	nan(nan)	0
GSM3749174_190305_snm3Cseq_hs_21yr_BA10_UMB5577_1_UMB5577_2_B1_AD006_indexed_contacts(ODC)	1.26(1.46)	2242	0.40(0.34)	7045	nan(nan)	0	nan(nan)	0	nan(nan)	0	nan(nan)	0
GSM3749175_190305_snm3Cseq_hs_21yr_BA10_UMB5577_1_UMB5577_2_B1_AD007_indexed_contacts(Astro)	1.15(1.42)	2425	0.36(0.34)	7542	nan(nan)	0	nan(nan)	0	nan(nan)	0	nan(nan)	0
GSM3749176_190305_snm3Cseq_hs_21yr_BA10_UMB5577_1_UMB5577_2_B1_AD008_indexed_contacts(ODC)	0.96(1.09)	2940	0.35(0.31)	7835	nan(nan)	0	nan(nan)	0	nan(nan)	0	nan(nan)	0
GSM3749177_190305_snm3Cseq_hs_21yr_BA10_UMB5577_1_UMB5577_2_B1_AD010_indexed_contacts(ODC)	1.01(1.15)	2801	0.36(0.31)	7712	nan(nan)	0	nan(nan)	0	nan(nan)	0	nan(nan)	0
GSM3749178_190305_snm3Cseq_hs_21yr_BA10_UMB5577_1_UMB5577_2_B2_AD001_indexed_contacts(Endo)	0.96(1.19)	2940	0.34(0.30)	8084	nan(nan)	0	nan(nan)	0	nan(nan)	0	nan(nan)	0
GSM3749179_190305_snm3Cseq_hs_21yr_BA10_UMB5577_1_UMB5577_2_B2_AD002_indexed_contacts(L23)	1.22(1.22)	2063	0.45(0.37)	5445	nan(nan)	0	nan(nan)	0	nan(nan)	0	nan(nan)	0
GSM3749180_190305_snm3Cseq_hs_21yr_BA10_UMB5577_1_UMB5577_2_B2_AD004_indexed_contacts(Vip)	1.58(1.45)	1805	0.51(0.42)	5493	nan(nan)	0	nan(nan)	0	nan(nan)	0	nan(nan)	0
GSM3749181_190305_snm3Cseq_hs_21yr_BA10_UMB5577_1_UMB5577_2_B2_AD006_indexed_contacts(L23)	1.81(1.52)	1573	0.56(0.44)	4980	nan(nan)	0	nan(nan)	0	nan(nan)	0	nan(nan)	0
GSM3749182_190305_snm3Cseq_hs_21yr_BA10_UMB5577_1_UMB5577_2_B2_AD007_indexed_contacts(ODC)	1.17(1.31)	2420	0.38(0.32)	7327	nan(nan)	0	nan(nan)	0	nan(nan)	0	nan(nan)	0
GSM3749183_190305_snm3Cseq_hs_21yr_BA10_UMB5577_1_UMB5577_2_B2_AD008_indexed_contacts(Endo)	1.14(1.40)	2465	0.36(0.33)	7646	0.86(0.55)	3534	0.63(0.80)	4783	0.50(0.25)	4272	2.84(5.11)	1061
GSM3749184_190305_snm3Cseq_hs_21yr_BA10_UMB5577_1_UMB5577_2_B2_AD010_indexed_contacts(Sst)	1.14(1.21)	2471	0.39(0.35)	6944	nan(nan)	0	nan(nan)	0	nan(nan)	0	nan(nan)	0
GSM3749185_190305_snm3Cseq_hs_21yr_BA10_UMB5577_1_UMB5577_2_B2_AD012_indexed_contacts(Astro)	1.35(1.52)	2095	0.39(0.35)	7097	nan(nan)	0	nan(nan)	0	nan(nan)	0	nan(nan)	0
GSM3749186_190305_snm3Cseq_hs_21yr_BA10_UMB5577_1_UMB5577_2_B3_AD002_indexed_contacts(L23)	1.76(1.50)	1612	0.53(0.42)	5291	nan(nan)	0	nan(nan)	0	nan(nan)	0	nan(nan)	0
GSM3749187_190305_snm3Cseq_hs_21yr_BA10_UMB5577_1_UMB5577_2_B3_AD004_indexed_contacts(Astro)	1.91(1.90)	1490	0.48(0.40)	5835	nan(nan)	0	nan(nan)	0	nan(nan)	0	nan(nan)	0
GSM3749188_190305_snm3Cseq_hs_21yr_BA10_UMB5577_1_UMB5577_2_B3_AD006_indexed_contacts(ODC)	1.15(1.16)	2472	0.41(0.32)	6770	nan(nan)	0	nan(nan)	0	nan(nan)	0	nan(nan)	0
GSM3749189_190305_snm3Cseq_hs_21yr_BA10_UMB5577_1_UMB5577_2_B3_AD007_indexed_contacts(MG)	0.94(1.17)	3025	0.33(0.29)	8502	nan(nan)	0	nan(nan)	0	nan(nan)	0	nan(nan)	0
GSM3749190_190305_snm3Cseq_hs_21yr_BA10_UMB5577_1_UMB5577_2_B3_AD008_indexed_contacts(Astro)	1.52(1.78)	1872	0.39(0.36)	7071	nan(nan)	0	nan(nan)	0	nan(nan)	0	nan(nan)	0
GSM3749191_190305_snm3Cseq_hs_21yr_BA10_UMB5577_1_UMB5577_2_B3_AD010_indexed_contacts(L5)	1.46(1.45)	1876	0.46(0.41)	5698	nan(nan)	0	nan(nan)	0	nan(nan)	0	nan(nan)	0
GSM3749192_190305_snm3Cseq_hs_21yr_BA10_UMB5577_1_UMB5577_2_B4_AD002_indexed_contacts(Vip)	1.17(1.22)	2348	0.41(0.37)	6502	nan(nan)	0	nan(nan)	0	nan(nan)	0	nan(nan)	0
GSM3749193_190305_snm3Cseq_hs_21yr_BA10_UMB5577_1_UMB5577_2_B4_AD004_indexed_contacts(ODC)	1.13(1.20)	2514	0.40(0.32)	6943	nan(nan)	0	nan(nan)	0	nan(nan)	0	nan(nan)	0
GSM3749194_190305_snm3Cseq_hs_21yr_BA10_UMB5577_1_UMB5577_2_B4_AD006_indexed_contacts(MP)	1.01(1.10)	2793	0.37(0.31)	7469	nan(nan)	0	nan(nan)	0	nan(nan)	0	nan(nan)	0
GSM3749195_190305_snm3Cseq_hs_21yr_BA10_UMB5577_1_UMB5577_2_B4_AD010_indexed_contacts(Astro)	1.54(1.86)	1847	0.37(0.35)	7600	nan(nan)	0	nan(nan)	0	nan(nan)	0	nan(nan)	0
GSM3749196_190305_snm3Cseq_hs_21yr_BA10_UMB5577_1_UMB5577_2_B4_AD012_indexed_contacts(ODC)	1.29(1.38)	2197	0.41(0.35)	6779	nan(nan)	0	nan(nan)	0	nan(nan)	0	nan(nan)	0
GSM3749197_190305_snm3Cseq_hs_21yr_BA10_UMB5577_1_UMB5577_2_B5_AD001_indexed_contacts(MG)	0.96(1.29)	2918	0.32(0.29)	8671	0.88(0.56)	3466	0.63(0.81)	4830	0.49(0.25)	4160	2.87(5.09)	1053
GSM3749198_190305_snm3Cseq_hs_21yr_BA10_UMB5577_1_UMB5577_2_B5_AD002_indexed_contacts(OPC)	1.58(1.64)	1792	0.47(0.40)	5983	0.92(0.58)	3306	0.66(0.83)	4593	0.52(0.26)	4415	2.66(5.16)	1134
GSM3749199_190305_snm3Cseq_hs_21yr_BA10_UMB5577_1_UMB5577_2_B5_AD004_indexed_contacts(ODC)	1.18(1.20)	2406	0.41(0.33)	6761	nan(nan)	0	nan(nan)	0	nan(nan)	0	nan(nan)	0
GSM3749200_190305_snm3Cseq_hs_21yr_BA10_UMB5577_1_UMB5577_2_B5_AD006_indexed_contacts(Astro)	1.73(1.79)	1647	0.43(0.39)	6513	nan(nan)	0	nan(nan)	0	nan(nan)	0	nan(nan)	0
GSM3749201_190305_snm3Cseq_hs_21yr_BA10_UMB5577_1_UMB5577_2_B5_AD007_indexed_contacts(MG)	0.90(1.23)	3141	0.31(0.28)	8764	nan(nan)	0	nan(nan)	0	nan(nan)	0	nan(nan)	0
GSM3749202_190305_snm3Cseq_hs_21yr_BA10_UMB5577_1_UMB5577_2_B5_AD012_indexed_contacts(MG)	0.91(1.20)	3111	0.31(0.27)	8858	nan(nan)	0	nan(nan)	0	nan(nan)	0	nan(nan)	0
GSM3749203_190305_snm3Cseq_hs_21yr_BA10_UMB5577_1_UMB5577_2_B6_AD001_indexed_contacts(Endo)	0.55(0.79)	4672	0.26(0.25)	9120	nan(nan)	0	nan(nan)	0	nan(nan)	0	nan(nan)	0
GSM3749204_190305_snm3Cseq_hs_21yr_BA10_UMB5577_1_UMB5577_2_B6_AD002_indexed_contacts(L5)	1.53(1.38)	1848	0.47(0.41)	5925	nan(nan)	0	nan(nan)	0	nan(nan)	0	nan(nan)	0
GSM3749205_190305_snm3Cseq_hs_21yr_BA10_UMB5577_1_UMB5577_2_B6_AD004_indexed_contacts(Vip)	1.35(1.31)	2090	0.43(0.38)	6464	0.94(0.59)	3224	0.65(0.81)	4656	0.51(0.25)	4451	2.60(5.17)	1160
GSM3749206_190305_snm3Cseq_hs_21yr_BA10_UMB5577_1_UMB5577_2_B6_AD006_indexed_contacts(ODC)	0.99(1.25)	2846	0.34(0.31)	8233	nan(nan)	0	nan(nan)	0	nan(nan)	0	nan(nan)	0
GSM3749207_190305_snm3Cseq_hs_21yr_BA10_UMB5577_1_UMB5577_2_B6_AD007_indexed_contacts(MG)	0.94(1.28)	2987	0.31(0.29)	8670	nan(nan)	0	nan(nan)	0	nan(nan)	0	nan(nan)	0
GSM3749208_190305_snm3Cseq_hs_21yr_BA10_UMB5577_1_UMB5577_2_B6_AD008_indexed_contacts(Endo)	0.69(0.95)	4056	0.29(0.27)	9332	nan(nan)	0	nan(nan)	0	nan(nan)	0	nan(nan)	0
GSM3749209_190305_snm3Cseq_hs_21yr_BA10_UMB5577_1_UMB5577_2_B6_AD010_indexed_contacts(L23)	1.31(1.33)	2150	0.42(0.37)	6638	0.93(0.57)	3264	0.65(0.81)	4686	0.51(0.25)	4310	2.81(5.34)	1074
GSM3749210_190305_snm3Cseq_hs_21yr_BA10_UMB5577_1_UMB5577_2_B6_AD012_indexed_contacts(ODC)	0.85(1.07)	3296	0.31(0.28)	8890	nan(nan)	0	nan(nan)	0	nan(nan)	0	nan(nan)	0
GSM3749211_190305_snm3Cseq_hs_21yr_BA10_UMB5577_1_UMB5577_2_B7_AD002_indexed_contacts(L23)	1.41(1.18)	2024	0.50(0.38)	5592	nan(nan)	0	nan(nan)	0	nan(nan)	0	nan(nan)	0
GSM3749212_190305_snm3Cseq_hs_21yr_BA10_UMB5577_1_UMB5577_2_B7_AD004_indexed_contacts(Vip)	1.47(1.43)	1936	0.47(0.41)	5957	0.95(0.58)	3186	0.65(0.81)	4658	0.51(0.25)	4530	2.39(5.10)	1263
GSM3749213_190305_snm3Cseq_hs_21yr_BA10_UMB5577_1_UMB5577_2_B7_AD007_indexed_contacts(MG)	0.85(1.10)	3297	0.31(0.27)	8840	nan(nan)	0	nan(nan)	0	nan(nan)	0	nan(nan)	0
GSM3749214_190305_snm3Cseq_hs_21yr_BA10_UMB5577_1_UMB5577_2_B7_AD008_indexed_contacts(MG)	0.80(1.08)	3511	0.30(0.27)	9146	nan(nan)	0	nan(nan)	0	nan(nan)	0	nan(nan)	0
GSM3749215_190305_snm3Cseq_hs_21yr_BA10_UMB5577_1_UMB5577_2_B7_AD010_indexed_contacts(Astro)	1.66(1.85)	1718	0.43(0.42)	6512	nan(nan)	0	nan(nan)	0	nan(nan)	0	nan(nan)	0
GSM3749216_190305_snm3Cseq_hs_21yr_BA10_UMB5577_1_UMB5577_2_B7_AD012_indexed_contacts(L5)	1.90(1.43)	1494	0.61(0.43)	4611	nan(nan)	0	nan(nan)	0	nan(nan)	0	nan(nan)	0
GSM3749217_190305_snm3Cseq_hs_21yr_BA10_UMB5577_1_UMB5577_2_B8_AD001_indexed_contacts(MG)	0.96(1.20)	2930	0.34(0.30)	8214	nan(nan)	0	nan(nan)	0	nan(nan)	0	nan(nan)	0
GSM3749218_190305_snm3Cseq_hs_21yr_BA10_UMB5577_1_UMB5577_2_B8_AD002_indexed_contacts(Endo)	1.03(1.15)	2702	0.41(0.34)	6543	nan(nan)	0	nan(nan)	0	nan(nan)	0	nan(nan)	0
GSM3749219_190305_snm3Cseq_hs_21yr_BA10_UMB5577_1_UMB5577_2_B8_AD006_indexed_contacts(L5)	1.45(1.30)	1958	0.49(0.39)	5779	nan(nan)	0	nan(nan)	0	nan(nan)	0	nan(nan)	0
GSM3749220_190305_snm3Cseq_hs_21yr_BA10_UMB5577_1_UMB5577_2_B8_AD007_indexed_contacts(ODC)	1.37(1.46)	2076	0.43(0.36)	6519	nan(nan)	0	nan(nan)	0	nan(nan)	0	nan(nan)	0
GSM3749221_190305_snm3Cseq_hs_21yr_BA10_UMB5577_1_UMB5577_2_B8_AD008_indexed_contacts(Endo)	0.94(1.15)	3009	0.36(0.31)	7780	nan(nan)	0	nan(nan)	0	nan(nan)	0	nan(nan)	0
GSM3749222_190305_snm3Cseq_hs_21yr_BA10_UMB5577_1_UMB5577_2_B8_AD010_indexed_contacts(ODC)	1.27(1.45)	2236	0.40(0.33)	7076	nan(nan)	0	nan(nan)	0	nan(nan)	0	nan(nan)	0
GSM3749223_190305_snm3Cseq_hs_21yr_BA10_UMB5577_1_UMB5577_2_B8_AD012_indexed_contacts(OPC)	1.60(1.65)	1776	0.46(0.40)	6037	nan(nan)	0	nan(nan)	0	nan(nan)	0	nan(nan)	0
GSM3749224_190305_snm3Cseq_hs_21yr_BA10_UMB5577_1_UMB5577_2_B9_AD002_indexed_contacts(ODC)	1.08(1.28)	2629	0.37(0.31)	7616	nan(nan)	0	nan(nan)	0	nan(nan)	0	nan(nan)	0
GSM3749225_190305_snm3Cseq_hs_21yr_BA10_UMB5577_1_UMB5577_2_B9_AD007_indexed_contacts(ODC)	1.27(1.43)	2229	0.40(0.34)	6995	nan(nan)	0	nan(nan)	0	nan(nan)	0	nan(nan)	0
GSM3749226_190305_snm3Cseq_hs_21yr_BA10_UMB5577_1_UMB5577_2_B9_AD008_indexed_contacts(Astro)	1.64(1.70)	1732	0.42(0.39)	6568	nan(nan)	0	nan(nan)	0	nan(nan)	0	nan(nan)	0
GSM3749227_190305_snm3Cseq_hs_21yr_BA10_UMB5577_1_UMB5577_2_B9_AD012_indexed_contacts(OPC)	1.46(1.45)	1942	0.45(0.38)	6169	nan(nan)	0	nan(nan)	0	nan(nan)	0	nan(nan)	0
GSM3749228_190305_snm3Cseq_hs_21yr_BA10_UMB5577_1_UMB5577_2_C10_AD001_indexed_contacts(ODC)	1.03(1.25)	2752	0.34(0.30)	8125	nan(nan)	0	nan(nan)	0	nan(nan)	0	nan(nan)	0
GSM3749229_190305_snm3Cseq_hs_21yr_BA10_UMB5577_1_UMB5577_2_C10_AD002_indexed_contacts(Astro)	1.71(1.69)	1659	0.50(0.43)	5634	nan(nan)	0	nan(nan)	0	nan(nan)	0	nan(nan)	0
GSM3749230_190305_snm3Cseq_hs_21yr_BA10_UMB5577_1_UMB5577_2_C10_AD004_indexed_contacts(Sst)	1.45(1.38)	1954	0.46(0.38)	6107	nan(nan)	0	nan(nan)	0	nan(nan)	0	nan(nan)	0
GSM3749231_190305_snm3Cseq_hs_21yr_BA10_UMB5577_1_UMB5577_2_C10_AD006_indexed_contacts(OPC)	1.65(1.52)	1720	0.51(0.42)	5458	nan(nan)	0	nan(nan)	0	nan(nan)	0	nan(nan)	0
GSM3749232_190305_snm3Cseq_hs_21yr_BA10_UMB5577_1_UMB5577_2_C10_AD007_indexed_contacts(MG)	0.96(1.18)	2962	0.34(0.29)	8205	nan(nan)	0	nan(nan)	0	nan(nan)	0	nan(nan)	0
GSM3749233_190305_snm3Cseq_hs_21yr_BA10_UMB5577_1_UMB5577_2_C10_AD010_indexed_contacts(Astro)	1.49(1.59)	1910	0.43(0.39)	6435	nan(nan)	0	nan(nan)	0	nan(nan)	0	nan(nan)	0
GSM3749234_190305_snm3Cseq_hs_21yr_BA10_UMB5577_1_UMB5577_2_C10_AD012_indexed_contacts(Astro)	1.51(1.55)	1877	0.43(0.36)	6562	nan(nan)	0	nan(nan)	0	nan(nan)	0	nan(nan)	0
GSM3749235_190305_snm3Cseq_hs_21yr_BA10_UMB5577_1_UMB5577_2_C11_AD002_indexed_contacts(ODC)	1.05(1.20)	2690	0.36(0.31)	7701	nan(nan)	0	nan(nan)	0	nan(nan)	0	nan(nan)	0
GSM3749236_190305_snm3Cseq_hs_21yr_BA10_UMB5577_1_UMB5577_2_C11_AD004_indexed_contacts(L5)	1.48(1.30)	1918	0.53(0.42)	5289	nan(nan)	0	nan(nan)	0	nan(nan)	0	nan(nan)	0
GSM3749237_190305_snm3Cseq_hs_21yr_BA10_UMB5577_1_UMB5577_2_C11_AD006_indexed_contacts(L5)	1.21(1.23)	2232	0.42(0.36)	6212	nan(nan)	0	nan(nan)	0	nan(nan)	0	nan(nan)	0
GSM3749238_190305_snm3Cseq_hs_21yr_BA10_UMB5577_1_UMB5577_2_C11_AD007_indexed_contacts(Astro)	1.42(1.70)	1997	0.37(0.36)	7406	0.87(0.58)	3495	0.62(0.79)	4859	0.50(0.25)	4310	2.69(4.91)	1121
GSM3749239_190305_snm3Cseq_hs_21yr_BA10_UMB5577_1_UMB5577_2_C11_AD008_indexed_contacts(Astro)	1.02(1.22)	2572	0.36(0.33)	6949	nan(nan)	0	nan(nan)	0	nan(nan)	0	nan(nan)	0
GSM3749240_190305_snm3Cseq_hs_21yr_BA10_UMB5577_1_UMB5577_2_C11_AD010_indexed_contacts(ODC)	1.09(1.29)	2582	0.37(0.32)	7594	nan(nan)	0	nan(nan)	0	nan(nan)	0	nan(nan)	0
GSM3749241_190305_snm3Cseq_hs_21yr_BA10_UMB5577_1_UMB5577_2_C11_AD012_indexed_contacts(ODC)	1.13(1.34)	2517	0.38(0.33)	7244	nan(nan)	0	nan(nan)	0	nan(nan)	0	nan(nan)	0
GSM3749242_190305_snm3Cseq_hs_21yr_BA10_UMB5577_1_UMB5577_2_C12_AD001_indexed_contacts(ODC)	1.20(1.41)	2360	0.38(0.34)	7268	nan(nan)	0	nan(nan)	0	nan(nan)	0	nan(nan)	0
GSM3749243_190305_snm3Cseq_hs_21yr_BA10_UMB5577_1_UMB5577_2_C12_AD002_indexed_contacts(MG)	0.93(1.21)	3037	0.33(0.29)	8400	nan(nan)	0	nan(nan)	0	nan(nan)	0	nan(nan)	0
GSM3749244_190305_snm3Cseq_hs_21yr_BA10_UMB5577_1_UMB5577_2_C12_AD004_indexed_contacts(Astro)	1.61(1.75)	1767	0.42(0.38)	6632	nan(nan)	0	nan(nan)	0	nan(nan)	0	nan(nan)	0
GSM3749245_190305_snm3Cseq_hs_21yr_BA10_UMB5577_1_UMB5577_2_C12_AD006_indexed_contacts(MP)	0.83(1.01)	3414	0.32(0.27)	8670	nan(nan)	0	nan(nan)	0	nan(nan)	0	nan(nan)	0
GSM3749246_190305_snm3Cseq_hs_21yr_BA10_UMB5577_1_UMB5577_2_C12_AD007_indexed_contacts(MP)	0.92(1.15)	3052	0.34(0.30)	8211	nan(nan)	0	nan(nan)	0	nan(nan)	0	nan(nan)	0
GSM3749247_190305_snm3Cseq_hs_21yr_BA10_UMB5577_1_UMB5577_2_C12_AD008_indexed_contacts(OPC)	1.18(1.35)	2404	0.38(0.35)	7206	0.90(0.57)	3386	0.63(0.83)	4809	0.51(0.26)	4339	3.09(6.12)	978
GSM3749248_190305_snm3Cseq_hs_21yr_BA10_UMB5577_1_UMB5577_2_C12_AD010_indexed_contacts(ODC)	1.15(1.38)	2452	0.38(0.32)	7322	nan(nan)	0	nan(nan)	0	nan(nan)	0	nan(nan)	0
GSM3749249_190305_snm3Cseq_hs_21yr_BA10_UMB5577_1_UMB5577_2_C12_AD012_indexed_contacts(ODC)	1.10(1.25)	2586	0.38(0.32)	7432	nan(nan)	0	nan(nan)	0	nan(nan)	0	nan(nan)	0
GSM3749250_190305_snm3Cseq_hs_21yr_BA10_UMB5577_1_UMB5577_2_C1_AD001_indexed_contacts(L5)	1.14(1.29)	2415	0.36(0.36)	7315	nan(nan)	0	nan(nan)	0	nan(nan)	0	nan(nan)	0
GSM3749251_190305_snm3Cseq_hs_21yr_BA10_UMB5577_1_UMB5577_2_C1_AD002_indexed_contacts(L5)	1.46(1.34)	1937	0.47(0.40)	5902	nan(nan)	0	nan(nan)	0	nan(nan)	0	nan(nan)	0
GSM3749252_190305_snm3Cseq_hs_21yr_BA10_UMB5577_1_UMB5577_2_C1_AD006_indexed_contacts(Astro)	1.17(1.54)	2416	0.34(0.32)	8178	nan(nan)	0	nan(nan)	0	nan(nan)	0	nan(nan)	0
GSM3749253_190305_snm3Cseq_hs_21yr_BA10_UMB5577_1_UMB5577_2_C1_AD007_indexed_contacts(MG)	0.92(1.20)	3054	0.33(0.30)	8402	nan(nan)	0	nan(nan)	0	nan(nan)	0	nan(nan)	0
GSM3749254_190305_snm3Cseq_hs_21yr_BA10_UMB5577_1_UMB5577_2_C1_AD008_indexed_contacts(ODC)	0.84(1.15)	3324	0.30(0.28)	9037	nan(nan)	0	nan(nan)	0	nan(nan)	0	nan(nan)	0
GSM3749255_190305_snm3Cseq_hs_21yr_BA10_UMB5577_1_UMB5577_2_C1_AD012_indexed_contacts(Endo)	0.79(1.04)	3542	0.31(0.29)	8713	nan(nan)	0	nan(nan)	0	nan(nan)	0	nan(nan)	0
GSM3749256_190305_snm3Cseq_hs_21yr_BA10_UMB5577_1_UMB5577_2_C2_AD001_indexed_contacts(Vip)	1.06(1.07)	2635	0.36(0.32)	7636	nan(nan)	0	nan(nan)	0	nan(nan)	0	nan(nan)	0
GSM3749257_190305_snm3Cseq_hs_21yr_BA10_UMB5577_1_UMB5577_2_C2_AD002_indexed_contacts(OPC)	1.38(1.59)	2057	0.40(0.37)	6939	nan(nan)	0	nan(nan)	0	nan(nan)	0	nan(nan)	0
GSM3749258_190305_snm3Cseq_hs_21yr_BA10_UMB5577_1_UMB5577_2_C2_AD004_indexed_contacts(Pvalb)	1.37(1.36)	2069	0.43(0.38)	6454	0.93(0.57)	3255	0.66(0.81)	4575	0.50(0.25)	4456	2.79(5.06)	1083
GSM3749259_190305_snm3Cseq_hs_21yr_BA10_UMB5577_1_UMB5577_2_C2_AD007_indexed_contacts(ODC)	0.94(1.17)	2998	0.34(0.30)	8147	nan(nan)	0	nan(nan)	0	nan(nan)	0	nan(nan)	0
GSM3749260_190305_snm3Cseq_hs_21yr_BA10_UMB5577_1_UMB5577_2_C2_AD010_indexed_contacts(ODC)	1.00(1.24)	2825	0.33(0.29)	8432	nan(nan)	0	nan(nan)	0	nan(nan)	0	nan(nan)	0
GSM3749261_190305_snm3Cseq_hs_21yr_BA10_UMB5577_1_UMB5577_2_C2_AD012_indexed_contacts(L5)	1.37(1.35)	2039	0.45(0.40)	6112	nan(nan)	0	nan(nan)	0	nan(nan)	0	nan(nan)	0
GSM3749262_190305_snm3Cseq_hs_21yr_BA10_UMB5577_1_UMB5577_2_C3_AD001_indexed_contacts(MG)	0.76(1.01)	3635	0.30(0.28)	9001	nan(nan)	0	nan(nan)	0	nan(nan)	0	nan(nan)	0
GSM3749263_190305_snm3Cseq_hs_21yr_BA10_UMB5577_1_UMB5577_2_C3_AD002_indexed_contacts(L23)	1.41(1.38)	1915	0.43(0.39)	6167	nan(nan)	0	nan(nan)	0	nan(nan)	0	nan(nan)	0
GSM3749264_190305_snm3Cseq_hs_21yr_BA10_UMB5577_1_UMB5577_2_C3_AD004_indexed_contacts(MG)	0.86(1.20)	3276	0.31(0.28)	8907	nan(nan)	0	nan(nan)	0	nan(nan)	0	nan(nan)	0
GSM3749265_190305_snm3Cseq_hs_21yr_BA10_UMB5577_1_UMB5577_2_C3_AD006_indexed_contacts(Endo)	0.88(1.11)	3179	0.32(0.29)	8583	nan(nan)	0	nan(nan)	0	nan(nan)	0	nan(nan)	0
GSM3749266_190305_snm3Cseq_hs_21yr_BA10_UMB5577_1_UMB5577_2_C3_AD007_indexed_contacts(OPC)	1.17(1.33)	2401	0.38(0.34)	7250	nan(nan)	0	nan(nan)	0	nan(nan)	0	nan(nan)	0
GSM3749267_190305_snm3Cseq_hs_21yr_BA10_UMB5577_1_UMB5577_2_C3_AD008_indexed_contacts(L23)	1.24(1.33)	2264	0.39(0.36)	6925	nan(nan)	0	nan(nan)	0	nan(nan)	0	nan(nan)	0
GSM3749268_190305_snm3Cseq_hs_21yr_BA10_UMB5577_1_UMB5577_2_C3_AD010_indexed_contacts(L23)	1.45(1.23)	1947	0.48(0.39)	5773	nan(nan)	0	nan(nan)	0	nan(nan)	0	nan(nan)	0
GSM3749269_190305_snm3Cseq_hs_21yr_BA10_UMB5577_1_UMB5577_2_C3_AD012_indexed_contacts(MG)	0.76(1.01)	3667	0.30(0.27)	9087	0.87(0.55)	3502	0.63(0.81)	4808	0.48(0.24)	4108	2.93(5.54)	1031
GSM3749270_190305_snm3Cseq_hs_21yr_BA10_UMB5577_1_UMB5577_2_C4_AD001_indexed_contacts(Astro)	1.26(1.33)	2236	0.39(0.34)	7030	nan(nan)	0	nan(nan)	0	nan(nan)	0	nan(nan)	0
GSM3749271_190305_snm3Cseq_hs_21yr_BA10_UMB5577_1_UMB5577_2_C4_AD007_indexed_contacts(MG)	1.17(1.37)	2431	0.36(0.32)	7673	nan(nan)	0	nan(nan)	0	nan(nan)	0	nan(nan)	0
GSM3749272_190305_snm3Cseq_hs_21yr_BA10_UMB5577_1_UMB5577_2_C4_AD008_indexed_contacts(Sst)	1.31(1.30)	2172	0.43(0.36)	6534	nan(nan)	0	nan(nan)	0	nan(nan)	0	nan(nan)	0
GSM3749273_190305_snm3Cseq_hs_21yr_BA10_UMB5577_1_UMB5577_2_C4_AD010_indexed_contacts(Sst)	1.32(1.33)	2154	0.44(0.38)	6418	nan(nan)	0	nan(nan)	0	nan(nan)	0	nan(nan)	0
GSM3749274_190305_snm3Cseq_hs_21yr_BA10_UMB5577_1_UMB5577_2_C4_AD012_indexed_contacts(ODC)	1.10(1.17)	2573	0.40(0.31)	7056	nan(nan)	0	nan(nan)	0	nan(nan)	0	nan(nan)	0
GSM3749275_190305_snm3Cseq_hs_21yr_BA10_UMB5577_1_UMB5577_2_C5_AD001_indexed_contacts(ODC)	0.56(0.79)	4463	0.27(0.25)	7958	nan(nan)	0	nan(nan)	0	nan(nan)	0	nan(nan)	0
GSM3749276_190305_snm3Cseq_hs_21yr_BA10_UMB5577_1_UMB5577_2_C5_AD002_indexed_contacts(ODC)	1.14(1.27)	2468	0.38(0.33)	7310	nan(nan)	0	nan(nan)	0	nan(nan)	0	nan(nan)	0
GSM3749277_190305_snm3Cseq_hs_21yr_BA10_UMB5577_1_UMB5577_2_C5_AD004_indexed_contacts(ODC)	1.02(1.24)	2773	0.34(0.30)	8101	nan(nan)	0	nan(nan)	0	nan(nan)	0	nan(nan)	0
GSM3749278_190305_snm3Cseq_hs_21yr_BA10_UMB5577_1_UMB5577_2_C5_AD006_indexed_contacts(ODC)	1.09(1.31)	2582	0.37(0.33)	7541	nan(nan)	0	nan(nan)	0	nan(nan)	0	nan(nan)	0
GSM3749279_190305_snm3Cseq_hs_21yr_BA10_UMB5577_1_UMB5577_2_C5_AD007_indexed_contacts(L23)	1.52(1.34)	1858	0.50(0.41)	5630	nan(nan)	0	nan(nan)	0	nan(nan)	0	nan(nan)	0
GSM3749280_190305_snm3Cseq_hs_21yr_BA10_UMB5577_1_UMB5577_2_C5_AD008_indexed_contacts(MG)	0.98(1.33)	2871	0.31(0.29)	8782	nan(nan)	0	nan(nan)	0	nan(nan)	0	nan(nan)	0
GSM3749281_190305_snm3Cseq_hs_21yr_BA10_UMB5577_1_UMB5577_2_C5_AD010_indexed_contacts(Endo)	0.95(1.16)	2960	0.35(0.31)	7979	0.88(0.53)	3469	0.63(0.81)	4827	0.50(0.24)	4310	2.84(5.84)	1062
GSM3749282_190305_snm3Cseq_hs_21yr_BA10_UMB5577_1_UMB5577_2_C5_AD012_indexed_contacts(ODC)	1.17(1.33)	2418	0.38(0.33)	7288	nan(nan)	0	nan(nan)	0	nan(nan)	0	nan(nan)	0
GSM3749283_190305_snm3Cseq_hs_21yr_BA10_UMB5577_1_UMB5577_2_C6_AD001_indexed_contacts(MG)	0.64(0.93)	4343	0.26(0.25)	10175	nan(nan)	0	nan(nan)	0	nan(nan)	0	nan(nan)	0
GSM3749284_190305_snm3Cseq_hs_21yr_BA10_UMB5577_1_UMB5577_2_C6_AD004_indexed_contacts(L4)	1.41(1.34)	2008	0.43(0.38)	6381	nan(nan)	0	nan(nan)	0	nan(nan)	0	nan(nan)	0
GSM3749285_190305_snm3Cseq_hs_21yr_BA10_UMB5577_1_UMB5577_2_C6_AD006_indexed_contacts(Endo)	0.58(0.81)	4539	0.27(0.25)	9230	nan(nan)	0	nan(nan)	0	nan(nan)	0	nan(nan)	0
GSM3749286_190305_snm3Cseq_hs_21yr_BA10_UMB5577_1_UMB5577_2_C6_AD007_indexed_contacts(Vip)	1.32(1.43)	2134	0.42(0.39)	6582	nan(nan)	0	nan(nan)	0	nan(nan)	0	nan(nan)	0
GSM3749287_190305_snm3Cseq_hs_21yr_BA10_UMB5577_1_UMB5577_2_C6_AD008_indexed_contacts(MG)	0.79(1.12)	3536	0.28(0.27)	9500	nan(nan)	0	nan(nan)	0	nan(nan)	0	nan(nan)	0
GSM3749288_190305_snm3Cseq_hs_21yr_BA10_UMB5577_1_UMB5577_2_C6_AD010_indexed_contacts(Vip)	1.29(1.35)	2179	0.39(0.36)	7051	nan(nan)	0	nan(nan)	0	nan(nan)	0	nan(nan)	0
GSM3749289_190305_snm3Cseq_hs_21yr_BA10_UMB5577_1_UMB5577_2_C6_AD012_indexed_contacts(L6)	1.45(1.42)	1952	0.44(0.40)	6246	0.94(0.60)	3215	0.66(0.83)	4604	0.52(0.26)	4355	2.96(5.16)	1020
GSM3749290_190305_snm3Cseq_hs_21yr_BA10_UMB5577_1_UMB5577_2_C7_AD001_indexed_contacts(OPC)	1.41(1.47)	2010	0.44(0.37)	6405	nan(nan)	0	nan(nan)	0	nan(nan)	0	nan(nan)	0
GSM3749291_190305_snm3Cseq_hs_21yr_BA10_UMB5577_1_UMB5577_2_C7_AD002_indexed_contacts(ODC)	1.10(1.34)	2583	0.35(0.31)	7863	nan(nan)	0	nan(nan)	0	nan(nan)	0	nan(nan)	0
GSM3749292_190305_snm3Cseq_hs_21yr_BA10_UMB5577_1_UMB5577_2_C7_AD004_indexed_contacts(Pvalb)	1.53(1.50)	1851	0.47(0.41)	5974	nan(nan)	0	nan(nan)	0	nan(nan)	0	nan(nan)	0
GSM3749293_190305_snm3Cseq_hs_21yr_BA10_UMB5577_1_UMB5577_2_C7_AD006_indexed_contacts(Endo)	0.84(1.03)	3372	0.33(0.27)	8545	nan(nan)	0	nan(nan)	0	nan(nan)	0	nan(nan)	0
GSM3749294_190305_snm3Cseq_hs_21yr_BA10_UMB5577_1_UMB5577_2_C7_AD007_indexed_contacts(MG)	0.94(1.15)	3009	0.33(0.30)	8292	nan(nan)	0	nan(nan)	0	nan(nan)	0	nan(nan)	0
GSM3749295_190305_snm3Cseq_hs_21yr_BA10_UMB5577_1_UMB5577_2_C7_AD008_indexed_contacts(MG)	0.77(1.06)	3625	0.30(0.27)	9236	nan(nan)	0	nan(nan)	0	nan(nan)	0	nan(nan)	0
GSM3749296_190305_snm3Cseq_hs_21yr_BA10_UMB5577_1_UMB5577_2_C7_AD012_indexed_contacts(Sst)	1.51(1.47)	1883	0.46(0.39)	6115	nan(nan)	0	nan(nan)	0	nan(nan)	0	nan(nan)	0
GSM3749297_190305_snm3Cseq_hs_21yr_BA10_UMB5577_1_UMB5577_2_C8_AD001_indexed_contacts(L23)	1.41(1.17)	2018	0.49(0.38)	5765	nan(nan)	0	nan(nan)	0	nan(nan)	0	nan(nan)	0
GSM3749298_190305_snm3Cseq_hs_21yr_BA10_UMB5577_1_UMB5577_2_C8_AD002_indexed_contacts(Astro)	1.36(1.41)	2090	0.43(0.37)	6451	nan(nan)	0	nan(nan)	0	nan(nan)	0	nan(nan)	0
GSM3749299_190305_snm3Cseq_hs_21yr_BA10_UMB5577_1_UMB5577_2_C8_AD006_indexed_contacts(L23)	1.46(1.23)	1937	0.55(0.42)	5082	nan(nan)	0	nan(nan)	0	nan(nan)	0	nan(nan)	0
GSM3749300_190305_snm3Cseq_hs_21yr_BA10_UMB5577_1_UMB5577_2_C8_AD007_indexed_contacts(ODC)	1.15(1.32)	2461	0.38(0.33)	7257	nan(nan)	0	nan(nan)	0	nan(nan)	0	nan(nan)	0
GSM3749301_190305_snm3Cseq_hs_21yr_BA10_UMB5577_1_UMB5577_2_C8_AD008_indexed_contacts(L23)	1.59(1.36)	1789	0.50(0.40)	5665	nan(nan)	0	nan(nan)	0	nan(nan)	0	nan(nan)	0
GSM3749302_190305_snm3Cseq_hs_21yr_BA10_UMB5577_1_UMB5577_2_C8_AD012_indexed_contacts(MG)	1.17(1.34)	2427	0.37(0.32)	7445	nan(nan)	0	nan(nan)	0	nan(nan)	0	nan(nan)	0
GSM3749303_190305_snm3Cseq_hs_21yr_BA10_UMB5577_1_UMB5577_2_C9_AD001_indexed_contacts(Ndnf)	1.37(1.41)	2074	0.47(0.41)	5995	nan(nan)	0	nan(nan)	0	nan(nan)	0	nan(nan)	0
GSM3749304_190305_snm3Cseq_hs_21yr_BA10_UMB5577_1_UMB5577_2_C9_AD002_indexed_contacts(MP)	0.72(1.05)	3915	0.30(0.26)	9336	0.87(0.55)	3501	0.62(0.80)	4906	0.48(0.24)	4222	2.74(5.59)	1102
GSM3749305_190305_snm3Cseq_hs_21yr_BA10_UMB5577_1_UMB5577_2_C9_AD004_indexed_contacts(ODC)	1.28(1.29)	2220	0.41(0.33)	6779	nan(nan)	0	nan(nan)	0	nan(nan)	0	nan(nan)	0
GSM3749306_190305_snm3Cseq_hs_21yr_BA10_UMB5577_1_UMB5577_2_C9_AD006_indexed_contacts(Astro)	1.59(1.63)	1785	0.44(0.38)	6335	nan(nan)	0	nan(nan)	0	nan(nan)	0	nan(nan)	0
GSM3749307_190305_snm3Cseq_hs_21yr_BA10_UMB5577_1_UMB5577_2_C9_AD007_indexed_contacts(ODC)	1.34(1.36)	2114	0.43(0.35)	6514	nan(nan)	0	nan(nan)	0	nan(nan)	0	nan(nan)	0
GSM3749308_190305_snm3Cseq_hs_21yr_BA10_UMB5577_1_UMB5577_2_C9_AD008_indexed_contacts(L23)	1.40(1.15)	2029	0.55(0.40)	5154	0.97(0.54)	3122	0.68(0.82)	4461	0.51(0.25)	4750	2.23(4.75)	1356
GSM3749309_190305_snm3Cseq_hs_21yr_BA10_UMB5577_1_UMB5577_2_C9_AD010_indexed_contacts(Vip)	1.37(1.29)	2061	0.47(0.38)	6003	nan(nan)	0	nan(nan)	0	nan(nan)	0	nan(nan)	0
GSM3749310_190305_snm3Cseq_hs_21yr_BA10_UMB5577_1_UMB5577_2_C9_AD012_indexed_contacts(MG)	1.07(1.21)	2645	0.37(0.31)	7514	nan(nan)	0	nan(nan)	0	nan(nan)	0	nan(nan)	0
GSM3749311_190305_snm3Cseq_hs_21yr_BA10_UMB5577_1_UMB5577_2_D10_AD001_indexed_contacts(Sst)	1.24(1.30)	2293	0.39(0.35)	7162	nan(nan)	0	nan(nan)	0	nan(nan)	0	nan(nan)	0
GSM3749312_190305_snm3Cseq_hs_21yr_BA10_UMB5577_1_UMB5577_2_D10_AD002_indexed_contacts(Astro)	1.66(1.83)	1708	0.40(0.38)	6905	nan(nan)	0	nan(nan)	0	nan(nan)	0	nan(nan)	0
GSM3749313_190305_snm3Cseq_hs_21yr_BA10_UMB5577_1_UMB5577_2_D10_AD004_indexed_contacts(Vip)	1.28(1.31)	2215	0.45(0.39)	6253	0.95(0.60)	3194	0.66(0.81)	4603	0.51(0.25)	4383	2.88(5.95)	1048
GSM3749314_190305_snm3Cseq_hs_21yr_BA10_UMB5577_1_UMB5577_2_D10_AD006_indexed_contacts(Sst)	1.50(1.47)	1895	0.45(0.39)	6167	0.93(0.58)	3269	0.66(0.82)	4591	0.51(0.25)	4431	2.52(5.17)	1199
GSM3749315_190305_snm3Cseq_hs_21yr_BA10_UMB5577_1_UMB5577_2_D10_AD010_indexed_contacts(OPC)	1.42(1.49)	2005	0.43(0.37)	6513	nan(nan)	0	nan(nan)	0	nan(nan)	0	nan(nan)	0
GSM3749316_190305_snm3Cseq_hs_21yr_BA10_UMB5577_1_UMB5577_2_D10_AD012_indexed_contacts(Sst)	1.34(1.37)	2085	0.45(0.41)	6021	nan(nan)	0	nan(nan)	0	nan(nan)	0	nan(nan)	0
GSM3749317_190305_snm3Cseq_hs_21yr_BA10_UMB5577_1_UMB5577_2_D11_AD001_indexed_contacts(Ndnf)	1.27(1.30)	2218	0.41(0.37)	6752	nan(nan)	0	nan(nan)	0	nan(nan)	0	nan(nan)	0
GSM3749318_190305_snm3Cseq_hs_21yr_BA10_UMB5577_1_UMB5577_2_D11_AD002_indexed_contacts(Endo)	1.26(1.28)	2237	0.42(0.35)	6661	0.94(0.58)	3242	0.65(0.80)	4684	0.51(0.26)	4367	2.85(5.59)	1059
GSM3749319_190305_snm3Cseq_hs_21yr_BA10_UMB5577_1_UMB5577_2_D11_AD004_indexed_contacts(Astro)	1.42(1.74)	2000	0.37(0.35)	7561	nan(nan)	0	nan(nan)	0	nan(nan)	0	nan(nan)	0
GSM3749320_190305_snm3Cseq_hs_21yr_BA10_UMB5577_1_UMB5577_2_D11_AD006_indexed_contacts(Astro)	1.47(1.59)	1932	0.43(0.39)	6522	nan(nan)	0	nan(nan)	0	nan(nan)	0	nan(nan)	0
GSM3749321_190305_snm3Cseq_hs_21yr_BA10_UMB5577_1_UMB5577_2_D11_AD008_indexed_contacts(Endo)	1.17(1.28)	2411	0.38(0.34)	7161	nan(nan)	0	nan(nan)	0	nan(nan)	0	nan(nan)	0
GSM3749322_190305_snm3Cseq_hs_21yr_BA10_UMB5577_1_UMB5577_2_D11_AD010_indexed_contacts(OPC)	1.35(1.42)	2099	0.44(0.39)	6396	0.92(0.60)	3291	0.65(0.81)	4669	0.51(0.25)	4464	2.45(4.71)	1231
GSM3749323_190305_snm3Cseq_hs_21yr_BA10_UMB5577_1_UMB5577_2_D11_AD012_indexed_contacts(MG)	0.98(1.25)	2881	0.34(0.30)	8250	nan(nan)	0	nan(nan)	0	nan(nan)	0	nan(nan)	0
GSM3749324_190305_snm3Cseq_hs_21yr_BA10_UMB5577_1_UMB5577_2_D12_AD001_indexed_contacts(Astro)	1.36(1.63)	2069	0.38(0.37)	7310	nan(nan)	0	nan(nan)	0	nan(nan)	0	nan(nan)	0
GSM3749325_190305_snm3Cseq_hs_21yr_BA10_UMB5577_1_UMB5577_2_D12_AD002_indexed_contacts(OPC)	1.30(1.42)	2172	0.40(0.36)	6931	nan(nan)	0	nan(nan)	0	nan(nan)	0	nan(nan)	0
GSM3749326_190305_snm3Cseq_hs_21yr_BA10_UMB5577_1_UMB5577_2_D12_AD004_indexed_contacts(Endo)	1.10(1.10)	2581	0.40(0.32)	6942	nan(nan)	0	nan(nan)	0	nan(nan)	0	nan(nan)	0
GSM3749327_190305_snm3Cseq_hs_21yr_BA10_UMB5577_1_UMB5577_2_D12_AD006_indexed_contacts(Astro)	1.35(1.58)	2093	0.37(0.36)	7412	nan(nan)	0	nan(nan)	0	nan(nan)	0	nan(nan)	0
GSM3749328_190305_snm3Cseq_hs_21yr_BA10_UMB5577_1_UMB5577_2_D12_AD007_indexed_contacts(ODC)	1.04(1.29)	2721	0.34(0.31)	8025	nan(nan)	0	nan(nan)	0	nan(nan)	0	nan(nan)	0
GSM3749329_190305_snm3Cseq_hs_21yr_BA10_UMB5577_1_UMB5577_2_D12_AD008_indexed_contacts(MG)	0.78(1.05)	3611	0.29(0.28)	9313	nan(nan)	0	nan(nan)	0	nan(nan)	0	nan(nan)	0
GSM3749330_190305_snm3Cseq_hs_21yr_BA10_UMB5577_1_UMB5577_2_D12_AD010_indexed_contacts(Endo)	1.04(1.12)	2717	0.38(0.33)	7318	nan(nan)	0	nan(nan)	0	nan(nan)	0	nan(nan)	0
GSM3749331_190305_snm3Cseq_hs_21yr_BA10_UMB5577_1_UMB5577_2_D12_AD012_indexed_contacts(Endo)	0.90(1.12)	3134	0.34(0.30)	8198	nan(nan)	0	nan(nan)	0	nan(nan)	0	nan(nan)	0
GSM3749332_190305_snm3Cseq_hs_21yr_BA10_UMB5577_1_UMB5577_2_D1_AD001_indexed_contacts(Sst)	1.23(1.46)	2292	0.37(0.36)	7327	0.86(0.57)	3514	0.63(0.80)	4820	0.50(0.26)	4321	2.99(5.79)	1010
GSM3749333_190305_snm3Cseq_hs_21yr_BA10_UMB5577_1_UMB5577_2_D1_AD004_indexed_contacts(Endo)	0.75(0.95)	3694	0.31(0.28)	8605	nan(nan)	0	nan(nan)	0	nan(nan)	0	nan(nan)	0
GSM3749334_190305_snm3Cseq_hs_21yr_BA10_UMB5577_1_UMB5577_2_D1_AD006_indexed_contacts(L23)	1.46(1.27)	1940	0.51(0.41)	5461	nan(nan)	0	nan(nan)	0	nan(nan)	0	nan(nan)	0
GSM3749335_190305_snm3Cseq_hs_21yr_BA10_UMB5577_1_UMB5577_2_D1_AD007_indexed_contacts(ODC)	1.14(1.26)	2493	0.37(0.32)	7415	nan(nan)	0	nan(nan)	0	nan(nan)	0	nan(nan)	0
GSM3749336_190305_snm3Cseq_hs_21yr_BA10_UMB5577_1_UMB5577_2_D1_AD008_indexed_contacts(Vip)	1.35(1.44)	2095	0.44(0.41)	6286	0.92(0.59)	3298	0.64(0.82)	4716	0.52(0.25)	4422	2.54(5.10)	1187
GSM3749337_190305_snm3Cseq_hs_21yr_BA10_UMB5577_1_UMB5577_2_D1_AD010_indexed_contacts(Astro)	1.28(1.50)	2150	0.41(0.39)	6396	nan(nan)	0	nan(nan)	0	nan(nan)	0	nan(nan)	0
GSM3749338_190305_snm3Cseq_hs_21yr_BA10_UMB5577_1_UMB5577_2_D1_AD012_indexed_contacts(Pvalb)	1.26(1.20)	2239	0.45(0.37)	6159	0.96(0.58)	3151	0.67(0.84)	4496	0.50(0.25)	4555	2.71(5.25)	1115
GSM3749339_190305_snm3Cseq_hs_21yr_BA10_UMB5577_1_UMB5577_2_D2_AD001_indexed_contacts(L23)	1.21(1.23)	2158	0.42(0.38)	6032	nan(nan)	0	nan(nan)	0	nan(nan)	0	nan(nan)	0
GSM3749340_190305_snm3Cseq_hs_21yr_BA10_UMB5577_1_UMB5577_2_D2_AD002_indexed_contacts(MP)	0.98(1.25)	2879	0.34(0.31)	8148	nan(nan)	0	nan(nan)	0	nan(nan)	0	nan(nan)	0
GSM3749341_190305_snm3Cseq_hs_21yr_BA10_UMB5577_1_UMB5577_2_D2_AD006_indexed_contacts(L23)	1.47(1.23)	1932	0.54(0.42)	5166	nan(nan)	0	nan(nan)	0	nan(nan)	0	nan(nan)	0
GSM3749342_190305_snm3Cseq_hs_21yr_BA10_UMB5577_1_UMB5577_2_D2_AD007_indexed_contacts(ODC)	1.05(1.23)	2685	0.35(0.31)	7790	nan(nan)	0	nan(nan)	0	nan(nan)	0	nan(nan)	0
GSM3749343_190305_snm3Cseq_hs_21yr_BA10_UMB5577_1_UMB5577_2_D2_AD008_indexed_contacts(Astro)	1.14(1.26)	2466	0.38(0.34)	7175	nan(nan)	0	nan(nan)	0	nan(nan)	0	nan(nan)	0
GSM3749344_190305_snm3Cseq_hs_21yr_BA10_UMB5577_1_UMB5577_2_D2_AD012_indexed_contacts(Vip)	1.43(1.37)	1974	0.44(0.38)	6383	nan(nan)	0	nan(nan)	0	nan(nan)	0	nan(nan)	0
GSM3749345_190305_snm3Cseq_hs_21yr_BA10_UMB5577_1_UMB5577_2_D3_AD001_indexed_contacts(Astro)	1.39(1.53)	2035	0.40(0.36)	6920	nan(nan)	0	nan(nan)	0	nan(nan)	0	nan(nan)	0
GSM3749346_190305_snm3Cseq_hs_21yr_BA10_UMB5577_1_UMB5577_2_D3_AD002_indexed_contacts(Astro)	1.46(1.51)	1946	0.43(0.37)	6426	nan(nan)	0	nan(nan)	0	nan(nan)	0	nan(nan)	0
GSM3749347_190305_snm3Cseq_hs_21yr_BA10_UMB5577_1_UMB5577_2_D3_AD004_indexed_contacts(Vip)	1.36(1.41)	2022	0.43(0.40)	6102	nan(nan)	0	nan(nan)	0	nan(nan)	0	nan(nan)	0
GSM3749348_190305_snm3Cseq_hs_21yr_BA10_UMB5577_1_UMB5577_2_D3_AD006_indexed_contacts(MG)	1.04(1.24)	2728	0.35(0.31)	7955	0.89(0.55)	3427	0.64(0.80)	4709	0.48(0.24)	4360	2.27(4.85)	1329
GSM3749349_190305_snm3Cseq_hs_21yr_BA10_UMB5577_1_UMB5577_2_D3_AD007_indexed_contacts(ODC)	1.22(1.36)	2317	0.41(0.35)	6821	nan(nan)	0	nan(nan)	0	nan(nan)	0	nan(nan)	0
GSM3749350_190305_snm3Cseq_hs_21yr_BA10_UMB5577_1_UMB5577_2_D3_AD008_indexed_contacts(MG)	0.89(1.16)	3178	0.30(0.27)	9027	nan(nan)	0	nan(nan)	0	nan(nan)	0	nan(nan)	0
GSM3749351_190305_snm3Cseq_hs_21yr_BA10_UMB5577_1_UMB5577_2_D3_AD010_indexed_contacts(Sst)	1.23(1.42)	2249	0.39(0.37)	6722	nan(nan)	0	nan(nan)	0	nan(nan)	0	nan(nan)	0
GSM3749352_190305_snm3Cseq_hs_21yr_BA10_UMB5577_1_UMB5577_2_D4_AD002_indexed_contacts(L4)	1.52(1.34)	1872	0.51(0.40)	5535	nan(nan)	0	nan(nan)	0	nan(nan)	0	nan(nan)	0
GSM3749353_190305_snm3Cseq_hs_21yr_BA10_UMB5577_1_UMB5577_2_D4_AD004_indexed_contacts(Vip)	1.51(1.47)	1883	0.44(0.39)	6357	nan(nan)	0	nan(nan)	0	nan(nan)	0	nan(nan)	0
GSM3749354_190305_snm3Cseq_hs_21yr_BA10_UMB5577_1_UMB5577_2_D4_AD006_indexed_contacts(ODC)	1.19(1.31)	2376	0.40(0.33)	6994	nan(nan)	0	nan(nan)	0	nan(nan)	0	nan(nan)	0
GSM3749355_190305_snm3Cseq_hs_21yr_BA10_UMB5577_1_UMB5577_2_D4_AD007_indexed_contacts(OPC)	1.56(1.48)	1821	0.48(0.38)	5807	nan(nan)	0	nan(nan)	0	nan(nan)	0	nan(nan)	0
GSM3749356_190305_snm3Cseq_hs_21yr_BA10_UMB5577_1_UMB5577_2_D4_AD008_indexed_contacts(L23)	1.59(1.39)	1790	0.50(0.42)	5653	nan(nan)	0	nan(nan)	0	nan(nan)	0	nan(nan)	0
GSM3749357_190305_snm3Cseq_hs_21yr_BA10_UMB5577_1_UMB5577_2_D4_AD010_indexed_contacts(ODC)	1.18(1.40)	2405	0.38(0.33)	7259	nan(nan)	0	nan(nan)	0	nan(nan)	0	nan(nan)	0
GSM3749358_190305_snm3Cseq_hs_21yr_BA10_UMB5577_1_UMB5577_2_D4_AD012_indexed_contacts(Sst)	1.49(1.51)	1902	0.44(0.39)	6327	0.96(0.62)	3168	0.65(0.81)	4632	0.50(0.25)	4518	2.72(5.35)	1111
GSM3749359_190305_snm3Cseq_hs_21yr_BA10_UMB5577_1_UMB5577_2_D5_AD001_indexed_contacts(L5)	1.50(1.32)	1891	0.46(0.39)	6004	nan(nan)	0	nan(nan)	0	nan(nan)	0	nan(nan)	0
GSM3749360_190305_snm3Cseq_hs_21yr_BA10_UMB5577_1_UMB5577_2_D5_AD002_indexed_contacts(Astro)	1.65(1.71)	1724	0.46(0.40)	6096	nan(nan)	0	nan(nan)	0	nan(nan)	0	nan(nan)	0
GSM3749361_190305_snm3Cseq_hs_21yr_BA10_UMB5577_1_UMB5577_2_D5_AD004_indexed_contacts(ODC)	1.17(1.29)	2431	0.39(0.33)	7186	nan(nan)	0	nan(nan)	0	nan(nan)	0	nan(nan)	0
GSM3749362_190305_snm3Cseq_hs_21yr_BA10_UMB5577_1_UMB5577_2_D5_AD006_indexed_contacts(MG)	0.98(1.22)	2896	0.34(0.29)	8214	nan(nan)	0	nan(nan)	0	nan(nan)	0	nan(nan)	0
GSM3749363_190305_snm3Cseq_hs_21yr_BA10_UMB5577_1_UMB5577_2_D5_AD007_indexed_contacts(ODC)	0.87(1.21)	3217	0.31(0.29)	8680	nan(nan)	0	nan(nan)	0	nan(nan)	0	nan(nan)	0
GSM3749364_190305_snm3Cseq_hs_21yr_BA10_UMB5577_1_UMB5577_2_D5_AD008_indexed_contacts(ODC)	0.95(1.28)	2956	0.32(0.29)	8532	nan(nan)	0	nan(nan)	0	nan(nan)	0	nan(nan)	0
GSM3749365_190305_snm3Cseq_hs_21yr_BA10_UMB5577_1_UMB5577_2_D5_AD010_indexed_contacts(L23)	1.21(1.20)	2242	0.46(0.38)	5543	nan(nan)	0	nan(nan)	0	nan(nan)	0	nan(nan)	0
GSM3749366_190305_snm3Cseq_hs_21yr_BA10_UMB5577_1_UMB5577_2_D5_AD012_indexed_contacts(ODC)	1.18(1.32)	2405	0.38(0.32)	7324	nan(nan)	0	nan(nan)	0	nan(nan)	0	nan(nan)	0
GSM3749367_190305_snm3Cseq_hs_21yr_BA10_UMB5577_1_UMB5577_2_D6_AD002_indexed_contacts(MG)	0.66(0.93)	4195	0.27(0.25)	9865	nan(nan)	0	nan(nan)	0	nan(nan)	0	nan(nan)	0
GSM3749368_190305_snm3Cseq_hs_21yr_BA10_UMB5577_1_UMB5577_2_D6_AD004_indexed_contacts(MP)	0.56(0.86)	4916	0.26(0.25)	10091	0.80(0.51)	3775	0.60(0.80)	5031	0.49(0.24)	3795	3.29(6.09)	917
GSM3749369_190305_snm3Cseq_hs_21yr_BA10_UMB5577_1_UMB5577_2_D6_AD007_indexed_contacts(Sst)	1.36(1.42)	2069	0.41(0.38)	6681	nan(nan)	0	nan(nan)	0	nan(nan)	0	nan(nan)	0
GSM3749370_190305_snm3Cseq_hs_21yr_BA10_UMB5577_1_UMB5577_2_D6_AD008_indexed_contacts(Endo)	0.92(1.09)	3043	0.33(0.31)	8109	0.86(0.58)	3520	0.62(0.83)	4906	0.50(0.25)	4142	3.26(5.25)	926
GSM3749371_190305_snm3Cseq_hs_21yr_BA10_UMB5577_1_UMB5577_2_D6_AD010_indexed_contacts(Sst)	1.13(1.34)	2473	0.36(0.34)	7614	nan(nan)	0	nan(nan)	0	nan(nan)	0	nan(nan)	0
GSM3749372_190305_snm3Cseq_hs_21yr_BA10_UMB5577_1_UMB5577_2_D6_AD012_indexed_contacts(L23)	1.28(1.33)	2187	0.40(0.37)	6938	nan(nan)	0	nan(nan)	0	nan(nan)	0	nan(nan)	0
GSM3749373_190305_snm3Cseq_hs_21yr_BA10_UMB5577_1_UMB5577_2_D7_AD001_indexed_contacts(ODC)	1.00(1.28)	2822	0.34(0.30)	8068	nan(nan)	0	nan(nan)	0	nan(nan)	0	nan(nan)	0
GSM3749374_190305_snm3Cseq_hs_21yr_BA10_UMB5577_1_UMB5577_2_D7_AD002_indexed_contacts(OPC)	1.56(1.57)	1823	0.47(0.39)	6022	nan(nan)	0	nan(nan)	0	nan(nan)	0	nan(nan)	0
GSM3749375_190305_snm3Cseq_hs_21yr_BA10_UMB5577_1_UMB5577_2_D7_AD004_indexed_contacts(Endo)	0.85(1.06)	3311	0.33(0.30)	8288	nan(nan)	0	nan(nan)	0	nan(nan)	0	nan(nan)	0
GSM3749376_190305_snm3Cseq_hs_21yr_BA10_UMB5577_1_UMB5577_2_D7_AD006_indexed_contacts(L4)	1.41(1.30)	1999	0.46(0.39)	5990	nan(nan)	0	nan(nan)	0	nan(nan)	0	nan(nan)	0
GSM3749377_190305_snm3Cseq_hs_21yr_BA10_UMB5577_1_UMB5577_2_D7_AD007_indexed_contacts(ODC)	1.17(1.33)	2425	0.37(0.32)	7467	nan(nan)	0	nan(nan)	0	nan(nan)	0	nan(nan)	0
GSM3749378_190305_snm3Cseq_hs_21yr_BA10_UMB5577_1_UMB5577_2_D7_AD008_indexed_contacts(Ndnf)	1.23(1.29)	2297	0.43(0.38)	6432	nan(nan)	0	nan(nan)	0	nan(nan)	0	nan(nan)	0
GSM3749379_190305_snm3Cseq_hs_21yr_BA10_UMB5577_1_UMB5577_2_D7_AD010_indexed_contacts(MP)	0.57(0.82)	4890	0.26(0.23)	10501	0.85(0.53)	3570	0.59(0.79)	5091	0.46(0.23)	3957	3.00(6.00)	1005
GSM3749380_190305_snm3Cseq_hs_21yr_BA10_UMB5577_1_UMB5577_2_D7_AD012_indexed_contacts(ODC)	1.11(1.32)	2538	0.37(0.31)	7569	nan(nan)	0	nan(nan)	0	nan(nan)	0	nan(nan)	0
GSM3749381_190305_snm3Cseq_hs_21yr_BA10_UMB5577_1_UMB5577_2_D8_AD001_indexed_contacts(MG)	1.00(1.23)	2835	0.34(0.29)	8213	nan(nan)	0	nan(nan)	0	nan(nan)	0	nan(nan)	0
GSM3749382_190305_snm3Cseq_hs_21yr_BA10_UMB5577_1_UMB5577_2_D8_AD004_indexed_contacts(Vip)	1.59(1.47)	1785	0.51(0.41)	5494	nan(nan)	0	nan(nan)	0	nan(nan)	0	nan(nan)	0
GSM3749383_190305_snm3Cseq_hs_21yr_BA10_UMB5577_1_UMB5577_2_D8_AD007_indexed_contacts(L5)	1.56(1.39)	1821	0.51(0.42)	5522	nan(nan)	0	nan(nan)	0	nan(nan)	0	nan(nan)	0
GSM3749384_190305_snm3Cseq_hs_21yr_BA10_UMB5577_1_UMB5577_2_D9_AD001_indexed_contacts(L5)	1.30(1.36)	2061	0.44(0.40)	5842	0.90(0.58)	3379	0.73(1.85)	4176	0.51(0.25)	4113	2.41(4.88)	1250
GSM3749385_190305_snm3Cseq_hs_21yr_BA10_UMB5577_1_UMB5577_2_D9_AD002_indexed_contacts(L23)	1.83(1.55)	1556	0.53(0.43)	5310	nan(nan)	0	nan(nan)	0	nan(nan)	0	nan(nan)	0
GSM3749386_190305_snm3Cseq_hs_21yr_BA10_UMB5577_1_UMB5577_2_D9_AD004_indexed_contacts(MG)	1.08(1.27)	2626	0.36(0.31)	7665	nan(nan)	0	nan(nan)	0	nan(nan)	0	nan(nan)	0
GSM3749387_190305_snm3Cseq_hs_21yr_BA10_UMB5577_1_UMB5577_2_D9_AD006_indexed_contacts(ODC)	1.33(1.41)	2137	0.43(0.34)	6540	nan(nan)	0	nan(nan)	0	nan(nan)	0	nan(nan)	0
GSM3749388_190305_snm3Cseq_hs_21yr_BA10_UMB5577_1_UMB5577_2_D9_AD007_indexed_contacts(L23)	1.51(1.43)	1783	0.51(0.43)	5079	nan(nan)	0	nan(nan)	0	nan(nan)	0	nan(nan)	0
GSM3749389_190305_snm3Cseq_hs_21yr_BA10_UMB5577_1_UMB5577_2_D9_AD008_indexed_contacts(MG)	0.89(1.14)	3187	0.31(0.27)	8839	0.88(0.55)	3457	0.61(0.81)	4938	0.48(0.24)	4209	2.54(4.79)	1186
GSM3749390_190305_snm3Cseq_hs_21yr_BA10_UMB5577_1_UMB5577_2_D9_AD010_indexed_contacts(Vip)	1.46(1.39)	1950	0.48(0.41)	5796	nan(nan)	0	nan(nan)	0	nan(nan)	0	nan(nan)	0
GSM3749391_190305_snm3Cseq_hs_21yr_BA10_UMB5577_1_UMB5577_2_D9_AD012_indexed_contacts(ODC)	1.04(1.21)	2723	0.37(0.32)	7560	nan(nan)	0	nan(nan)	0	nan(nan)	0	nan(nan)	0
GSM3749392_190305_snm3Cseq_hs_21yr_BA10_UMB5577_1_UMB5577_2_E10_AD001_indexed_contacts(ODC)	1.18(1.30)	2404	0.38(0.32)	7251	nan(nan)	0	nan(nan)	0	nan(nan)	0	nan(nan)	0
GSM3749393_190305_snm3Cseq_hs_21yr_BA10_UMB5577_1_UMB5577_2_E10_AD002_indexed_contacts(MP)	1.20(1.40)	2373	0.39(0.33)	7218	nan(nan)	0	nan(nan)	0	nan(nan)	0	nan(nan)	0
GSM3749394_190305_snm3Cseq_hs_21yr_BA10_UMB5577_1_UMB5577_2_E10_AD004_indexed_contacts(Endo)	1.38(1.35)	2055	0.46(0.37)	6148	0.93(0.58)	3258	0.67(0.82)	4530	0.51(0.25)	4520	2.43(4.98)	1245
GSM3749395_190305_snm3Cseq_hs_21yr_BA10_UMB5577_1_UMB5577_2_E10_AD007_indexed_contacts(ODC)	1.10(1.26)	2569	0.37(0.31)	7497	nan(nan)	0	nan(nan)	0	nan(nan)	0	nan(nan)	0
GSM3749396_190305_snm3Cseq_hs_21yr_BA10_UMB5577_1_UMB5577_2_E10_AD008_indexed_contacts(Astro)	1.24(1.51)	2255	0.36(0.34)	7570	nan(nan)	0	nan(nan)	0	nan(nan)	0	nan(nan)	0
GSM3749397_190305_snm3Cseq_hs_21yr_BA10_UMB5577_1_UMB5577_2_E10_AD010_indexed_contacts(MG)	0.92(1.24)	3068	0.32(0.29)	8585	nan(nan)	0	nan(nan)	0	nan(nan)	0	nan(nan)	0
GSM3749398_190305_snm3Cseq_hs_21yr_BA10_UMB5577_1_UMB5577_2_E11_AD001_indexed_contacts(ODC)	0.99(1.15)	2849	0.35(0.31)	7966	nan(nan)	0	nan(nan)	0	nan(nan)	0	nan(nan)	0
GSM3749399_190305_snm3Cseq_hs_21yr_BA10_UMB5577_1_UMB5577_2_E11_AD002_indexed_contacts(Endo)	0.79(1.04)	3567	0.31(0.28)	8862	0.88(0.55)	3446	0.63(0.81)	4836	0.49(0.25)	4062	2.73(5.76)	1107
GSM3749400_190305_snm3Cseq_hs_21yr_BA10_UMB5577_1_UMB5577_2_E11_AD004_indexed_contacts(ODC)	1.11(1.28)	2550	0.37(0.32)	7553	nan(nan)	0	nan(nan)	0	nan(nan)	0	nan(nan)	0
GSM3749401_190305_snm3Cseq_hs_21yr_BA10_UMB5577_1_UMB5577_2_E11_AD006_indexed_contacts(Astro)	1.24(1.49)	2252	0.38(0.35)	7095	nan(nan)	0	nan(nan)	0	nan(nan)	0	nan(nan)	0
GSM3749402_190305_snm3Cseq_hs_21yr_BA10_UMB5577_1_UMB5577_2_E11_AD008_indexed_contacts(OPC)	1.28(1.37)	2219	0.41(0.36)	6777	0.91(0.57)	3320	0.64(0.81)	4741	0.51(0.25)	4396	2.90(5.91)	1042
GSM3749403_190305_snm3Cseq_hs_21yr_BA10_UMB5577_1_UMB5577_2_E12_AD001_indexed_contacts(Astro)	1.30(1.48)	2180	0.39(0.36)	7121	0.89(0.56)	3430	0.63(0.81)	4782	0.51(0.25)	4306	2.68(4.91)	1125
GSM3749404_190305_snm3Cseq_hs_21yr_BA10_UMB5577_1_UMB5577_2_E12_AD002_indexed_contacts(MP)	0.91(1.08)	3084	0.33(0.29)	8314	0.90(0.57)	3377	0.63(0.80)	4800	0.49(0.25)	4303	3.03(5.69)	995
GSM3749405_190305_snm3Cseq_hs_21yr_BA10_UMB5577_1_UMB5577_2_E12_AD004_indexed_contacts(MG)	0.91(1.14)	3096	0.32(0.29)	8535	nan(nan)	0	nan(nan)	0	nan(nan)	0	nan(nan)	0
GSM3749406_190305_snm3Cseq_hs_21yr_BA10_UMB5577_1_UMB5577_2_E12_AD006_indexed_contacts(MG)	0.77(1.02)	3641	0.29(0.27)	9409	nan(nan)	0	nan(nan)	0	nan(nan)	0	nan(nan)	0
GSM3749407_190305_snm3Cseq_hs_21yr_BA10_UMB5577_1_UMB5577_2_E12_AD007_indexed_contacts(Astro)	1.53(1.63)	1843	0.43(0.40)	6453	nan(nan)	0	nan(nan)	0	nan(nan)	0	nan(nan)	0
GSM3749408_190305_snm3Cseq_hs_21yr_BA10_UMB5577_1_UMB5577_2_E12_AD008_indexed_contacts(ODC)	0.95(1.22)	2962	0.33(0.30)	8297	nan(nan)	0	nan(nan)	0	nan(nan)	0	nan(nan)	0
GSM3749409_190305_snm3Cseq_hs_21yr_BA10_UMB5577_1_UMB5577_2_E12_AD012_indexed_contacts(MG)	0.82(1.06)	3410	0.30(0.27)	9017	nan(nan)	0	nan(nan)	0	nan(nan)	0	nan(nan)	0
GSM3749410_190305_snm3Cseq_hs_21yr_BA10_UMB5577_1_UMB5577_2_E1_AD001_indexed_contacts(Endo)	0.68(0.92)	4086	0.28(0.25)	9545	nan(nan)	0	nan(nan)	0	nan(nan)	0	nan(nan)	0
GSM3749411_190305_snm3Cseq_hs_21yr_BA10_UMB5577_1_UMB5577_2_E1_AD002_indexed_contacts(MG)	0.91(1.20)	3101	0.32(0.28)	8671	nan(nan)	0	nan(nan)	0	nan(nan)	0	nan(nan)	0
GSM3749412_190305_snm3Cseq_hs_21yr_BA10_UMB5577_1_UMB5577_2_E1_AD006_indexed_contacts(L4)	1.58(1.35)	1804	0.51(0.42)	5465	0.98(0.58)	3096	0.66(0.81)	4624	0.51(0.25)	4582	2.40(4.82)	1259
GSM3749413_190305_snm3Cseq_hs_21yr_BA10_UMB5577_1_UMB5577_2_E1_AD007_indexed_contacts(Ndnf)	1.21(1.20)	2331	0.43(0.36)	6451	nan(nan)	0	nan(nan)	0	nan(nan)	0	nan(nan)	0
GSM3749414_190305_snm3Cseq_hs_21yr_BA10_UMB5577_1_UMB5577_2_E1_AD008_indexed_contacts(L23)	1.16(1.11)	2376	0.42(0.36)	6385	nan(nan)	0	nan(nan)	0	nan(nan)	0	nan(nan)	0
GSM3749415_190305_snm3Cseq_hs_21yr_BA10_UMB5577_1_UMB5577_2_E1_AD010_indexed_contacts(Astro)	0.96(1.35)	2825	0.32(0.32)	7905	nan(nan)	0	nan(nan)	0	nan(nan)	0	nan(nan)	0
GSM3749416_190305_snm3Cseq_hs_21yr_BA10_UMB5577_1_UMB5577_2_E2_AD001_indexed_contacts(MG)	0.73(1.05)	3843	0.29(0.27)	9255	nan(nan)	0	nan(nan)	0	nan(nan)	0	nan(nan)	0
GSM3749417_190305_snm3Cseq_hs_21yr_BA10_UMB5577_1_UMB5577_2_E2_AD002_indexed_contacts(L23)	1.45(1.30)	1965	0.47(0.40)	5905	nan(nan)	0	nan(nan)	0	nan(nan)	0	nan(nan)	0
GSM3749418_190305_snm3Cseq_hs_21yr_BA10_UMB5577_1_UMB5577_2_E2_AD004_indexed_contacts(L23)	1.53(1.38)	1848	0.48(0.41)	5848	nan(nan)	0	nan(nan)	0	nan(nan)	0	nan(nan)	0
GSM3749419_190305_snm3Cseq_hs_21yr_BA10_UMB5577_1_UMB5577_2_E2_AD006_indexed_contacts(Astro)	1.58(1.63)	1799	0.45(0.41)	6227	nan(nan)	0	nan(nan)	0	nan(nan)	0	nan(nan)	0
GSM3749420_190305_snm3Cseq_hs_21yr_BA10_UMB5577_1_UMB5577_2_E2_AD007_indexed_contacts(Ndnf)	1.30(1.34)	2130	0.43(0.38)	6221	0.93(0.59)	3281	0.65(0.87)	4660	0.51(0.25)	4295	2.59(4.76)	1167
GSM3749421_190305_snm3Cseq_hs_21yr_BA10_UMB5577_1_UMB5577_2_E2_AD010_indexed_contacts(MG)	0.80(1.10)	3503	0.30(0.27)	9185	nan(nan)	0	nan(nan)	0	nan(nan)	0	nan(nan)	0
GSM3749422_190305_snm3Cseq_hs_21yr_BA10_UMB5577_1_UMB5577_2_E2_AD012_indexed_contacts(L23)	1.24(1.24)	2255	0.42(0.37)	6490	nan(nan)	0	nan(nan)	0	nan(nan)	0	nan(nan)	0
GSM3749423_190305_snm3Cseq_hs_21yr_BA10_UMB5577_1_UMB5577_2_E3_AD002_indexed_contacts(ODC)	1.01(1.25)	2789	0.35(0.30)	7987	nan(nan)	0	nan(nan)	0	nan(nan)	0	nan(nan)	0
GSM3749424_190305_snm3Cseq_hs_21yr_BA10_UMB5577_1_UMB5577_2_E3_AD004_indexed_contacts(ODC)	1.07(1.21)	2652	0.37(0.31)	7510	nan(nan)	0	nan(nan)	0	nan(nan)	0	nan(nan)	0
GSM3749425_190305_snm3Cseq_hs_21yr_BA10_UMB5577_1_UMB5577_2_E3_AD006_indexed_contacts(Sst)	1.23(1.16)	2289	0.44(0.37)	6365	nan(nan)	0	nan(nan)	0	nan(nan)	0	nan(nan)	0
GSM3749426_190305_snm3Cseq_hs_21yr_BA10_UMB5577_1_UMB5577_2_E3_AD007_indexed_contacts(L23)	1.61(1.38)	1765	0.54(0.43)	5237	nan(nan)	0	nan(nan)	0	nan(nan)	0	nan(nan)	0
GSM3749427_190305_snm3Cseq_hs_21yr_BA10_UMB5577_1_UMB5577_2_E3_AD008_indexed_contacts(L23)	1.34(1.37)	1924	0.43(0.40)	5702	nan(nan)	0	nan(nan)	0	nan(nan)	0	nan(nan)	0
GSM3749428_190305_snm3Cseq_hs_21yr_BA10_UMB5577_1_UMB5577_2_E3_AD010_indexed_contacts(Pvalb)	1.33(1.23)	2132	0.47(0.39)	5898	nan(nan)	0	nan(nan)	0	nan(nan)	0	nan(nan)	0
GSM3749429_190305_snm3Cseq_hs_21yr_BA10_UMB5577_1_UMB5577_2_E3_AD012_indexed_contacts(Endo)	0.86(0.96)	3296	0.34(0.29)	8257	nan(nan)	0	nan(nan)	0	nan(nan)	0	nan(nan)	0
GSM3749430_190305_snm3Cseq_hs_21yr_BA10_UMB5577_1_UMB5577_2_E4_AD001_indexed_contacts(Astro)	1.18(1.47)	2386	0.36(0.36)	7594	nan(nan)	0	nan(nan)	0	nan(nan)	0	nan(nan)	0
GSM3749431_190305_snm3Cseq_hs_21yr_BA10_UMB5577_1_UMB5577_2_E4_AD006_indexed_contacts(L5)	1.49(1.36)	1897	0.49(0.42)	5691	nan(nan)	0	nan(nan)	0	nan(nan)	0	nan(nan)	0
GSM3749432_190305_snm3Cseq_hs_21yr_BA10_UMB5577_1_UMB5577_2_E4_AD007_indexed_contacts(Sst)	1.12(1.16)	2524	0.36(0.33)	7533	nan(nan)	0	nan(nan)	0	nan(nan)	0	nan(nan)	0
GSM3749433_190305_snm3Cseq_hs_21yr_BA10_UMB5577_1_UMB5577_2_E4_AD010_indexed_contacts(L4)	1.21(1.28)	2293	0.39(0.36)	6900	nan(nan)	0	nan(nan)	0	nan(nan)	0	nan(nan)	0
GSM3749434_190305_snm3Cseq_hs_21yr_BA10_UMB5577_1_UMB5577_2_E4_AD012_indexed_contacts(Ndnf)	1.25(1.29)	2254	0.42(0.36)	6607	nan(nan)	0	nan(nan)	0	nan(nan)	0	nan(nan)	0
GSM3749435_190305_snm3Cseq_hs_21yr_BA10_UMB5577_1_UMB5577_2_E5_AD001_indexed_contacts(ODC)	0.98(1.24)	2862	0.34(0.30)	8111	nan(nan)	0	nan(nan)	0	nan(nan)	0	nan(nan)	0
GSM3749436_190305_snm3Cseq_hs_21yr_BA10_UMB5577_1_UMB5577_2_E5_AD002_indexed_contacts(L5)	1.43(1.28)	1988	0.47(0.39)	5906	nan(nan)	0	nan(nan)	0	nan(nan)	0	nan(nan)	0
GSM3749437_190305_snm3Cseq_hs_21yr_BA10_UMB5577_1_UMB5577_2_E5_AD004_indexed_contacts(ODC)	1.08(1.23)	2627	0.37(0.32)	7599	nan(nan)	0	nan(nan)	0	nan(nan)	0	nan(nan)	0
GSM3749438_190305_snm3Cseq_hs_21yr_BA10_UMB5577_1_UMB5577_2_E5_AD008_indexed_contacts(Endo)	1.20(1.26)	2354	0.41(0.34)	6863	nan(nan)	0	nan(nan)	0	nan(nan)	0	nan(nan)	0
GSM3749439_190305_snm3Cseq_hs_21yr_BA10_UMB5577_1_UMB5577_2_E5_AD010_indexed_contacts(OPC)	1.32(1.42)	2140	0.40(0.36)	6825	nan(nan)	0	nan(nan)	0	nan(nan)	0	nan(nan)	0
GSM3749440_190305_snm3Cseq_hs_21yr_BA10_UMB5577_1_UMB5577_2_E5_AD012_indexed_contacts(L23)	1.88(1.60)	1519	0.59(0.48)	4762	nan(nan)	0	nan(nan)	0	nan(nan)	0	nan(nan)	0
GSM3749441_190305_snm3Cseq_hs_21yr_BA10_UMB5577_1_UMB5577_2_E6_AD001_indexed_contacts(ODC)	0.73(1.01)	3790	0.29(0.27)	9267	nan(nan)	0	nan(nan)	0	nan(nan)	0	nan(nan)	0
GSM3749442_190305_snm3Cseq_hs_21yr_BA10_UMB5577_1_UMB5577_2_E6_AD002_indexed_contacts(ODC)	1.20(1.37)	2356	0.36(0.33)	7576	nan(nan)	0	nan(nan)	0	nan(nan)	0	nan(nan)	0
GSM3749443_190305_snm3Cseq_hs_21yr_BA10_UMB5577_1_UMB5577_2_E6_AD004_indexed_contacts(OPC)	1.30(1.42)	2175	0.40(0.37)	6876	nan(nan)	0	nan(nan)	0	nan(nan)	0	nan(nan)	0
GSM3749444_190305_snm3Cseq_hs_21yr_BA10_UMB5577_1_UMB5577_2_E6_AD007_indexed_contacts(Sst)	1.46(1.55)	1928	0.41(0.38)	6712	nan(nan)	0	nan(nan)	0	nan(nan)	0	nan(nan)	0
GSM3749445_190305_snm3Cseq_hs_21yr_BA10_UMB5577_1_UMB5577_2_E6_AD008_indexed_contacts(Vip)	1.17(1.30)	2399	0.38(0.37)	7220	0.89(0.58)	3408	0.64(0.85)	4716	0.51(0.25)	4280	3.09(5.48)	976
GSM3749446_190305_snm3Cseq_hs_21yr_BA10_UMB5577_1_UMB5577_2_E6_AD012_indexed_contacts(MG)	0.82(1.08)	3424	0.30(0.28)	8942	nan(nan)	0	nan(nan)	0	nan(nan)	0	nan(nan)	0
GSM3749447_190305_snm3Cseq_hs_21yr_BA10_UMB5577_1_UMB5577_2_E7_AD001_indexed_contacts(ODC)	1.00(1.17)	2833	0.35(0.29)	7826	nan(nan)	0	nan(nan)	0	nan(nan)	0	nan(nan)	0
GSM3749448_190305_snm3Cseq_hs_21yr_BA10_UMB5577_1_UMB5577_2_E7_AD004_indexed_contacts(MG)	1.06(1.25)	2666	0.36(0.30)	7732	nan(nan)	0	nan(nan)	0	nan(nan)	0	nan(nan)	0
GSM3749449_190305_snm3Cseq_hs_21yr_BA10_UMB5577_1_UMB5577_2_E7_AD006_indexed_contacts(ODC)	1.21(1.22)	2345	0.43(0.34)	6511	nan(nan)	0	nan(nan)	0	nan(nan)	0	nan(nan)	0
GSM3749450_190305_snm3Cseq_hs_21yr_BA10_UMB5577_1_UMB5577_2_E7_AD007_indexed_contacts(Sst)	1.64(1.55)	1733	0.46(0.40)	6087	nan(nan)	0	nan(nan)	0	nan(nan)	0	nan(nan)	0
GSM3749451_190305_snm3Cseq_hs_21yr_BA10_UMB5577_1_UMB5577_2_E7_AD008_indexed_contacts(L23)	1.72(1.42)	1649	0.56(0.43)	5031	nan(nan)	0	nan(nan)	0	nan(nan)	0	nan(nan)	0
GSM3749452_190305_snm3Cseq_hs_21yr_BA10_UMB5577_1_UMB5577_2_E7_AD010_indexed_contacts(Vip)	1.50(1.44)	1892	0.46(0.40)	6053	nan(nan)	0	nan(nan)	0	nan(nan)	0	nan(nan)	0
GSM3749453_190305_snm3Cseq_hs_21yr_BA10_UMB5577_1_UMB5577_2_E7_AD012_indexed_contacts(ODC)	1.22(1.41)	2287	0.41(0.35)	6599	nan(nan)	0	nan(nan)	0	nan(nan)	0	nan(nan)	0
GSM3749454_190305_snm3Cseq_hs_21yr_BA10_UMB5577_1_UMB5577_2_E8_AD001_indexed_contacts(Vip)	1.44(1.40)	1963	0.45(0.40)	6220	0.93(0.62)	3269	0.65(0.82)	4678	0.51(0.25)	4483	2.76(5.16)	1095
GSM3749455_190305_snm3Cseq_hs_21yr_BA10_UMB5577_1_UMB5577_2_E8_AD002_indexed_contacts(L23)	1.69(1.53)	1678	0.53(0.43)	5280	nan(nan)	0	nan(nan)	0	nan(nan)	0	nan(nan)	0
GSM3749456_190305_snm3Cseq_hs_21yr_BA10_UMB5577_1_UMB5577_2_E8_AD004_indexed_contacts(Sst)	1.44(1.41)	1980	0.43(0.38)	6436	nan(nan)	0	nan(nan)	0	nan(nan)	0	nan(nan)	0
GSM3749457_190305_snm3Cseq_hs_21yr_BA10_UMB5577_1_UMB5577_2_E8_AD006_indexed_contacts(Astro)	1.45(1.72)	1954	0.35(0.33)	7956	nan(nan)	0	nan(nan)	0	nan(nan)	0	nan(nan)	0
GSM3749458_190305_snm3Cseq_hs_21yr_BA10_UMB5577_1_UMB5577_2_E8_AD007_indexed_contacts(Sst)	1.34(1.38)	2120	0.42(0.37)	6634	nan(nan)	0	nan(nan)	0	nan(nan)	0	nan(nan)	0
GSM3749459_190305_snm3Cseq_hs_21yr_BA10_UMB5577_1_UMB5577_2_E8_AD008_indexed_contacts(Astro)	1.27(1.36)	2224	0.40(0.36)	6902	nan(nan)	0	nan(nan)	0	nan(nan)	0	nan(nan)	0
GSM3749460_190305_snm3Cseq_hs_21yr_BA10_UMB5577_1_UMB5577_2_E8_AD010_indexed_contacts(L5)	1.34(1.23)	2109	0.47(0.40)	5972	0.95(0.60)	3204	0.65(0.81)	4647	0.51(0.25)	4507	2.81(5.69)	1074
GSM3749461_190305_snm3Cseq_hs_21yr_BA10_UMB5577_1_UMB5577_2_E9_AD001_indexed_contacts(Pvalb)	1.15(1.34)	2377	0.38(0.36)	6957	nan(nan)	0	nan(nan)	0	nan(nan)	0	nan(nan)	0
GSM3749462_190305_snm3Cseq_hs_21yr_BA10_UMB5577_1_UMB5577_2_E9_AD002_indexed_contacts(Endo)	1.11(1.23)	2558	0.39(0.31)	7223	nan(nan)	0	nan(nan)	0	nan(nan)	0	nan(nan)	0
GSM3749463_190305_snm3Cseq_hs_21yr_BA10_UMB5577_1_UMB5577_2_E9_AD004_indexed_contacts(Vip)	1.44(1.34)	1974	0.47(0.38)	5961	nan(nan)	0	nan(nan)	0	nan(nan)	0	nan(nan)	0
GSM3749464_190305_snm3Cseq_hs_21yr_BA10_UMB5577_1_UMB5577_2_E9_AD006_indexed_contacts(MP)	1.06(1.36)	2669	0.35(0.31)	7953	nan(nan)	0	nan(nan)	0	nan(nan)	0	nan(nan)	0
GSM3749465_190305_snm3Cseq_hs_21yr_BA10_UMB5577_1_UMB5577_2_E9_AD007_indexed_contacts(Astro)	1.85(1.93)	1531	0.48(0.44)	5818	nan(nan)	0	nan(nan)	0	nan(nan)	0	nan(nan)	0
GSM3749466_190305_snm3Cseq_hs_21yr_BA10_UMB5577_1_UMB5577_2_E9_AD008_indexed_contacts(ODC)	1.11(1.20)	2540	0.38(0.32)	7285	nan(nan)	0	nan(nan)	0	nan(nan)	0	nan(nan)	0
GSM3749467_190305_snm3Cseq_hs_21yr_BA10_UMB5577_1_UMB5577_2_E9_AD010_indexed_contacts(ODC)	1.26(1.33)	2250	0.40(0.33)	6900	nan(nan)	0	nan(nan)	0	nan(nan)	0	nan(nan)	0
GSM3749468_190305_snm3Cseq_hs_21yr_BA10_UMB5577_1_UMB5577_2_E9_AD012_indexed_contacts(Pvalb)	1.36(1.36)	2087	0.46(0.38)	6085	0.94(0.57)	3231	0.66(0.82)	4581	0.50(0.25)	4639	2.17(4.53)	1394
GSM3749469_190305_snm3Cseq_hs_21yr_BA10_UMB5577_1_UMB5577_2_F10_AD001_indexed_contacts(MP)	0.67(1.03)	4168	0.27(0.26)	9952	nan(nan)	0	nan(nan)	0	nan(nan)	0	nan(nan)	0
GSM3749470_190305_snm3Cseq_hs_21yr_BA10_UMB5577_1_UMB5577_2_F10_AD002_indexed_contacts(ODC)	1.22(1.39)	2322	0.40(0.34)	7062	nan(nan)	0	nan(nan)	0	nan(nan)	0	nan(nan)	0
GSM3749471_190305_snm3Cseq_hs_21yr_BA10_UMB5577_1_UMB5577_2_F10_AD004_indexed_contacts(ODC)	1.04(1.21)	2720	0.35(0.30)	7933	nan(nan)	0	nan(nan)	0	nan(nan)	0	nan(nan)	0
GSM3749472_190305_snm3Cseq_hs_21yr_BA10_UMB5577_1_UMB5577_2_F10_AD006_indexed_contacts(Sst)	1.34(1.41)	2119	0.41(0.36)	6728	0.93(0.58)	3255	0.64(0.84)	4713	0.50(0.25)	4441	2.79(5.35)	1080
GSM3749473_190305_snm3Cseq_hs_21yr_BA10_UMB5577_1_UMB5577_2_F10_AD008_indexed_contacts(L4)	1.44(1.31)	1973	0.46(0.38)	6128	nan(nan)	0	nan(nan)	0	nan(nan)	0	nan(nan)	0
GSM3749474_190305_snm3Cseq_hs_21yr_BA10_UMB5577_1_UMB5577_2_F10_AD010_indexed_contacts(MG)	0.86(1.08)	3280	0.31(0.27)	8779	nan(nan)	0	nan(nan)	0	nan(nan)	0	nan(nan)	0
GSM3749475_190305_snm3Cseq_hs_21yr_BA10_UMB5577_1_UMB5577_2_F11_AD002_indexed_contacts(Endo)	0.69(0.95)	3952	0.30(0.28)	8749	nan(nan)	0	nan(nan)	0	nan(nan)	0	nan(nan)	0
GSM3749476_190305_snm3Cseq_hs_21yr_BA10_UMB5577_1_UMB5577_2_F11_AD007_indexed_contacts(L23)	1.41(1.24)	2008	0.49(0.39)	5698	nan(nan)	0	nan(nan)	0	nan(nan)	0	nan(nan)	0
GSM3749477_190305_snm3Cseq_hs_21yr_BA10_UMB5577_1_UMB5577_2_F11_AD008_indexed_contacts(L6)	1.34(1.16)	2110	0.50(0.40)	5658	0.98(0.58)	3101	0.66(0.82)	4596	0.51(0.25)	4602	2.52(5.06)	1198
GSM3749478_190305_snm3Cseq_hs_21yr_BA10_UMB5577_1_UMB5577_2_F11_AD010_indexed_contacts(MG)	0.96(1.14)	2935	0.35(0.30)	7862	nan(nan)	0	nan(nan)	0	nan(nan)	0	nan(nan)	0
GSM3749479_190305_snm3Cseq_hs_21yr_BA10_UMB5577_1_UMB5577_2_F11_AD012_indexed_contacts(Endo)	1.07(1.34)	2643	0.36(0.32)	7668	nan(nan)	0	nan(nan)	0	nan(nan)	0	nan(nan)	0
GSM3749480_190305_snm3Cseq_hs_21yr_BA10_UMB5577_1_UMB5577_2_F12_AD001_indexed_contacts(ODC)	0.80(1.01)	3468	0.31(0.28)	8802	nan(nan)	0	nan(nan)	0	nan(nan)	0	nan(nan)	0
GSM3749481_190305_snm3Cseq_hs_21yr_BA10_UMB5577_1_UMB5577_2_F12_AD002_indexed_contacts(MG)	0.72(1.00)	3869	0.28(0.27)	9410	nan(nan)	0	nan(nan)	0	nan(nan)	0	nan(nan)	0
GSM3749482_190305_snm3Cseq_hs_21yr_BA10_UMB5577_1_UMB5577_2_F12_AD004_indexed_contacts(MP)	0.48(0.90)	5550	0.23(0.24)	10803	0.79(0.53)	3830	0.57(0.78)	5300	0.48(0.24)	3604	3.69(6.62)	818
GSM3749483_190305_snm3Cseq_hs_21yr_BA10_UMB5577_1_UMB5577_2_F12_AD006_indexed_contacts(OPC)	1.14(1.36)	2445	0.36(0.33)	7630	nan(nan)	0	nan(nan)	0	nan(nan)	0	nan(nan)	0
GSM3749484_190305_snm3Cseq_hs_21yr_BA10_UMB5577_1_UMB5577_2_F12_AD007_indexed_contacts(MP)	0.80(1.20)	3464	0.29(0.29)	9140	nan(nan)	0	nan(nan)	0	nan(nan)	0	nan(nan)	0
GSM3749485_190305_snm3Cseq_hs_21yr_BA10_UMB5577_1_UMB5577_2_F12_AD008_indexed_contacts(MP)	0.85(1.17)	3289	0.30(0.29)	8948	nan(nan)	0	nan(nan)	0	nan(nan)	0	nan(nan)	0
GSM3749486_190305_snm3Cseq_hs_21yr_BA10_UMB5577_1_UMB5577_2_F12_AD010_indexed_contacts(OPC)	1.02(1.25)	2731	0.34(0.32)	7959	nan(nan)	0	nan(nan)	0	nan(nan)	0	nan(nan)	0
GSM3749487_190305_snm3Cseq_hs_21yr_BA10_UMB5577_1_UMB5577_2_F12_AD012_indexed_contacts(ODC)	0.88(1.22)	3155	0.30(0.29)	9025	nan(nan)	0	nan(nan)	0	nan(nan)	0	nan(nan)	0
GSM3749488_190305_snm3Cseq_hs_21yr_BA10_UMB5577_1_UMB5577_2_F1_AD001_indexed_contacts(Ndnf)	1.08(1.19)	2567	0.40(0.36)	6777	nan(nan)	0	nan(nan)	0	nan(nan)	0	nan(nan)	0
GSM3749489_190305_snm3Cseq_hs_21yr_BA10_UMB5577_1_UMB5577_2_F1_AD002_indexed_contacts(L23)	1.48(1.20)	1912	0.52(0.39)	5360	nan(nan)	0	nan(nan)	0	nan(nan)	0	nan(nan)	0
GSM3749490_190305_snm3Cseq_hs_21yr_BA10_UMB5577_1_UMB5577_2_F1_AD004_indexed_contacts(Astro)	1.81(1.88)	1565	0.47(0.43)	5975	0.90(0.60)	3365	0.66(0.81)	4619	0.52(0.26)	4444	2.48(5.23)	1216
GSM3749491_190305_snm3Cseq_hs_21yr_BA10_UMB5577_1_UMB5577_2_F1_AD007_indexed_contacts(L23)	1.51(1.26)	1881	0.50(0.41)	5655	nan(nan)	0	nan(nan)	0	nan(nan)	0	nan(nan)	0
GSM3749492_190305_snm3Cseq_hs_21yr_BA10_UMB5577_1_UMB5577_2_F1_AD010_indexed_contacts(Pvalb)	1.34(1.38)	2116	0.44(0.39)	6363	0.93(0.58)	3264	0.65(0.81)	4676	0.51(0.25)	4524	2.45(4.61)	1231
GSM3749493_190305_snm3Cseq_hs_21yr_BA10_UMB5577_1_UMB5577_2_F1_AD012_indexed_contacts(Pvalb)	1.16(1.29)	2342	0.40(0.36)	6453	0.89(0.58)	3419	0.68(1.18)	4466	0.50(0.25)	4164	2.39(4.95)	1261
GSM3749494_190305_snm3Cseq_hs_21yr_BA10_UMB5577_1_UMB5577_2_F2_AD001_indexed_contacts(ODC)	1.07(1.26)	2641	0.36(0.30)	7807	0.89(0.55)	3396	0.64(0.80)	4698	0.49(0.24)	4307	2.47(4.63)	1221
GSM3749495_190305_snm3Cseq_hs_21yr_BA10_UMB5577_1_UMB5577_2_F2_AD006_indexed_contacts(L5)	1.68(1.39)	1693	0.56(0.43)	5051	nan(nan)	0	nan(nan)	0	nan(nan)	0	nan(nan)	0
GSM3749496_190305_snm3Cseq_hs_21yr_BA10_UMB5577_1_UMB5577_2_F2_AD007_indexed_contacts(Astro)	1.44(1.45)	1968	0.44(0.37)	6423	nan(nan)	0	nan(nan)	0	nan(nan)	0	nan(nan)	0
GSM3749497_190305_snm3Cseq_hs_21yr_BA10_UMB5577_1_UMB5577_2_F2_AD008_indexed_contacts(MG)	0.90(1.17)	3139	0.32(0.29)	8546	nan(nan)	0	nan(nan)	0	nan(nan)	0	nan(nan)	0
GSM3749498_190305_snm3Cseq_hs_21yr_BA10_UMB5577_1_UMB5577_2_F2_AD012_indexed_contacts(MP)	0.57(0.79)	4900	0.28(0.25)	9831	0.85(0.54)	3583	0.61(0.80)	4941	0.48(0.24)	3956	3.43(7.03)	881
GSM3749499_190305_snm3Cseq_hs_21yr_BA10_UMB5577_1_UMB5577_2_F3_AD001_indexed_contacts(Endo)	1.03(1.11)	2739	0.40(0.34)	7013	nan(nan)	0	nan(nan)	0	nan(nan)	0	nan(nan)	0
GSM3749500_190305_snm3Cseq_hs_21yr_BA10_UMB5577_1_UMB5577_2_F3_AD002_indexed_contacts(MP)	0.63(0.84)	4486	0.27(0.23)	10096	nan(nan)	0	nan(nan)	0	nan(nan)	0	nan(nan)	0
GSM3749501_190305_snm3Cseq_hs_21yr_BA10_UMB5577_1_UMB5577_2_F3_AD004_indexed_contacts(OPC)	1.62(1.53)	1756	0.47(0.39)	5937	nan(nan)	0	nan(nan)	0	nan(nan)	0	nan(nan)	0
GSM3749502_190305_snm3Cseq_hs_21yr_BA10_UMB5577_1_UMB5577_2_F3_AD007_indexed_contacts(L6)	1.55(1.41)	1825	0.51(0.42)	5535	nan(nan)	0	nan(nan)	0	nan(nan)	0	nan(nan)	0
GSM3749503_190305_snm3Cseq_hs_21yr_BA10_UMB5577_1_UMB5577_2_F3_AD008_indexed_contacts(L23)	1.37(1.42)	1897	0.44(0.39)	5799	nan(nan)	0	nan(nan)	0	nan(nan)	0	nan(nan)	0
GSM3749504_190305_snm3Cseq_hs_21yr_BA10_UMB5577_1_UMB5577_2_F3_AD012_indexed_contacts(Vip)	1.35(1.22)	2096	0.47(0.38)	5947	nan(nan)	0	nan(nan)	0	nan(nan)	0	nan(nan)	0
GSM3749505_190305_snm3Cseq_hs_21yr_BA10_UMB5577_1_UMB5577_2_F4_AD001_indexed_contacts(ODC)	0.90(1.18)	3134	0.30(0.29)	8981	nan(nan)	0	nan(nan)	0	nan(nan)	0	nan(nan)	0
GSM3749506_190305_snm3Cseq_hs_21yr_BA10_UMB5577_1_UMB5577_2_F4_AD002_indexed_contacts(MG)	0.96(1.21)	2940	0.32(0.30)	8482	nan(nan)	0	nan(nan)	0	nan(nan)	0	nan(nan)	0
GSM3749507_190305_snm3Cseq_hs_21yr_BA10_UMB5577_1_UMB5577_2_F4_AD006_indexed_contacts(Astro)	1.32(1.40)	2153	0.42(0.38)	6523	nan(nan)	0	nan(nan)	0	nan(nan)	0	nan(nan)	0
GSM3749508_190305_snm3Cseq_hs_21yr_BA10_UMB5577_1_UMB5577_2_F4_AD007_indexed_contacts(ODC)	1.09(1.28)	2600	0.37(0.32)	7443	nan(nan)	0	nan(nan)	0	nan(nan)	0	nan(nan)	0
GSM3749509_190305_snm3Cseq_hs_21yr_BA10_UMB5577_1_UMB5577_2_F4_AD008_indexed_contacts(MG)	0.79(1.09)	3550	0.30(0.28)	9062	nan(nan)	0	nan(nan)	0	nan(nan)	0	nan(nan)	0
GSM3749510_190305_snm3Cseq_hs_21yr_BA10_UMB5577_1_UMB5577_2_F4_AD010_indexed_contacts(Pvalb)	1.27(1.35)	2222	0.38(0.34)	7257	nan(nan)	0	nan(nan)	0	nan(nan)	0	nan(nan)	0
GSM3749511_190305_snm3Cseq_hs_21yr_BA10_UMB5577_1_UMB5577_2_F5_AD001_indexed_contacts(L23)	1.70(1.54)	1669	0.48(0.43)	5771	nan(nan)	0	nan(nan)	0	nan(nan)	0	nan(nan)	0
GSM3749512_190305_snm3Cseq_hs_21yr_BA10_UMB5577_1_UMB5577_2_F5_AD002_indexed_contacts(L4)	1.47(1.37)	1927	0.49(0.41)	5657	nan(nan)	0	nan(nan)	0	nan(nan)	0	nan(nan)	0
GSM3749513_190305_snm3Cseq_hs_21yr_BA10_UMB5577_1_UMB5577_2_F5_AD004_indexed_contacts(Astro)	1.59(1.72)	1797	0.43(0.40)	6469	nan(nan)	0	nan(nan)	0	nan(nan)	0	nan(nan)	0
GSM3749514_190305_snm3Cseq_hs_21yr_BA10_UMB5577_1_UMB5577_2_F5_AD006_indexed_contacts(Vip)	1.28(1.27)	2217	0.46(0.39)	6094	nan(nan)	0	nan(nan)	0	nan(nan)	0	nan(nan)	0
GSM3749515_190305_snm3Cseq_hs_21yr_BA10_UMB5577_1_UMB5577_2_F5_AD010_indexed_contacts(L4)	1.49(1.36)	1916	0.48(0.40)	5783	nan(nan)	0	nan(nan)	0	nan(nan)	0	nan(nan)	0
GSM3749516_190305_snm3Cseq_hs_21yr_BA10_UMB5577_1_UMB5577_2_F5_AD012_indexed_contacts(L6)	1.64(1.46)	1737	0.50(0.42)	5629	nan(nan)	0	nan(nan)	0	nan(nan)	0	nan(nan)	0
GSM3749517_190305_snm3Cseq_hs_21yr_BA10_UMB5577_1_UMB5577_2_F6_AD001_indexed_contacts(ODC)	1.21(1.51)	2341	0.37(0.34)	7457	nan(nan)	0	nan(nan)	0	nan(nan)	0	nan(nan)	0
GSM3749518_190305_snm3Cseq_hs_21yr_BA10_UMB5577_1_UMB5577_2_F6_AD007_indexed_contacts(L23)	1.74(1.44)	1637	0.53(0.41)	5329	nan(nan)	0	nan(nan)	0	nan(nan)	0	nan(nan)	0
GSM3749519_190305_snm3Cseq_hs_21yr_BA10_UMB5577_1_UMB5577_2_F6_AD008_indexed_contacts(MP)	0.94(1.37)	2988	0.30(0.28)	9145	nan(nan)	0	nan(nan)	0	nan(nan)	0	nan(nan)	0
GSM3749520_190305_snm3Cseq_hs_21yr_BA10_UMB5577_1_UMB5577_2_F6_AD010_indexed_contacts(MG)	1.12(1.34)	2534	0.36(0.31)	7757	nan(nan)	0	nan(nan)	0	nan(nan)	0	nan(nan)	0
GSM3749521_190305_snm3Cseq_hs_21yr_BA10_UMB5577_1_UMB5577_2_F6_AD012_indexed_contacts(ODC)	1.27(1.35)	2236	0.42(0.34)	6707	nan(nan)	0	nan(nan)	0	nan(nan)	0	nan(nan)	0
GSM3749522_190305_snm3Cseq_hs_21yr_BA10_UMB5577_1_UMB5577_2_F7_AD001_indexed_contacts(OPC)	0.12(0.19)	7231	0.09(0.06)	7135	nan(nan)	0	nan(nan)	0	nan(nan)	0	nan(nan)	0
GSM3749523_190305_snm3Cseq_hs_21yr_BA10_UMB5577_1_UMB5577_2_F7_AD002_indexed_contacts(L6)	1.59(1.42)	1791	0.53(0.43)	5304	0.99(0.58)	3064	0.68(0.83)	4469	0.52(0.25)	4563	2.24(4.62)	1350
GSM3749524_190305_snm3Cseq_hs_21yr_BA10_UMB5577_1_UMB5577_2_F7_AD004_indexed_contacts(Ndnf)	1.26(1.21)	2244	0.48(0.38)	5842	nan(nan)	0	nan(nan)	0	nan(nan)	0	nan(nan)	0
GSM3749525_190305_snm3Cseq_hs_21yr_BA10_UMB5577_1_UMB5577_2_F7_AD006_indexed_contacts(Astro)	1.44(1.50)	1965	0.45(0.38)	6158	nan(nan)	0	nan(nan)	0	nan(nan)	0	nan(nan)	0
GSM3749526_190305_snm3Cseq_hs_21yr_BA10_UMB5577_1_UMB5577_2_F7_AD007_indexed_contacts(ODC)	0.96(1.23)	2785	0.35(0.32)	7325	nan(nan)	0	nan(nan)	0	nan(nan)	0	nan(nan)	0
GSM3749527_190305_snm3Cseq_hs_21yr_BA10_UMB5577_1_UMB5577_2_F7_AD008_indexed_contacts(ODC)	1.03(1.23)	2697	0.36(0.32)	7557	nan(nan)	0	nan(nan)	0	nan(nan)	0	nan(nan)	0
GSM3749528_190305_snm3Cseq_hs_21yr_BA10_UMB5577_1_UMB5577_2_F7_AD010_indexed_contacts(ODC)	1.17(1.35)	2412	0.38(0.32)	7400	nan(nan)	0	nan(nan)	0	nan(nan)	0	nan(nan)	0
GSM3749529_190305_snm3Cseq_hs_21yr_BA10_UMB5577_1_UMB5577_2_F8_AD002_indexed_contacts(Ndnf)	1.21(1.23)	2243	0.44(0.37)	5917	0.92(0.60)	3309	0.69(1.35)	4403	0.51(0.24)	4252	2.29(4.35)	1316
GSM3749530_190305_snm3Cseq_hs_21yr_BA10_UMB5577_1_UMB5577_2_F8_AD004_indexed_contacts(Ndnf)	1.35(1.34)	2092	0.47(0.39)	5861	0.96(0.60)	3175	0.66(0.83)	4558	0.50(0.25)	4661	2.62(5.37)	1153
GSM3749531_190305_snm3Cseq_hs_21yr_BA10_UMB5577_1_UMB5577_2_F8_AD006_indexed_contacts(Sst)	1.46(1.40)	1952	0.49(0.41)	5698	nan(nan)	0	nan(nan)	0	nan(nan)	0	nan(nan)	0
GSM3749532_190305_snm3Cseq_hs_21yr_BA10_UMB5577_1_UMB5577_2_F8_AD007_indexed_contacts(L23)	1.69(1.45)	1679	0.53(0.42)	5251	nan(nan)	0	nan(nan)	0	nan(nan)	0	nan(nan)	0
GSM3749533_190305_snm3Cseq_hs_21yr_BA10_UMB5577_1_UMB5577_2_F8_AD008_indexed_contacts(L23)	1.71(1.49)	1657	0.55(0.45)	5112	nan(nan)	0	nan(nan)	0	nan(nan)	0	nan(nan)	0
GSM3749534_190305_snm3Cseq_hs_21yr_BA10_UMB5577_1_UMB5577_2_F8_AD010_indexed_contacts(Sst)	1.19(1.28)	2384	0.41(0.36)	6740	nan(nan)	0	nan(nan)	0	nan(nan)	0	nan(nan)	0
GSM3749535_190305_snm3Cseq_hs_21yr_BA10_UMB5577_1_UMB5577_2_F9_AD001_indexed_contacts(Astro)	1.51(1.69)	1886	0.41(0.37)	6790	nan(nan)	0	nan(nan)	0	nan(nan)	0	nan(nan)	0
GSM3749536_190305_snm3Cseq_hs_21yr_BA10_UMB5577_1_UMB5577_2_F9_AD002_indexed_contacts(ODC)	1.15(1.29)	2457	0.39(0.31)	7183	0.91(0.56)	3350	0.64(0.81)	4767	0.48(0.24)	4522	2.22(4.93)	1357
GSM3749537_190305_snm3Cseq_hs_21yr_BA10_UMB5577_1_UMB5577_2_F9_AD004_indexed_contacts(L23)	1.37(1.33)	1992	0.47(0.40)	5586	nan(nan)	0	nan(nan)	0	nan(nan)	0	nan(nan)	0
[truncated: 2,802 more rows]

## Sheet: scHiCluster imputation
Supplementary Table 3. Information of TLDs detected by different tools with scHiCluster imputation on Lee's data (length: average and standard deviation, number: total).
[truncated: 561 more rows]

[truncated: 2 more sheets: Higashi imputation, scVI-3D imputation]
