# Supplementary material for: DeDoc2 Identifies and Characterizes the Hierarchy and Dynamics of Chromatin TAD‐Like Domains in the Single Cells
Source: Adv Sci (Weinh). 2023 May 10;10(20):2300366. doi: 10.1002/advs.202300366 (PMC10369259; doi:10.1002/advs.202300366)
Supplement: Supplementary file 5 — Supporting Information [file ADVS-10-2300366-s001.xlsx]

## Sheet: Sheet1
Supplementary Table 4.Comparison of CPU running times between deDoc2 and SuperTAD
Tools	deDoc2.w	deDoc2.s	SuperTAD	Tools	deDoc2.w	deDoc2.s	SuperTAD
downsampled IMR90 cell from Rao’s data				GM12878 cells from Tan’s data
chr14	6.54s	7.65s	4771min	chr14	7.88s	8.12s	1594min
chr15	6.10s	6.12s	4266min	chr15	7.80s	6.40s	1445min
chr16	5.66s	5.84s	1572min	chr16	6.80s	6.37s	848min
chr17	4.29s	5.74s	1239min	chr17	5.68s	5.92s	1302min
chr18	4.24s	5.52s	881min	chr18	5.42s	5.19s	1076min
chr19	3.66s	5.04s	801min	chr19	4.96s	5.15s	645min
chr20	3.47s	4.52s	343min	chr20	4.87s	4.87s	381min
chr21	3.29s	4.40s	191min	chr21	4.50s	4.79s	194min
chr22	3.05s	3.90s	150min	chr22	4.42s	4.56s	335min
Note: All tools were tested using 1 CPU core. The results of SuperTAD(F) can be calculated the same time as SuperTAD. Chromosomes were not segmented before put into SuperTAD (further discussion can be found in supplementary text). CPU: Intel(R) Xeon(R) Gold 6240 CPU @ 2.60GHz
