# Supplementary material for: DeDoc2 Identifies and Characterizes the Hierarchy and Dynamics of Chromatin TAD‐Like Domains in the Single Cells
Source: Adv Sci (Weinh). 2023 May 10;10(20):2300366. doi: 10.1002/advs.202300366 (PMC10369259; doi:10.1002/advs.202300366)
Supplement: Supplementary file 6 — Supporting Information [file ADVS-10-2300366-s004.xlsx]

## Sheet: Sheet1
Supplementary Table 5.CPU and GPU running times with single cell Hi-C of GM12878 cells from Tan’s data
Tools	Time (min)	Remark
deDoc2.w	55.57
deDoc2.s	64.64
HiCS	324.11	We calculated the time with default parameter “α=1”
deTOKI	322.16
scHiCluster	529.02	scHiCluster imputes scHi-C data and use TopDom to predict TLDs from imputed Hi-C data. We calculated both the time for imputation and TLDs prediction by TopDom.
IS	1242.58
SpectralTAD	301.04	We calculated the time with parameter “levels=1” which did not predict hierarchical structures.
Higashi	110.42	Higashi imputes scHi-C data and uses insulation score based method to predict TLDs from imputed Hi-C data. We calculated both the time for imputation and TLD prediction. We set the parameter nbr=0 as author suggested.
	(1 GPU & 1 CPU core)
GRiNCH	132.42
deDoc	30.59
Note: All tools were tested using 1 CPU core, except for Higashi which requires GPU and we tested using 1 GPU with 1 CPU core. CPU: Intel(R) Xeon(R) Gold 6240 CPU @ 2.60GHz GPU: Tesla V100 SXM2 32GB
