# Supplementary material for: DeDoc2 Identifies and Characterizes the Hierarchy and Dynamics of Chromatin TAD‐Like Domains in the Single Cells
Source: Adv Sci (Weinh). 2023 May 10;10(20):2300366. doi: 10.1002/advs.202300366 (PMC10369259; doi:10.1002/advs.202300366)
Supplement: Supplementary file 7 — Supporting Information [file ADVS-10-2300366-s005.xlsx]

## Sheet: Sheet1
Supplementary Table 6.The summary of datasets information
Dataset	Data type	Figure, Table	Description	Data source
Rao's	Ensemble Hi-C	Figure 2, figure S8, figure S9	6 cell types including GM12878, HEMC, HUVEC, IMR90, K562 and NHEK	GSE63525
Downsample data from Rao's	Simulated Hi-C	Figure 2, figure 4, figure S2, figure S3, figure S5, figure S9, table S4	cell type: IMR90
Noisy data from Rao's	Simulated Hi-C	Figure 2	cell type: IMR90
Simulated bulk Hi-C	Simulated Hi-C	Figure 2, figure S2, figure S3, figure S4, figure S9
Simulated single-cell Hi-C	Simulated Hi-C	Figure 2, figure S2, figure S3, figure S4, figure S9
Tan's	Single-cell Hi-C	Figure 1, figure 3, figure 4, figure S1, figure S2, figure S3, figure S6, figure S9, figure S10, table S1, table S4, table S5	16 GM12878 single cells	GSE117876
Nagano's	Single-cell Hi-C	Figure 3, figure 5, figure S2, figure S3, figure S4, table S2	1171 mES single cells from 4 cell cycle cell stages, i.e., “G1” phase, “early-S” phase, “mid-S” phase, “late-S/G2” phase, and “2n DNA” stage	GSE94489 & https://github.com/tanaylab/schic2
Lee's	Single-cell Hi-C	Figure 3, figure 5, figure 6, figure S3, table S3	4238 single cells from the human prefrontal cortex (PFC) identified as 14 cell types, i.e., L2/3, L4, L5, L6, Ndnf, Vip, Pvalb, Sst, Astro, ODC, OPC, MG, NN1, Endo	GSE130711 & https://salkinstitute.app.box.com/s/fp63a4j36m5k255dhje3zcj5kfuzkyj1
CTCF ChIP-seq on human GM12878	ChIP-seq (TF ChIP-seq)	Figure 3, figure S3, figure S8	cell type: GM12878	https://www.encodeproject.org/files/ENCFF710VEH/
H3K4me3 ChIP-seq on human GM12878	ChIP-seq (Histone ChIP-seq)	Figure 3, figure S3, figure S8	cell type: GM12878	https://www.encodeproject.org/files/ENCFF354MGT/
H3K36me3 ChIP-seq on human GM12878	ChIP-seq (Histone ChIP-seq)	Figure 3, figure S3, figure S8	cel type: GM12878	https://www.encodeproject.org/files/ENCFF479XLN/
CTCF ChIP-seq on human IMR90	ChIP-seq (TF ChIP-seq)	Figure 2, figure S3, figure S8	cell type: IMR90	https://www.encodeproject.org/files/ENCFF453XKM/
H3K4me3 ChIP-seq on human IMR90	ChIP-seq (Histone ChIP-seq)	Figure 2, figure S3, figure S8	cell type: IMR90	https://www.encodeproject.org/files/ENCFF154CUR/
H3K36me3 ChIP-seq on human IMR90	ChIP-seq (Histone ChIP-seq)	Figure 2, figure S3, figure S8	cell type: IMR90	https://www.encodeproject.org/files/ENCFF118DFR/
CTCF ChIP-seq on human HMEC	ChIP-seq (TF ChIP-seq)	Figure S8	cell type: HMEC	https://www.encodeproject.org/files/ENCFF288RFS/
H3K4me3 ChIP-seq on HMEC	ChIP-seq (Histone ChIP-seq)	Figure S8	cell type: HMEC	https://www.encodeproject.org/files/ENCFF274LUW/
H3K36me3 ChIP-seq on HMEC	ChIP-seq (Histone ChIP-seq)	Figure S8	cell type: HMEC	https://www.encodeproject.org/files/ENCFF416PHD/
CTCF ChIP-seq on HUVEC	ChIP-seq (TF ChIP-seq)	Figure S8	cell type: HUVEC	https://www.encodeproject.org/files/ENCFF655XWN/
H3K4me3 ChIP-seq on HUVEC	ChIP-seq (Histone ChIP-seq)	Figure S8	cell type: HUVEC	https://www.encodeproject.org/files/ENCFF681KRK/
H3K36me3 ChIP-seq on HUVEC	ChIP-seq (Histone ChIP-seq)	Figure S8	cell type: HUVEC	https://www.encodeproject.org/files/ENCFF594LVO/
CTCF ChIP-seq on human K562	ChIP-seq (TF ChIP-seq)	Figure S8	cell type: K562	https://www.encodeproject.org/files/ENCFF738TKN/
H3K4me3 ChIP-seq on human K562	ChIP-seq (Histone ChIP-seq)	Figure S8	cell type: K562	https://www.encodeproject.org/files/ENCFF883POK/
H3K36me3 ChIP-seq on human K562	ChIP-seq (Histone ChIP-seq)	Figure S8	cell type: K562	https://www.encodeproject.org/files/ENCFF498CMP/
CTCF ChIP-seq on human NHEK	ChIP-seq (TF ChIP-seq)	Figure S8	cell type: NHEK	https://www.encodeproject.org/files/ENCFF226MQR/
H3K4me3 ChIP-seq on human NHEK	ChIP-seq (Histone ChIP-seq)	Figure S8	cell type: NHEK	https://www.encodeproject.org/files/ENCFF027FJC/
H3K36me3 ChIP-seq on human NHEK	ChIP-seq (Histone ChIP-seq)	Figure S8	cell type: NHEK	https://www.encodeproject.org/files/ENCFF253CMF/
CTCF ChIP-seq on mES	ChIP-seq (TF ChIP-seq)	Figure S3, figure S4	cell type: mES	http://hgdownload.soe.ucsc.edu/goldenPath/mm9/encodeDCC/wgEncodeLicrTfbs/wgEncodeLicrTfbsEsb4CtcfME0C57bl6StdPk.broadPeak.gz
H3K4me3 ChIP-seq on mES	ChIP-seq (Histone ChIP-seq)	Figure S3, figure S4	cell type: mES	http://hgdownload.soe.ucsc.edu/goldenPath/mm9/encodeDCC/wgEncodeLicrHistone/wgEncodeLicrHistoneEsb4H3k4me3ME0C57bl6StdPk.broadPeak.gz
H3K36me3 ChIP-seq on mES	ChIP-seq (Histone ChIP-seq)	Figure S3, figure S4	cell type: mES	http://hgdownload.soe.ucsc.edu/goldenPath/mm9/encodeDCC/wgEncodeLicrHistone/wgEncodeLicrHistoneEsb4H3k36me3ME0C57bl6StdPk.broadPeak.gz
Astrocytes, microglia and neurons H3K4me3 ChIP-seq	ChIP-seq	Figure 6	cell types: astrocytes, microglia and neurons	https://genome.ucsc.edu/s/nottalexi/glassLab_BrainCellTypes_hg19
Astrocytes, microglia and neurons H3K27ac ChIP-seq	ChIP-seq	Figure 6	cell types: astrocytes, microglia and neurons	https://genome.ucsc.edu/s/nottalexi/glassLab_BrainCellTypes_hg19
Human-multiple-cortical-areas single-cell RNA-seq	Single-cell RNA-seq	Figure 6, figure S7	cell types: human-multiple-cortical-areas	https://portal.brain-map.org/atlases-and-data/rnaseq/human-multiple-cortical-areas-smart-seq
Astrocytes, microglia and neurons ATAC-seq	ATAC-seq	Figure 6	cell types: astrocytes, microglia and neurons	https://genome.ucsc.edu/s/nottalexi/glassLab_BrainCellTypes_hg19
Alzheimer’s disease GWAS	GWAS	Figure 6		SnapHiC: a computational pipeline to identify chromatin loops from single-cell Hi-C data Supplementary information
Astrocytes loop	Chromatin loop file	Figure 6	cell type: astrocytes	SnapHiC: a computational pipeline to identify chromatin loops from single-cell Hi-C data Supplementary information
Astrocytes enhancer&promoter	DNA sequence annotation	Figure 6	cell type: astrocytes	https://genome.ucsc.edu/s/nottalexi/glassLab_BrainCellTypes_hg19
